# Supplementary material for: Chromatin-Associated Protein Complexes Link DNA Base J and Transcription Termination in Leishmania
Source: mSphere. 2021 Feb 24;6(1):e01204-20. doi: 10.1128/mSphere.01204-20 (PMC8544896; doi:10.1128/mSphere.01204-20)
Supplement: DATA SET S1 [file msphere.01204-20-sd001.xlsx]

## Sheet: Metadata
Experiment	TAP-tagged bait protein(s)				Control(s)
#1	HmdUGT				WT	T7-TR
#2	HmdUGT				T7-TR
#3	JBP3	PP1Ce	WD-GT		T7-TR
#4	JBP4	PP1Ce	WD-GT		T7-TR
#5	PNUTS	Chromo-J3C	CS-J3C	LEO1	T7-TR
Color legends
Fold-change enrichment
	>32-fold
	>64-fold
	>256-fold
	>1024=fold
Protein complexes (last tab only)
	PJW/PP1 complex
	PP1 regulatory subunits
	Prefoldin complex
	Heat shock protein complexes
	JB3-associated Chromatin complex
	PAF1 complex
	RNA polymerase II complex
	T complex

## Sheet: Experiment #1
TAP-tagged bait protein	HmdUGT				WT			T7-TR
Gene Id	# peptides	% coverage	Log2 intensity	Log2 -control	# peptides	% coverage	Log2 intensity	# peptides	% coverage	Log2 intensity
LtaP36.2450	55	65.4	31.5651	13.6702	5	7	16.3449	14	17.6	19.4448
LtaP36.0380	19	32.4	25.2708	13.6445	1	1.4	11.6802	1	1.4	11.5724
LtaP32.3990	13	37.2	24.4609	11.6815	1	2.5	13.0319	1	2.5	12.5269
LtaP15.0230	10	25.7	22.941	9.78265	0	0	14.1714	2	5.6	12.1454
LtaP33.1440	8	37.5	22.5106	9.77421	0	0	12.7156	0	0	12.7573
LtaP26.1040	1	0.5	20.9488	8.92783	0	0	13.7609	1	0.4	10.281
LtaP26.1310	6	30.9	22.5588	8.84127	0	0	13.8201	0	0	13.6149
LtaP22.0650	3	28.7	21.4318	8.40359	0	0	12.8374	0	0	13.2191
LtaP05.1280	4	33.8	21.8935	8.00262	0	0	13.0541	2	18.4	14.7276
LtaP25.0870	2	15.7	20.4227	7.04271	0	0	12.9491	0	0	13.8108
LtaP23.1600	1	0.2	22.8373	6.88889	1	0.2	19.0821	0	0	12.8146
LtaP30.0960	4	28.8	21.1534	6.27761	1	6.8	14.5794	2	15.1	15.1722
LtaP18.0410	1	0.6	21.5241	6.17736	0	0	12.3506	1	0.6	18.3428
LtaP09.0680	1	5.8	18.4372	5.60741	0	0	13.2559	0	0	12.4037
LtaP28.2610	2	1.6	22.924	5.12308	2	1.6	17.908	2	1.6	17.6938
LtaP35.5100	1	3.5	21.5969	4.12392	0	0	12.956	2	6.2	21.99
LtaP28.1180	2	3.8	19.7756	3.70664	2	4.5	19.0765	0	0	13.0615
LtaP36.7210	4	10.9	19.369	3.69651	1	3.1	15.5381	2	5	15.8068
LtaP32.0970	1	3	18.0266	2.67853	2	10.6	17.4586	0	0	13.2375
LtaP06.0190	1	3.8	17.3899	2.67327	1	3.8	17.9591	0	0	11.4742
LtaP11.0650	3	7.8	18.4246	2.59537	1	2.8	15.4129	2	5	16.2456
LtaP36.4090	1	3.9	16.8856	2.54338	0	0	12.3689	2	6.9	16.3155
LtaP08.0010	2	2.2	17.7699	2.52458	3	3.3	17.7625	2	2	12.7281
LtaP25.0770	2	10	17.6186	2.52168	1	3.9	17.602	0	0	12.5918
LtaP31.2160	1	3.3	17.5528	2.3474	3	10.9	17.8914	0	0	12.5195
LtaP35.3770	1	2	18.2634	2.32895	2	3.9	18.1101	0	0	13.7589
LtaP31.1030	2	4	17.3027	2.25641	1	1.2	17.3945	1	1.2	12.6981
LtaP01.0370	2	4.1	16.923	2.24928	2	4.1	14.2918	2	4.1	15.0556
LtaP30.3350	1	2.8	17.2528	2.10343	2	7	17.1705	0	0	13.1283
LtaP31.2340	2	19.5	20.1598	2.00907	2	19.5	18.6187	2	19.5	17.6828
LtaP23.0560	16	13	22.4574	1.99899	20	16	21.8321	12	10.3	19.0846
LTAP_310015300.1	1	7.4	17.6055	1.9984	1	7.4	17.7014	1	8.3	13.5127
LtaP34.3420	0	0	14.127	1.92201	0	0	12.5088	1	2.2	11.9011
LtaP20.1070	1	0.9	16.4868	1.883	0	0	13.5443	2	1.5	15.6634
LtaP26.0950	3	1.2	24.4012	1.87917	2	1	22.874	2	1	22.17
LtaP24.2150	1	2	16.3145	1.8595	2	3.8	16.1533	0	0	12.7567
LtaP28.1130	2	5.3	18.4279	1.84948	2	5.3	18.4748	1	2.5	14.682
LtaP05.0360	2	5.7	18.0156	1.63191	1	2.6	16.4457	2	5.7	16.3216
LtaP23.1510	2	2.8	17.2589	1.58099	0	0	13.6609	4	6.3	17.695
LtaP28.0460	2	3.1	16.0507	1.5641	0	0	12.6683	3	4.6	16.3049
LtaP27.2520	3	11.6	18.3743	1.54568	2	8.8	17.0396	2	8.8	16.6177
LtaP33.0430	4	4.8	17.9348	1.534	3	3.5	16.7807	2	2.4	16.0209
LtaP23.0090	6	15	21.7973	1.5144	7	17.7	21.0785	4	10.7	19.4873
LtaP11.0790	5	6.8	19.3404	1.5129	10	13.6	18.5413	5	7.7	17.1137
LtaP19.1080	4	14.7	20.8055	1.42892	4	14.7	20.7888	2	7.8	17.9645
LtaP06.0020	1	1.5	17.7876	1.41212	2	3.4	16.1176	2	3.4	16.6333
LtaP03.0180	3	17.1	20.4813	1.38	4	22.9	19.537	4	22.9	18.6656
LtaP09.0940	5	29.5	24.1514	1.36745	4	22.1	23.3512	4	22.1	22.2167
LtaP31.3620	1	2.9	17.704	1.35973	2	4.4	16.3693	2	4.4	16.3192
LtaP28.2040	4	7.2	19.4066	1.31876	4	7.2	18.3797	4	7.2	17.796
LtaP16.0460	2	6	18.1958	1.31081	2	6	17.1043	2	6	16.6657
LtaP22.0490	9	20.2	22.5494	1.30466	7	19.2	22.3102	9	19.2	20.1794
LtaP14.1510	7	7.2	20.1169	1.26688	7	7.2	20.308	4	4.4	17.3921
LtaP29.0900	14	41.4	21.8961	1.26443	14	41.4	22.1104	12	38.4	19.1529
LtaP27.1260	2	4.8	19.3052	1.25703	3	7	19.2422	2	4.8	16.8542
LtaP36.0240	9	51	25.182	1.25289	8	50	24.5788	8	50	23.2794
LtaP13.1450	2	3.6	18.4227	1.23714	3	5.3	18.0762	2	3.6	16.2949
LtaP32.2100	2	9.2	18.4304	1.23337	2	9.2	16.6236	2	9.2	17.7704
LtaP28.1690	1	2.8	17.2937	1.21086	1	2.8	16.3982	1	2.8	15.7676
LtaP27.2370	4	8.6	20.1231	1.16874	5	9.7	19.6542	5	9.7	18.2546
LtaP31.0120	1	1.3	19.4765	1.16494	3	4.1	18.5346	3	4.1	18.0886
LtaP10.1550	1	5.1	18.6222	1.16278	2	12	17.2344	2	10.2	17.6844
LtaP35.3560	3	3.2	18.2032	1.13987	4	4	17.4909	4	4	16.6358
LtaP27.2360	1	1.7	16.4498	1.13321	0	0	12.9606	2	3.8	17.6725
LtaP07.0220	0	0	13.9591	1.12352	1	2.4	12.1638	2	3.8	13.5073
LtaP32.0920	2	4	16.6589	1.07152	2	4	15.577	2	4	15.5976
LtaP36.6000	10	30.3	22.9331	1.06765	11	31.4	23.0877	11	31.4	20.6432
LtaP06.0960	4	3.7	19.4833	1.05662	4	3.6	18.1421	7	6.4	18.7113
LtaP15.1060	3	14.7	18.7642	1.04758	2	11.1	17.7059	2	11.1	17.7273
LtaP05.0780	3	3	18.8863	1.04474	3	3	17.8107	2	2.1	17.8725
LtaP05.0390	9	41.1	23.0289	1.0172	10	44.5	23.171	7	35.6	20.8523
LtaP02.0590	2	7.3	16.7207	1.01266	0	0	13.946	3	12.5	17.47
LtaP30.3470	7	10.2	19.8032	1.00452	6	8.2	18.8422	8	13.3	18.7552
LtaP31.0460	16	29.1	21.6688	0.99244	15	26.8	21.8205	10	20.8	19.5323
LtaP19.1540	1	8.4	17.7298	0.97033	1	8.4	16.5498	1	8.4	16.9692
LtaP26.2100	5	10.1	20.6027	0.96742	6	11.8	20.8059	4	7	18.4646
LtaPcontig03418-1	6	51.5	15.7973	0.960755	5	44.7	15.7992	6	51.5	13.8739
LtaP13.0150	2	6.2	17.6958	0.943025	3	9.1	16.6381	3	9.1	16.8675
LtaP22.0080	2	5.7	16.9194	0.93037	2	9.4	15.9305	2	10	16.0475
LtaP24.2040	2	1.7	17.914	0.91211	2	1.7	17.4374	2	1.7	16.5665
LtaP28.1930	3	3	17.9306	0.91088	3	3	17.0759	3	2.8	16.9636
LtaP21.0700	1	3.2	16.5874	0.910805	2	4.8	16.3228	2	4.8	15.0305
LtaP09.1250	4	5	19.693	0.91059	5	6	19.1041	5	6	18.4607
LtaP13.1090	7	14.6	18.8584	0.906365	7	14.6	18.4375	5	11.1	17.4666
LtaP15.0540	4	9.9	19.9304	0.896875	5	11.9	19.6252	6	14.6	18.4418
LtaP23.1230	4	14	20.3079	0.89526	4	14	19.2794	5	19.2	19.5458
LtaP32.0390	3	15.6	17.2078	0.89378	3	15.6	17.3978	1	4.9	15.2302
LtaP32.2400	2	22.6	20.3304	0.888785	2	22.6	20.9448	3	23.1	17.9383
LtaP23.1440	2	8.3	17.3547	0.871205	1	4.3	15.8156	2	8.3	17.1514
LtaP31.3450	2	4.8	18.7594	0.86989	1	2.9	17.668	2	4.8	18.1111
LtaP12.0920	3	3.2	18.7862	0.861725	4	3.9	18.0106	4	3.9	17.8385
LtaP32.3230	6	8.1	20.4865	0.840315	7	9.3	20.5967	5	6.4	18.6957
LtaP16.0560	22	16.7	22.3046	0.84029	22	15.3	21.4436	26	18.8	21.485
LtaP29.1650	2	4.9	17.7298	0.840075	2	4.9	17.9111	1	2.8	15.8683
LtaP32.0800	1	1.3	16.646	0.82016	0	0	14.3876	2	3.2	17.264
LtaP29.1830	1	2.3	17.7521	0.812315	1	2.3	17.2301	2	4.8	16.6493
LtaP05.0390	6	64.9	21.7548	0.808625	6	64.9	21.8092	5	64.9	20.0832
LtaP26.1640	0	0	14.1805	0.80858	0	0	13.429	0	0	13.3148
LtaP30.0140	2	6.2	20.2293	0.79563	3	10.8	20.7802	4	14.2	18.0871
LtaP27.0890	3	4.5	17.5125	0.79485	3	5	17.6137	1	1.6	15.8215
LtaP15.1380	1	1.4	17.1514	0.79003	1	1.6	15.8834	3	4.7	16.8392
LtaP14.0860	7	17.8	20.9778	0.78305	9	21.8	20.0971	8	18.7	20.2923
LtaP27.1620	4	42.5	18.2011	0.76016	4	42.5	18.4163	3	35.1	16.4656
LtaP17.0430	2	3.4	18.3948	0.75894	2	3.4	18.138	2	3.4	17.1337
LtaP27.0620	7	18.6	19.9512	0.7552	7	18.6	20.5249	5	13.8	17.8671
LtaP31.2570	4	4.9	18.7083	0.74703	4	4.8	18.3906	4	4.8	17.5318
LtaP09.1140	1	4.4	17.4963	0.740005	2	10.2	17.5224	2	10.2	15.9902
LtaP11.0520	1	1.3	16.4947	0.73143	2	2.3	15.7747	2	2.3	15.7518
LtaP34.2760	1	3.1	15.9658	0.731245	2	4.9	15.3895	1	3.1	15.0795
LtaP28.0220	3	23.2	18.7194	0.72628	3	23.2	17.9757	2	13.4	18.0105
LtaP29.0300	2	6	18.8753	0.71998	2	6	18.8165	2	6	17.4941
LtaP36.6960	5	22.8	19.4454	0.71796	7	32.5	18.3035	8	37	19.1514
LtaP36.2580	1	1.7	16.3599	0.70153	2	2.9	16.4705	1	1.7	14.8463
LtaP01.0740	3	8.9	19.8676	0.69086	5	15.4	18.742	6	17.9	19.6114
LtaP19.0600	3	16.6	22.1448	0.675055	3	16.6	22.3132	3	16.6	20.6263
LtaP28.2250	2	3.4	18.3583	0.67329	3	4.8	17.2241	3	4.8	18.1459
LtaP33.1540	1	2.7	13.6367	0.66656	2	6	14.035	1	2.7	11.9054
LtaP27.1870	3	5.1	19.0184	0.664875	4	5.9	19.286	3	5.1	17.421
LtaP20.1350	0	0	13.8642	0.661525	0	0	13.295	1	1.3	13.1103
LtaP13.0330	2	19.8	18.0958	0.651435	2	19.8	17.1467	2	19.8	17.742
LtaP36.1350	1	2.2	13.3908	0.65142	1	2.2	12.4093	2	4.3	13.0696
LtaP30.3720	4	11.1	17.9403	0.64622	7	19.2	18.6399	3	10.2	15.9482
LtaP29.2780	5	14.3	20.899	0.64161	5	14.3	20.6283	5	14.3	19.8864
LtaP08.0450	2	23.1	17.7515	0.639675	4	40.2	17.5593	4	40.2	16.6644
LtaP28.2410	1	3.3	18.2835	0.63939	2	7.1	18.726	2	7.1	16.5622
LtaP13.1010	12	24.7	21.5856	0.628265	13	27.8	21.2736	14	29.1	20.641
LtaP09.0120	2	4.5	18.0908	0.62274	3	6.9	18.9663	1	1.7	15.9698
LtaP35.4570	8	8	20.1664	0.61802	6	5.6	19.4537	6	5.9	19.6431
LtaP22.0680	4	15.1	18.6287	0.61399	4	15.1	19.1648	3	9.8	16.8646
LtaP34.3880	2	1.1	15.4141	0.60736	1	0.5	14.9973	2	1.1	14.6161
LtaP15.1430	5	6.2	18.9817	0.60685	5	6.6	18.5394	7	8.9	18.2103
LtaP35.1880	11	18.3	22.1132	0.60071	11	18.7	21.4488	10	17.5	21.5762
LtaP23.0960	0	0	14.429	0.58606	1	2.9	12.4274	3	7.9	15.2584
LtaP18.0870	4	8	21.5346	0.57931	6	13.6	20.7557	7	15.7	21.1549
LtaP20.0540	1	11.6	19.111	0.568425	2	30.5	18.7179	2	30.5	18.3673
LtaP34.2740	3	4.8	19.338	0.567615	5	8.9	20.338	1	1.6	17.2029
LtaP36.5050	6	19.4	20.5105	0.562895	7	21.7	21.1804	4	13.3	18.7147
LtaP26.1170	33	48.6	25.9763	0.53833	35	50.2	25.2523	37	51.6	25.6236
LtaP21.1820	1	2.8	18.0717	0.53245	2	5.4	17.8733	3	7.7	17.2051
LtaP20.0850	1	1.6	17.2138	0.530645	2	3.2	16.699	2	3.2	16.6673
LtaP06.1090	14	22.4	20.3006	0.53012	14	22.4	20.6254	12	19.5	18.9156
LtaP12.0080	4	10	18.1572	0.527675	4	10	18.7973	2	5.4	16.4617
LtaPcontig435-1	16	57.1	24.5306	0.51514	16	57.1	23.7	18	59	24.3309
LtaP30.0480	3	7.1	18.4373	0.51024	3	7.1	18.3584	2	4.8	17.4957
LtaP33.1830	5	6.8	19.4941	0.509295	5	6.8	19.059	6	9.7	18.9106
LtaP13.1460	4	4.3	17.7183	0.49481	4	4.3	18.3909	3	3.4	16.056
LtaP01.0600	4	10.8	19.2499	0.492095	6	14.9	19.0147	4	12.2	18.501
LtaP23.1700	2	8.5	17.5674	0.48987	2	8.5	16.9313	2	8.5	17.2237
LtaP29.0020	26	30.5	23.1698	0.48204	28	33.3	23.5648	24	26.7	21.8107
LtaP29.0800	2	6.2	19.2274	0.479995	2	6.2	18.4329	2	6.2	19.0619
LtaP31.3340	3	5.8	17.6571	0.478255	3	5.8	16.9126	3	5.8	17.4451
LtaP26.2140	3	10.9	20.144	0.475885	3	10.9	19.6063	3	10.9	19.7298
LtaP32.3860	8	10.6	19.955	0.46968	11	15.8	20.2802	9	13.2	18.6905
LtaP04.1200	2	2.4	17.9849	0.45971	2	2.4	18.1138	1	1.3	16.9366
LtaP34.3750	2	14.7	18.4951	0.45893	2	14.7	18.34	2	14.7	17.7324
LtaP34.1640	8	34	20.1524	0.455605	8	34	19.7577	8	34	19.6358
LtaP16.0020	4	14.2	20.8824	0.443435	4	14.2	20.5648	4	14.2	20.3132
LtaP36.4495	3	9	18.4903	0.441925	5	14.7	17.5837	6	17.8	18.5131
LtaP14.0140	6	26.1	21.9132	0.440225	6	26.1	21.6972	6	28.9	21.2487
LtaP15.0070	2	10.3	17.883	0.43991	3	14.7	17.4185	3	14.7	17.4678
LtaP28.2660	4	7.7	19.1859	0.43341	3	6.4	18.7682	4	7.7	18.7368
LTAP_250024000.1	3	12.7	19.1276	0.429925	4	17.6	18.8267	4	17.6	18.5687
LtaP30.1140	2	6.3	21.1223	0.429675	3	10	20.7912	4	13.2	20.594
LtaP17.1150	2	3.7	16.8177	0.425385	1	2.1	16.5186	2	3.7	16.2659
LtaP15.1340	1	6.1	18.6169	0.423115	2	11.5	18.3218	2	11.5	18.0657
LtaP28.1010	2	3.3	16.5602	0.41845	2	3.3	15.1074	2	3.2	17.176
LtaP30.2740	3	10.3	19.6898	0.413555	4	14.1	19.554	3	13.7	18.9984
LtaP09.0730	5	10.3	19.5775	0.413055	5	10.3	20.1262	4	8	18.2028
LtaP31.0950	4	4.4	19.3643	0.41284	6	7.1	19.6154	5	6	18.2874
LtaP28.1590	2	6.4	19.2199	0.412475	3	10.8	18.3425	3	10.8	19.2724
LtaP35.1480	6	9.3	18.0004	0.41009	2	3.2	16.7612	6	9.3	18.4193
LtaP36.2220	7	15.7	18.794	0.40816	10	22.5	18.3058	10	22.5	18.4659
LtaP36.1910	1	3	15.6636	0.40327	1	3	16.8907	0	0	13.6299
LtaP08.1030	24	48.5	25.2714	0.399935	25	55.8	25.5717	24	56.7	24.1713
LtaP21.0560	0	0	14.1768	0.39916	0	0	12.7736	1	5.2	14.7816
LtaP31.0960	3	6.2	18.542	0.399085	5	9	18.4022	5	9	17.8836
LtaP35.1790	1	12.4	16.2154	0.3955	2	21.6	16.2896	2	21.6	15.3502
LtaP08.0380	1	1.3	15.9649	0.39497	2	2.4	15.8639	2	2.4	15.2759
LtaP28.1850	2	1	14.1118	0.39262	2	1	13.8282	2	1	13.6101
LtaP17.0690	5	22	20.0909	0.39252	6	26.6	19.6632	5	22	19.7336
LtaP05.0870	7	12.5	20.9012	0.38952	12	22.7	21.4578	8	13.2	19.5655
LtaP11.0620	1	3.7	16.9512	0.38806	2	5.3	15.5374	1	3.7	17.5888
LtaP17.1500	2	3	18.3818	0.38283	2	3	18.3296	2	3	17.6684
LTAP_220009800.1;LTAP_220009500.1	3	19.1	19.8808	0.381825	3	19.1	19.815	3	19.1	19.1829
LtaP31.0870	3	21.5	19.182	0.377565	3	21.5	19.925	3	21.5	17.6839
LtaP35.2470	5	31.5	19.5778	0.377205	6	33.7	19.6942	6	33.7	18.7069
LtaP21.1490	1	4.8	17.3084	0.374615	2	6.7	17.0326	2	3.6	16.8349
LtaP06.0980	2	6.5	14.8933	0.3735	1	2.6	14.571	2	6.5	14.4686
LtaP28.2410	1	5.3	17.9688	0.372665	2	8.3	18.3658	2	8.3	16.8265
LtaP31.2150	1	3.5	16.8044	0.372575	2	9.2	17.2996	1	3.5	15.564
LtaP07.0070	2	9.4	19.4483	0.369955	2	9.4	19.2926	2	9.4	18.864
LtaP28.2360	1	0.8	17.1481	0.363945	1	0.8	17.0148	2	1.6	16.5535
LtaP06.0330	2	5.5	16.5441	0.362615	1	2.2	16.2254	2	5.5	16.1376
LtaP35.0760	1	1.5	17.2667	0.35736	1	1.5	16.8924	2	3.5	16.9264
LtaP20.0790	2	3.8	16.1948	0.356725	2	3.8	16.0993	2	3.8	15.5769
LtaP36.2980	4	13.3	20.2276	0.34767	4	13.3	20.1099	5	17.3	19.65
LtaP06.0940	2	1.5	16.9105	0.34174	2	1.5	16.5109	2	1.5	16.6267
LtaP33.0750	1	10.4	18.6286	0.33889	1	10.4	18.3176	1	10.4	18.2618
LtaP30.1760	9	32.5	22.0268	0.33787	9	32.5	22.46	9	32.5	20.9179
LtaP32.0020	1	2.4	16.8838	0.33434	1	2.4	16.6419	2	5.1	16.4571
LtaP27.0380	10	9.9	20.5527	0.334005	10	10.4	20.9001	9	9.1	19.5373
LtaP32.0220	16	37.2	22.0229	0.33303	17	37.2	22.4022	12	30.4	20.9776
LtaP28.2030	2	1.7	16.6891	0.332035	2	1.7	16.0815	2	1.7	16.6325
LtaPcontig70-1	12	51.6	24.2621	0.330245	12	51.6	23.9619	13	51.6	23.9019
LtaP20.1420	5	11.4	19.008	0.32695	7	15.9	19.5764	4	8.4	17.7857
LtaP29.1060	3	4.4	17.8077	0.324075	2	3.3	16.803	3	4.4	18.1643
LtaP36.2900	9	10.9	19.8447	0.32173	9	10.9	20.3868	8	10.1	18.6591
LtaP21.1780	2	4.8	17.0882	0.31948	3	7.6	16.8279	2	4.8	16.7097
LtaP34.1600	1	0.6	17.6967	0.31836	3	1.6	17.7695	2	0.8	16.9871
LtaP23.0220	1	9.7	15.863	0.309505	1	9.7	15.8416	1	9.7	15.2654
LtaP23.0890	2	3.4	16.7935	0.30658	1	2.1	16.2003	2	3.4	16.7735
LtaP31.0170	20	22.7	21.5659	0.30451	24	28	22.0621	18	21.8	20.4606
LtaP16.1410	3	11.8	18.197	0.299495	2	8.7	17.7504	2	8.7	18.0447
LtaP13.0840	4	8	19.4396	0.298195	6	11.2	18.6928	6	11.8	19.5899
LtaP06.0620	6	15.2	19.5674	0.297495	7	17.9	20.3297	5	10.8	18.2101
LtaP10.1580	2	5.5	18.4155	0.285575	2	5.5	18.759	2	5.5	17.5008
LtaP25.1920	1	1	15.541	0.28292	1	1	15.4394	1	1	15.0768
LtaP24.2160	2	10.5	17.1153	0.281565	2	10.5	18.1981	1	6	15.4694
LtaP05.0670	1	2.9	15.8746	0.27814	1	2.9	15.3789	1	2.9	15.8141
LtaP33.1420	1	4.3	18.0337	0.2759	2	9.2	18.5916	2	9.2	16.9239
LtaP06.1240	1	19.6	14.439	0.275715	2	27.8	16.0674	0	0	12.2592
LtaP33.0160	1	2.9	17.2266	0.2733	2	6.2	17.2198	1	2.9	16.6867
LtaP29.2350	1	2	15.7943	0.272245	1	2	15.0355	4	9.2	16.0086
LtaP32.1870	3	8.8	17.9583	0.270455	3	8.8	18.0533	2	5.5	17.3223
LtaP07.0360	2	4.3	17.8639	0.269775	2	4.3	17.397	2	4.3	17.7913
LtaP33.3350	4	3.9	17.3204	0.269585	4	4.3	17.0324	5	6	17.0693
LtaP05.0110	4	8.5	18.4542	0.269485	2	4.2	17.885	4	8.5	18.4844
LtaP03.0020	1	4.5	11.5294	0.265445	2	6.7	11.9708	1	4.1	10.5572
LtaP36.3300	1	3.1	17.1243	0.26208	2	7.4	16.5728	2	7.4	17.1517
LtaP09.1510	0	0	12.9725	0.256905	0	0	12.665	1	1.1	12.7662
LtaP35.2470	5	31.5	23.6315	0.254425	6	33.7	23.8204	6	33.7	22.9337
LtaP29.0860	1	1.9	16.6073	0.251385	1	1.9	16.4584	2	4.4	16.2535
LtaP33.2980	6	11.6	19.0572	0.24704	5	10.2	18.3578	7	12.4	19.2626
LtaP13.1000	8	10.5	19.9332	0.246	6	7.3	18.8701	11	14	20.5042
LtaP35.0560	12	26.9	23.0492	0.24579	13	28.4	22.532	13	28.4	23.0749
LtaP36.3870	4	46.5	20.3659	0.243295	4	46.5	20.1224	4	46.5	20.1229
LtaP03.0700	1	2.8	14.4832	0.24079	1	2	14.169	2	4.8	14.3159
LtaP16.0490	9	11.4	19.7081	0.23532	10	12.3	20.4062	7	8.9	18.5392
LtaP30.3250	7	21.9	18.9821	0.22646	6	19.5	19.0311	8	26.6	18.4803
LtaP26.1850	1	6	17.6704	0.22563	2	10.7	17.1471	2	10.7	17.7426
LtaP13.0800	1	3.2	15.2507	0.225505	1	3.2	15.8646	1	3.2	14.1857
LtaP36.6350	5	25.4	19.1338	0.22323	5	22.7	18.9729	5	22.7	18.8482
LtaP25.1010	4	16.7	18.4188	0.22175	4	16.7	18.55	5	16.9	17.8442
LtaP33.1070	8	19.4	20.6006	0.21504	9	21.7	20.5387	8	19.6	20.2325
LtaP27.2610	6	15.6	20.9877	0.21437	9	20.9	21.5254	6	15.4	20.0212
LtaP25.1870	2	3.4	15.6633	0.2113	2	3.4	16.8015	0	0	14.1026
LtaP29.1880	3	6.2	18.8465	0.21079	4	8.1	19.5989	3	6.6	17.6725
LtaP07.0580	1	1.4	17.3006	0.20746	2	2.1	17.3178	2	2.1	16.8686
LtaP21.0210	4	7.1	18.1735	0.205645	4	6.2	17.2976	5	8.7	18.6381
LtaP06.0080	1	2	16.9407	0.199655	2	5.1	17.1631	3	7.3	16.3189
LtaP26.2080	3	3.4	17.9472	0.19908	5	5.8	18.244	5	5.8	17.2522
LtaP09.1090	3	13.9	20.169	0.19691	3	13.9	20.597	3	13.9	19.3472
LtaP18.0790	4	24.7	19.7593	0.19611	5	28.5	20.4065	5	28.5	18.7199
LtaP36.4290	2	4.7	15.3361	0.19602	2	4.7	15.7228	2	4.7	14.5573
LtaP22.0830	4	19.4	19.3266	0.19138	4	19.4	19.3247	4	19.4	18.9456
LtaP30.2650	7	13.2	20.1296	0.179835	8	15.1	20.1426	8	15.7	19.7569
LtaP30.1230	4	7.6	19.8918	0.17947	4	7.6	19.0841	4	7.6	20.3406
LtaP30.3620	1	1.3	12.9848	0.17361	1	1.3	14.6782	1	2.3	10.9441
LtaP23.1200	5	12.2	19.9999	0.17315	7	16.1	20.6474	6	14.3	19.0061
LtaP33.0670	1	11.1	16.8441	0.17131	2	19.8	17.1493	1	11.1	16.1964
LtaP32.0050	4	12	18.8902	0.171285	4	12	19.0154	4	12	18.4224
LtaP09.1380	5	28.5	25.0617	0.165145	5	28.5	25.2367	5	28.5	24.5565
LtaP14.0930	2	8.9	18.6275	0.1637	3	14.9	18.2963	4	20.2	18.6313
LtaP36.5530	2	8.4	18.3382	0.156245	2	8.4	17.9189	1	5	18.4449
LtaP24.1770	2	4.8	18.0767	0.15461	4	8.9	17.4354	4	8.9	18.4088
LtaP06.1150	2	8.9	19.2197	0.153525	2	8.9	19.2684	2	8.9	18.8639
LtaP30.2470	2	1.9	16.9627	0.1518	2	1.9	17.5022	2	1.9	16.1197
LtaP31.1350	4	3.8	19.4641	0.151185	6	5.2	19.7371	6	5.2	18.8887
LtaP31.0560	1	1.7	15.8768	0.14964	1	1.7	15.1357	1	1.7	16.3187
LtaP21.1210	18	11.4	20.8403	0.144195	20	13	21.3092	19	12.4	20.083
LtaP18.0230	8	18.7	21.5239	0.143615	7	18.5	21.8922	7	18.2	20.8685
LtaP01.0030	6	11	21.3709	0.143175	6	10.6	21.217	7	12.5	21.2384
LtaP21.0440	18	33.5	24.1208	0.142275	16	29.9	23.9907	19	34.1	23.9662
LtaP31.0770	1	4.8	16.09	0.141815	2	8.7	17.0868	1	4.8	14.8095
LtaP23.0050	2	8	17.557	0.1399	1	4.9	17.2683	1	3.1	17.5659
LtaP33.1250	7	10	20.3413	0.123255	8	12.6	20.1413	8	12.7	20.2947
LtaP25.1030	3	0.7	17.1305	0.122725	4	1	17.8777	5	1.5	16.1379
LtaP05.0560	3	9.8	18.0528	0.11874	3	9.8	18.1181	2	6.4	17.7501
LtaP36.3360	1	7.2	18.9571	0.118325	2	11.9	19.0429	2	11.9	18.6347
LtaP30.1160	1	3.8	17.6227	0.112345	1	3.8	17.6231	2	8	17.3977
LTAP_200021800.1;LTAP_200022000.1	2	6.5	16.1268	0.110435	1	3.7	15.8206	2	6.5	16.2121
LtaP15.0410	2	2.5	17.5768	0.105355	3	4.2	17.3595	4	5.8	17.5834
LtaP04.0910	1	3	16.2356	0.104345	3	9.5	16.4218	1	4.7	15.8407
LtaP14.0770	3	17.7	20.3896	0.103205	4	24.2	20.6041	6	35.5	19.9687
LtaP35.2590	2	11.5	15.1086	0.101835	1	5	16.1025	1	6.4	13.911
LtaP09.1110	4	11.1	19.8765	0.101635	4	11.1	19.4177	5	15.4	20.1319
LtaP01.0710	1	0.9	19.447	0.10137	1	0.9	18.4526	2	2.8	20.2388
LtaP35.4160	5	9.9	18.094	0.09906	4	7.9	19.1458	4	8	16.8441
LtaP35.3230	1	1.6	17.3252	0.09763	2	3.3	16.7462	2	3.3	17.7089
LtaP03.0500	5	14.1	19.5775	0.09706	7	20.7	19.0021	8	21.5	19.9589
LtaP28.0860	3	8.3	18.1153	0.09264	4	12.3	18.1924	4	12.3	17.8529
LtaP21.1700	11	24.3	21.0764	0.09034	10	22.2	21.2459	11	24.3	20.7263
LtaP36.4420	9	13.6	20.1757	0.089925	11	16	20.9709	9	13.2	19.2007
LtaP36.6210	5	14.8	20.2891	0.08419	5	14.8	20.1882	6	17.8	20.2215
LtaP31.3460	6	4.5	17.841	0.083065	6	4.4	17.3815	9	7.3	18.1344
LtaP33.0850	3	6.4	19.4462	0.08145	5	10.1	18.9678	7	15.2	19.7618
LtaP01.0510	3	6	20.8232	0.078935	5	9.4	19.9322	9	12.3	21.5564
LtaP35.5220	2	40	16.9227	0.071095	2	40	17.2023	2	40	16.5008
LtaP07.1060	1	3.5	17.6768	0.061305	1	3.5	17.4976	2	9	17.7334
LtaP28.0670	6	25.9	20.3487	0.057315	5	20.3	20.2214	6	25.9	20.3614
LtaP11.1260	3	11	19.0319	0.055335	4	15.1	18.6657	3	11.5	19.2875
LtaP05.0600	2	2.3	17.674	0.05198	2	2.3	17.4396	2	2.3	17.8045
LtaP31.1000	10	39.7	21.4704	0.05182	12	53.2	22.3717	10	42.5	20.4654
LtaP03.0220	9	15.7	19.9797	0.05123	9	15.7	19.8471	11	17.3	20.0098
LtaP32.3000	1	3.4	16.6549	0.051185	1	3.4	16.811	2	5.6	16.3965
LtaP11.1000	5	28	21.2471	0.04812	4	25	20.7256	7	35.1	21.6725
LtaP32.0620	3	6.5	18.0855	0.046825	4	8.1	18.3979	3	6	17.6793
LtaP14.1210	10	27.7	20.979	0.046655	12	35.7	20.3779	12	35.7	21.4867
LtaP32.3350	1	0.5	16.7046	0.04453	3	13.1	16.6533	2	8.3	16.6668
LtaP15.1220	1	1.6	17.8321	0.04399	1	1.6	18.0964	2	3.2	17.4797
LtaP34.2240	1	7.7	16.54	0.04141	1	6.6	16.5916	1	7.7	16.4055
LtaP32.2870	2	4.7	17.7606	0.03707	2	4.7	17.7305	2	4.7	17.7165
LtaP25.1860	1	3.6	18.8852	0.036555	2	4.2	18.2417	2	4.2	19.4555
LtaP36.3140	3	23.5	17.7966	0.035915	2	14.5	17.8959	3	23.5	17.6254
LtaP36.1490	2	2.7	17.1056	0.031925	3	4.4	17.5997	3	4.4	16.5477
LtaP25.2020	0	0	13.0259	0.030865	0	0	12.6688	0	0	13.3213
LtaP22.1000	5	9.1	20.0554	0.02668	5	9.1	20.3236	5	8.7	19.7338
LtaP13.0990	2	4.8	18.7166	0.02642	2	4.8	17.7545	4	11.4	19.6258
LtaP06.0070	4	8.7	18.154	0.02608	4	8.7	19.1212	4	8.7	17.1347
LtaP25.1460	8	37.5	21.713	0.022865	9	38.4	21.8169	10	42.6	21.5634
LtaP33.0840	6	22.7	18.8107	0.02041	3	10	18.3671	6	22.7	19.2135
LtaP28.0610	3	6.5	18.5216	0.017385	4	8.6	18.1	3	6.3	18.9085
LtaP13.0130	3	17.7	19.6993	0.01514	4	18.3	19.9964	4	18.3	19.3719
LtaP03.0930	14	30.3	22.6178	0.009895	15	32.9	22.6455	15	32.9	22.5703
LtaP30.2890	10	27.8	20.2728	0.00734	12	33.9	20.4865	11	31.9	20.0443
LtaP25.1130	1	2.6	15.7899	0.006705	2	4.4	16.7543	2	4.1	14.812
LtaP01.0750	1	2.5	15.9654	0.006605	1	2.5	16.394	2	4.5	15.5236
LtaP28.1270	24	34.5	23.6715	0.00357	25	34.7	23.124	26	34.7	24.2119
LtaP26.1170	19	37.4	23.5241	-0.00127	20	38.7	23.351	21	43.4	23.6998
LtaP29.0640	3	2.3	18.0622	-0.00285	4	2.8	19.1601	3	2.3	16.9701
LtaP18.0830	8	4.4	19.6522	-0.003125	11	5.7	19.1294	13	6.7	20.1813
LtaP26.1130	1	2	14.6397	-0.004895	1	2	14.1907	2	3.8	15.0985
LtaP17.0570	4	5.8	18.7474	-0.006325	3	4.1	18.4417	5	8	19.0657
LtaP32.0140	3	3.8	16.85	-0.00783	3	3.8	16.9787	3	3.8	16.737
LtaP18.0270	2	20.3	19.3943	-0.011155	2	20.3	19.7385	2	20.3	19.0724
LtaP10.1350	1	2.3	17.0129	-0.01284	3	8.8	17.3518	3	8.8	16.6997
LtaP06.0540	5	7.4	19.3478	-0.01442	10	11.5	19.3925	8	9.9	19.3319
LtaP31.3030	25	18.3	21.7481	-0.015205	31	23.2	22.7106	21	16.3	20.8161
LtaP13.0770	2	4.9	16.8735	-0.019955	2	4.9	16.2379	2	4.9	17.5491
LtaP27.1090	9	15	20.0284	-0.024415	10	17.1	20.1785	11	21.5	19.9271
LtaP32.0380	3	7.5	17.9486	-0.028525	5	14.7	18.7914	5	14.7	17.1627
LtaP08.0550	3	27.8	17.5163	-0.029125	3	27.8	17.3019	3	27.8	17.789
LtaP11.0840	1	0.8	17.4573	-0.0324	3	2.5	17.8446	5	4.9	17.1348
LtaP15.1200	3	2.5	18.0855	-0.03244	3	2.5	18.6289	4	3.5	17.6069
LtaP30.0570	3	6.9	19.6703	-0.034965	5	10.7	20.6634	4	9.2	18.7473
LtaP35.3590	3	16.3	18.6589	-0.038885	4	19.9	18.5813	2	12.7	18.8143
LtaP32.2290	2	4.7	16.2103	-0.041825	2	4.7	16.2644	2	4.7	16.2399
LtaP16.0570	2	22.7	22.1474	-0.04186	2	22.7	22.8236	2	22.7	21.5548
LtaP31.2020	4	20.6	18.4533	-0.04473	5	21	18.5747	6	26.7	18.4214
LtaP27.2290	5	15.9	20.3007	-0.04502	6	18.8	20.6381	6	18.8	20.0534
LtaP21.0890	3	18.7	17.8738	-0.046645	4	23.4	17.6839	4	23.4	18.157
LTAP_250018600.1	2	3.2	17.6601	-0.05118	4	7.1	18.0365	2	3.5	17.3861
LtaP29.0790	6	16	21.6838	-0.05393	10	22.9	22.7119	9	22.9	20.7634
LtaP07.0710	1	2.1	17.55	-0.056105	2	3.5	17.8566	2	3.5	17.3556
LtaP28.2370	1	1.8	17.7956	-0.0698	3	4.3	17.8827	3	4.3	17.8481
LtaP13.0520	3	2.7	17.5661	-0.070265	3	2.7	16.9665	4	3.8	18.3062
LtaP23.1960	6	9.1	18.8332	-0.07041	6	8.8	19.4915	6	10.8	18.3157
LtaP32.2080	1	2.8	15.5597	-0.07351	1	3.7	16.8741	1	3.7	14.3923
LtaP31.0930	9	19.4	21.2572	-0.07377	12	25.8	21.7016	11	24.3	20.9603
LtaP29.1390	26	21.6	22.2802	-0.074095	30	23.3	22.19	31	23.9	22.5185
LtaP28.0990	2	12.2	17.7354	-0.07437	2	12.2	17.9649	1	6.9	17.6545
LtaP35.0950	18	20.6	21.3845	-0.07461	20	23	21.3812	25	29.3	21.537
LtaP13.0890	2	5.2	18.3775	-0.0769	6	12.1	18.4076	6	12.1	18.5012
LtaP09.0790	4	2	17.1283	-0.078395	4	2	17.3841	4	2	17.0293
LtaP14.0600	1	3.4	15.3297	-0.08051	2	5.9	16.484	1	3.4	14.3364
LtaP36.0970	1	5.5	17.4748	-0.08189	2	13.1	17.8471	1	5.5	17.2662
LtaP21.0110	2	16.6	18.3199	-0.08196	2	16.6	18.8293	2	16.6	17.9744
LtaP22.1450	1	3.4	18.1121	-0.084135	2	6.7	18.3463	2	6.7	18.0461
LtaP05.0210	1	2.3	14.7601	-0.084585	2	2.4	14.3595	2	2.4	15.3298
LtaP19.0670	1	1	16.4643	-0.086105	1	1	16.4112	2	2.2	16.6898
LtaP19.1020	1	1.3	15.8834	-0.087485	2	2.3	16.1486	2	2.3	15.7933
LtaP33.2450	3	10.9	17.8449	-0.087525	4	13.5	19.0006	3	9.3	16.8642
LtaP06.0300	3	3.2	17.6008	-0.087765	4	4.3	18.6791	2	2.2	16.698
LtaP09.1440	2	5.9	17.6326	-0.09059	1	3.9	17.7877	3	11.1	17.6587
LtaP36.4410	2	2.1	13.4695	-0.09092	2	1.9	14.4945	2	1.9	12.6263
LtaP29.0630	8	18.5	20.6998	-0.09125	10	23.8	20.9938	10	24.7	20.5884
LtaP27.0710	0	0	12.4587	-0.10046	0	0	12.9819	1	3.1	12.1365
LtaP24.0100	1	4.7	16.6278	-0.101435	2	8.2	17.8726	1	4.7	15.586
LtaP26.2520	3	0.9	17.5595	-0.10147	3	0.9	17.5594	7	3	17.7626
LtaP33.0010	5	9.6	17.829	-0.10341	4	10	17.733	5	12.4	18.1318
LtaP30.2800	4	29.3	20.0777	-0.105245	5	34.1	20.1297	5	34.1	20.2362
LtaP29.0030	3	9.9	18.6426	-0.105315	4	12.8	18.6318	4	12.8	18.864
LtaP30.2430	0	0	13.7736	-0.105935	2	0.8	14.4273	1	0.5	13.3318
LtaP36.4020	3	8	18.5901	-0.10652	3	8	18.4096	3	8	18.9836
LtaP22.1380	3	13.4	17.4472	-0.106685	3	13.4	17.8253	3	13.4	17.2825
LtaP08.0730	3	20.6	19.2704	-0.11393	3	20.6	19.5411	3	20.6	19.2276
LtaP33.3510	1	5.1	16.2701	-0.115035	2	5.3	17.2344	1	5.1	15.5358
LtaP18.0300	2	5.1	15.3726	-0.115075	2	4.8	15.1919	3	7.6	15.7835
LtaP26.2420	3	16.1	18.5439	-0.11518	6	29.2	18.7389	5	24.3	18.5793
LtaP17.0490	3	1.8	16.9905	-0.116055	7	4	18.1794	5	3	16.0337
LtaP33.0620	5	17.1	18.9981	-0.118015	6	19.9	20.0815	5	17.1	18.1507
LtaP21.0820	5	4.1	19.1287	-0.119595	7	5.4	18.3789	11	8.3	20.1177
LtaP31.0270	1	1.1	17.4227	-0.121105	1	1.1	17.4106	2	3.1	17.677
LtaP23.1790	1	7.2	18.5081	-0.123725	2	15.9	18.3456	2	15.9	18.918
LtaP03.0790	1	1.5	16.5098	-0.12618	1	1.7	15.4331	5	6.4	17.8389
LtaP15.0570	3	16.5	18.0583	-0.126815	3	16.5	18.9351	3	16.5	17.4351
LtaP30.2410	2	12.8	17.5293	-0.12814	3	18.4	17.7931	3	18.4	17.5218
LtaP30.0560	7	16.5	19.1607	-0.130635	8	18.5	19.4045	8	18.6	19.1782
LtaP30.1180	3	12.3	20.0015	-0.132695	4	17	19.9356	4	18.7	20.3329
LtaP29.1840	4	4.6	18.155	-0.13308	5	5.6	19.019	3	3	17.5571
LtaP16.1470	2	6.3	18.3839	-0.134945	2	6.3	18.7808	2	6.3	18.257
LtaP13.0820	2	1.6	16.8368	-0.13538	2	2.4	16.8432	3	3.2	17.1011
LtaP35.0800	2	1.9	16.6791	-0.13854	2	1.9	17.7221	2	1.9	15.9131
LtaP03.0140	7	28	20.4186	-0.141645	8	28.3	20.6895	8	28.3	20.431
LtaP30.0240	1	3	15.831	-0.14624	2	5.1	16.4045	1	3	15.55
LtaP24.1080	3	6.8	18.852	-0.1472	5	10.5	18.6937	5	10.5	19.3048
LtaP13.1370	2	2.7	23.3853	-0.14727	3	4.3	23.846	2	2.7	23.2192
LtaP08.0800	1	4.2	16.1967	-0.14796	1	4.2	16.4781	2	9.6	16.2112
LtaP32.3610	2	4.5	16.4128	-0.15069	1	3	16.0988	2	4.5	17.0282
LtaP32.0740	4	19.9	19.8286	-0.15071	6	26.5	20.7832	6	26.5	19.1754
LtaP19.0260	3	15.3	17.5927	-0.15243	3	15	18.0868	5	23.6	17.4035
LtaP11.0970	21	25.8	22.0497	-0.15342	18	23	21.7341	20	25.8	22.6721
LtaP16.0190	1	2.7	16.0735	-0.15592	2	7.4	16.6994	2	7.4	15.7594
LtaP19.0110	3	5.2	19.8413	-0.156535	3	5.2	20.0494	3	5.2	19.9462
LtaP31.1290	0	0	13.6885	-0.15809	0	0	13.9297	1	2.1	13.7634
LtaP10.1460	2	2.6	16.2684	-0.158245	1	1.4	16.3485	2	2.6	16.5047
LtaP30.1450	2	8.4	17.3895	-0.15894	2	8.4	18.3045	2	8.4	16.7925
LtaP20.0980	2	3.7	17.5406	-0.161175	2	3.7	17.4477	2	3.7	17.9558
LtaP22.1510	1	1.6	15.8689	-0.16301	1	1.6	15.7631	2	3.5	16.3008
LtaP15.0160	4	9.8	19.2405	-0.16498	4	8.5	19.5791	5	10.8	19.2318
LtaP19.0770	2	4.4	19.0118	-0.165085	3	5.9	18.5402	3	5.9	19.8137
LtaP36.0720	1	5.3	17.1389	-0.16514	2	8.8	17.7153	2	8.8	16.8928
LtaP36.4960	2	4.9	18.2525	-0.16798	3	7.5	19.1557	2	4.9	17.6852
LtaP22.0050	9	19.1	20.9406	-0.16835	10	23	21.631	11	25.1	20.5868
LtaP32.2800	3	4.5	18.3519	-0.16854	5	8	19.5889	5	8	17.4521
LtaP30.3420	2	3.6	16.3473	-0.16954	2	3.6	16.867	2	3.6	16.1667
LtaP21.1940	4	13.5	18.8963	-0.17229	8	23.8	19.1046	8	23.8	19.0326
LtaP35.3860	2	7.1	18.6744	-0.17315	3	11.5	18.7861	3	11.5	18.9089
LtaP25.1800	2	7.1	18.6585	-0.173205	3	10.6	18.145	3	10.6	19.5185
LtaP10.0110	1	2.4	15.9746	-0.173365	2	4.2	15.8491	2	4.2	16.4467
LtaP28.3040	2	7.5	17.351	-0.17427	2	7.5	18.3306	2	7.5	16.72
LtaP06.0030	4	20.3	19.0979	-0.1755	4	20.3	19.3911	4	20.3	19.1556
LtaP29.0240	3	5.6	17.6222	-0.17685	2	4.1	17.5368	4	7.4	18.0613
LtaP19.0050	12	34.6	21.3662	-0.17757	14	41.5	22.0688	12	36.7	21.0187
LtaP07.0570	6	20.3	18.6448	-0.17878	6	20.3	18.8886	6	20.3	18.7585
LtaP17.0300	1	5.1	19.9797	-0.181715	2	21.5	20.5654	3	26.6	19.7573
LtaP15.1320	12	24.8	21.775	-0.184035	13	27.5	22.1853	13	27.5	21.7328
LtaP34.0180	1	3.2	16.3971	-0.18581	1	5	15.8933	1	5	17.2725
LtaP05.0470	4	7.3	18.0297	-0.19514	5	10.4	18.3511	5	10.4	18.0985
LtaP04.0830	3	16.7	18.5069	-0.19679	4	19.7	18.8691	3	13.2	18.5383
LtaP34.4370	2	3.1	16.7874	-0.19725	4	6.6	17.0347	3	4.7	16.9346
LtaP08.0840	2	5.2	16.0521	-0.19768	2	5.2	16.8169	3	11.3	15.6827
LtaP14.1550	5	17.7	20.0313	-0.19848	6	19.9	19.9927	7	22.2	20.4669
LtaP34.0660	2	2.7	16.983	-0.20308	3	4.1	18.1871	3	4.1	16.1851
LtaP08.0810	7	4.4	18.8517	-0.208075	6	3.8	19.2153	7	4.4	18.9042
LtaP35.3980	8	48.9	22.7869	-0.2109	7	47.5	22.971	9	56.8	23.0245
LtaP13.0660	4	2.4	19.1025	-0.217505	4	2.5	19.0959	9	5.9	19.5442
LtaP34.3360	2	5.3	17.8235	-0.21966	3	8.2	18.6591	3	8.2	17.4273
LtaP06.0900	1	2.7	15.5535	-0.224955	2	4.8	15.6455	2	4.8	15.9115
LtaP06.1230	7	19.3	19.5281	-0.226365	9	23.1	19.3277	13	34	20.1812
LtaP29.0120	6	7.8	18.9223	-0.227405	7	9.2	18.9244	7	9.2	19.375
LtaP01.0060	2	11.6	19.3304	-0.229255	2	11.6	19.0595	2	11.6	20.0599
LtaP05.0790	1	1.2	14.5551	-0.23055	1	1.2	15.0706	1	1.2	14.5008
LtaP15.0480	4	6.8	17.9846	-0.2367	4	6.8	17.7243	6	9.7	18.7183
LtaP17.0100	10	41.9	23.9606	-0.238825	19	41.9	23.8894	20	45.4	24.5094
LtaP25.1290	2	1.5	16.466	-0.2393	3	2.3	16.3217	4	2.9	17.0889
LtaP13.1100	4	24.9	20.2988	-0.239775	5	31.9	20.4871	5	31.9	20.5901
LtaP05.0630	5	5.2	17.8037	-0.240225	5	5.2	17.5949	6	6.1	18.493
LtaP10.1300	2	9.6	20.3817	-0.24101	2	9.6	20.1255	2	9.6	21.12
LtaP26.0680	1	1.1	13.7167	-0.24131	0	0	13.4697	1	1.1	14.4463
LtaP16.1670	3	5.8	17.7316	-0.24258	1	2	17.2377	6	11.2	18.7108
LtaP27.0500	2	1.4	17.5161	-0.251715	3	1.7	18.0876	3	1.7	17.4481
LtaP29.1430	6	8.8	19.29	-0.25277	6	9.7	19.3226	9	13.4	19.7629
LtaP28.0360	1	3.3	15.9233	-0.25292	2	8.2	15.5744	2	8.2	16.7782
LtaP18.0330	2	26.2	17.8825	-0.253275	3	35	18.4771	2	26.2	17.7945
LtaP32.1880	1	3.9	17.9424	-0.253995	2	5.8	18.7613	2	5.8	17.6316
LtaP30.0970	2	4.5	14.5642	-0.255265	2	4.5	14.3159	2	4.5	15.323
LtaP36.6650	1	5.2	13.2879	-0.25574	2	11.4	13.0908	2	11.4	13.9964
LtaP12.0560	2	19.8	16.9836	-0.25739	2	19.8	17.4535	2	19.8	17.0284
LtaP13.0710	13	6.2	20.6847	-0.260625	15	7.6	20.7352	21	9.7	21.1554
LtaP23.1860	1	2	17.9084	-0.262015	3	6.5	18.5115	3	6.5	17.8292
LtaP35.0300	3	17.1	19.0431	-0.264555	2	9.6	19.4929	2	9.6	19.1223
LtaP36.3450	3	22.6	17.254	-0.26477	2	16.9	17.3831	2	16.9	17.6546
LtaP12.1030	5	4	17.4591	-0.266925	4	3	18.0077	4	3.3	17.4444
LtaP09.0230	14	24.7	21.6381	-0.27294	15	25.3	21.7558	17	33.4	22.0663
LtaP34.3110	1	1.5	13.8666	-0.27294	2	3.1	13.9319	2	3.1	14.3471
LtaP02.0460	3	5.3	17.519	-0.274275	5	8.6	17.6856	5	8.6	17.901
LtaP36.4370	3	3.5	17.4304	-0.27598	4	4.9	17.9999	4	4.9	17.4128
LtaP28.2260	2	10.6	17.7981	-0.28057	4	19.6	17.7602	4	19.6	18.3972
LtaP36.2780	1	1.8	16.1545	-0.28467	1	1.8	16.4334	2	5.3	16.4449
LtaP19.0020	9	48.6	23.3498	-0.285985	9	48.6	23.5524	11	52.9	23.7191
LtaP13.0440	6	21.7	21.8852	-0.287775	7	35.9	21.8275	8	39.4	22.5185
LtaP17.0570	2	9.1	17.1614	-0.28941	3	11.6	17.1671	5	22.3	17.7346
LtaP26.1590	6	9.6	18.4024	-0.29104	6	9.4	18.5201	8	13.4	18.8667
LtaP22.0640	2	2	17.4798	-0.292705	3	3.1	17.5014	3	3	18.0436
LtaP27.1900	1	3.8	14.7468	-0.29669	0	0	12.9796	2	6.8	17.1075
LtaP35.3290	5	16.2	19.7247	-0.29815	7	25	19.6701	7	25	20.3757
LtaP05.0880	5	44.5	20.0502	-0.29994	5	46.5	20.5554	6	51.6	20.1448
LtaP36.0470	1	3.6	16.8545	-0.30217	2	12.4	16.7239	2	12.4	17.5895
LtaP30.3500	10	28.9	21.9402	-0.30422	14	35.7	22.0359	16	48.6	22.4529
LTAP_190018200.1	1	8.5	16.7744	-0.30468	1	8.5	17.0803	1	8.5	17.078
LtaP21.1520	2	1.6	18.589	-0.305865	5	3.8	18.6886	6	4.7	19.1012
LtaP18.1380	1	1.8	15.0412	-0.308165	1	1	15.388	2	2.8	15.3107
LtaP07.0020	3	10.8	17.9713	-0.308865	3	10.8	19.0091	3	10.8	17.5513
LtaP35.1080	6	18.5	19.5242	-0.308985	5	16.3	19.6895	7	26.1	19.9769
LtaP26.2090	2	6.3	17.5668	-0.310615	2	6.3	18.3702	2	6.3	17.3847
LtaP28.0760	3	22.7	17.8114	-0.310735	3	22.7	18.2631	3	22.7	17.9812
LtaP07.0910	1	7.1	16.4225	-0.310945	2	15.4	16.3716	3	22	17.0953
LtaP36.4300	1	4.9	16.0836	-0.312545	2	8.5	16.8435	2	8.5	15.9488
LtaP27.1890	10	28.1	22.6951	-0.313545	11	35	22.6224	11	35	23.3948
LtaP30.0650	8	23.2	19.5056	-0.31619	10	25.1	20.0659	10	28	19.5776
LtaP06.0920	3	4.5	18.5638	-0.31861	5	8.4	18.5884	6	9.6	19.1765
LtaP22.1420	5	27.9	19.0885	-0.32335	5	27.9	19.3746	5	27.9	19.4492
LtaP27.0230	2	13.4	19.1836	-0.324165	2	13.4	19.4177	2	13.4	19.5979
LtaP33.2040	7	12.3	19.6038	-0.32446	8	14.9	20.0868	7	13.3	19.7696
LtaP31.3330	2	13.8	18.7388	-0.324945	2	13.8	19.1108	2	13.8	19.0167
LtaP34.0390	6	13.7	20.2082	-0.32512	5	10.8	20.5447	6	13.7	20.522
LtaP27.2340	3	6.3	17.7328	-0.32753	4	9.2	19.1361	3	6.3	16.9846
LtaP34.4270	2	2.1	16.5379	-0.32844	2	2.1	16.5538	2	2.1	17.1788
LtaP33.3130	5	17.1	20.1603	-0.32909	7	23.7	21.1577	5	17.9	19.8211
LtaP22.0600	6	17.8	18.7782	-0.32938	7	21.8	18.957	8	22.7	19.2581
LtaP35.0500	2	5.9	17.5177	-0.330365	4	12	17.7102	5	16.2	17.9859
LtaP27.2280	4	15	19.2381	-0.335625	6	20.5	19.3929	8	27.3	19.7545
LtaP24.0320	5	5.7	19.3099	-0.337685	9	9.6	19.6339	10	10.5	19.6612
LtaP36.5970	7	12	21.9314	-0.34191	9	16	23.11	6	12.4	21.4367
LtaP26.1180	11	20.2	20.9728	-0.34237	11	17.2	21.9418	12	21.6	20.6885
LtaP27.1310	4	20.9	18.8396	-0.345765	4	20.9	18.6265	4	20.9	19.7441
LtaP20.0580	1	13.9	16.7726	-0.34726	2	18.8	16.9825	2	18.8	17.2573
LtaP30.2610	2	9.3	17.4198	-0.347645	2	9.3	17.7739	3	14.4	17.761
LtaP27.0050	2	2.9	17.4589	-0.352745	2	2.9	18.2737	2	2.9	17.3497
LtaP32.0430	27	47.9	25.0994	-0.353615	32	56.3	25.4843	30	55	25.4217
LtaP35.2120	3	2.5	18.4895	-0.35457	3	2.5	18.0672	3	2.5	19.6208
LtaP25.0940	5	14.3	19.0596	-0.3565	5	14.3	19.2657	5	14.3	19.5665
LtaP25.2080	17	48.3	24.2726	-0.35671	20	56	24.2881	20	57.1	24.9706
LtaP13.1340	1	0.3	15.8604	-0.35874	2	0.5	16.106	3	0.7	16.3322
LtaP04.0070	4	20.7	19.0438	-0.359035	4	20.7	20.0246	5	23.4	18.781
LtaP23.1490	3	6.5	17.7862	-0.3641	3	6.5	17.3268	3	6.5	18.9739
LtaP03.0150	7	11.6	19.6922	-0.36564	11	18.1	19.38	12	19.8	20.7356
LtaPcontig03418-1	4	31.1	23.5038	-0.36682	5	44.7	23.8408	5	50.8	23.9006
LtaP16.0160	1	3.6	16.2352	-0.367135	1	3.6	16.5003	1	3.6	16.7044
LtaP11.0890	6	7.2	18.8516	-0.36751	8	9.2	19.069	11	13.5	19.3692
LtaP29.0140	7	30.9	19.295	-0.368385	6	26.7	20.2327	8	35.6	19.094
LtaP35.3130	1	3.4	13.8959	-0.37033	0	0	13.5836	3	9.4	14.949
LtaP32.3130	2	4.8	15.9005	-0.370835	2	4.8	17.4337	2	4.8	15.1089
LtaP35.3510	1	2.1	16.5905	-0.37177	3	5.1	16.9687	3	4.3	16.9558
LtaP02.0040	3	5.3	18.7096	-0.372505	7	11.3	19.1767	7	11.3	18.9875
LtaP29.0370	1	6.9	17.5113	-0.37257	2	12.1	18.4173	2	12.1	17.3504
LtaP36.3630	2	7.3	17.7968	-0.372595	2	7.3	18.0458	2	7.3	18.293
LtaP33.0100	1	14.3	16.7496	-0.37403	1	14.3	16.5369	1	14.3	17.7104
LtaP24.0850	7	14.5	18.7558	-0.377535	6	14.3	18.7452	9	20.1	19.5215
LtaP04.0260	3	18.2	17.4388	-0.380325	3	18.2	18.628	3	18.2	17.0102
LtaP24.1530	0	0	12.7474	-0.383245	1	1.1	12.9149	1	1.1	13.3464
LtaP27.1270	2	5.8	17.278	-0.383645	3	8.5	17.4959	4	10.4	17.8274
LtaP20.1720	6	7	19.3714	-0.38528	6	7	19.7446	7	8	19.7688
LtaP26.1510	10	33.1	23.9345	-0.393345	12	47.7	24.0821	12	47.7	24.5736
LtaP18.1340	10	29.1	21.4843	-0.393495	13	37	21.7886	12	34.4	21.967
LtaP02.0580	4	12.3	18.2056	-0.394835	3	8.1	19.1246	4	12.3	18.0763
LtaP28.2540	5	59.6	22.871	-0.40017	5	54.4	22.8889	6	66.7	23.6535
LtaP22.0390	3	3	17.1905	-0.400555	2	1.9	18.2552	3	3	16.9268
LtaP02.0200	1	11.5	16.0706	-0.401395	2	15.9	16.4519	2	15.9	16.4922
LtaP25.1010	16	57.9	13.1888	-0.40159	17	62.3	14.8503	16	60.4	12.3304
LtaP35.2260	2	11	17.0338	-0.40169	2	8.9	17.2568	3	14.4	17.6142
LtaP11.0810	4	4.1	18.2873	-0.40354	4	4.1	18.4868	3	3.4	18.895
LtaP13.1470	5	8.7	19.0718	-0.405075	6	9.6	19.2135	6	9.6	19.7402
LtaP20.0690	6	10.8	18.4567	-0.40926	6	10.8	19.9272	4	7.5	17.8049
LtaP36.0840	2	8.3	15.4973	-0.41391	2	8.3	17.5386	0	0	14.2839
LtaPcontig218-1	6	14.2	18.7827	-0.414605	6	12.1	19.0219	7	16.1	19.3728
LtaP07.0690	7	33.2	22.4754	-0.41467	5	23.7	22.3961	7	33.2	23.384
LtaP27.1060	4	5.7	17.596	-0.4147	5	6.7	18.0416	6	8.1	17.9798
LtaP01.0560	6	23	18.9763	-0.41475	5	19.3	18.3442	10	34.4	20.438
LtaP24.0910	6	6.9	18.3854	-0.41486	7	7.5	18.7992	6	6.3	18.8014
LtaP35.4020	3	2.3	17.631	-0.41562	3	2.7	18.1897	5	5.1	17.9036
LtaP17.1090	10	5.5	19.3124	-0.417845	16	8.8	20.6301	6	3.7	18.8304
LtaP32.2380	11	13.8	19.9159	-0.422385	17	23.5	21.123	16	21.5	19.5537
LtaP25.2490	1	1.7	15.4475	-0.422575	2	4.5	15.518	2	4.5	16.2222
LtaP36.0740	5	18.1	18.9711	-0.42288	9	28.3	20.2619	7	23.7	18.526
LtaP04.0520	2	8.9	17.7896	-0.4235	2	8.9	18.1901	3	13.6	18.2361
LtaPcontig220-1	2	10.3	18.4087	-0.425325	3	15.5	18.4582	4	22.6	19.2099
LtaP15.1050	2	4	16.1107	-0.42608	2	4	17.453	2	4	15.6206
LtaP17.0830	1	1	18.3458	-0.42751	5	8.1	19.2184	4	6	18.3282
LtaP22.0950	5	5.4	19.4942	-0.427985	8	9.4	19.6652	10	11.3	20.1792
LtaP31.1170	4	1.1	16.6932	-0.42837	4	1.1	17.4457	2	0.6	16.7974
LtaP03.0730	4	2.3	17.5511	-0.42872	2	1.3	17.481	4	2.3	18.4785
LtaP21.0740	7	42.9	22.4307	-0.430705	8	43.8	22.4399	8	43.8	23.2829
LtaP19.1040	2	4.9	17.3187	-0.43355	4	10.4	17.1973	5	12.9	18.3072
LtaP35.3960	4	2.2	17.3493	-0.435065	6	3.2	18.2716	5	2.8	17.2971
LtaP05.0950	2	1.7	16.8849	-0.436945	3	2.5	16.9061	3	2.3	17.7376
LtaP35.0080	6	31.6	22.8714	-0.43898	10	48.9	23.2118	7	31.1	23.409
LtaP27.0420	1	5.5	17.3021	-0.4395	2	8.8	17.4001	2	8.8	18.0831
LtaP19.0220	8	11.8	19.157	-0.43999	9	14.3	19.3753	11	16.5	19.8186
LtaP35.3110	3	10.1	16.6506	-0.4408	2	7.5	17.555	2	7.5	16.6278
LtaP33.2620	1	2.3	15.3753	-0.44368	1	2.3	15.9286	1	2.3	15.7093
LtaP05.1180	1	4.9	15.9122	-0.44391	1	4.9	16.562	1	4.9	16.1502
LtaP28.2150	4	11	18.072	-0.4465	4	8.8	18.397	6	18.2	18.6399
LtaP24.0240	2	5.8	17.0266	-0.44758	5	11.7	17.1621	5	11.7	17.7862
LtaP06.0340	2	6.6	17.8521	-0.44772	6	19.8	19.1295	5	17.2	17.4701
LtaP36.5270	5	10.2	19.5955	-0.450415	6	11.8	19.8283	6	11.8	20.2636
LtaP36.4680	4	7.4	17.9444	-0.450645	5	9.6	17.9513	5	9.6	18.8387
LtaP35.0350	9	74	23.4638	-0.45298	9	74	23.8388	9	74	23.9946
LtaP04.0460	6	25	22.8301	-0.455825	6	25	22.801	6	25	23.7708
LtaP28.1490	2	5.7	15.4734	-0.456225	2	5.7	15.1676	2	5.7	16.6917
LtaP20.0910	4	2.5	16.9947	-0.456965	4	2.5	17.1867	4	2.5	17.7166
LtaP29.1400	1	2.3	15.5925	-0.45714	3	5.6	15.3921	2	4.4	16.7071
LtaP22.0780	3	13.2	16.3738	-0.462735	2	9.6	16.2929	3	13.2	17.3801
LtaP24.1330	4	10.6	18.8931	-0.462755	7	17.3	18.8111	7	17.3	19.9007
LtaP20.0900	3	6.2	17.8251	-0.464255	4	7.9	18.7173	4	7.5	17.8615
LtaP29.0680	2	3.6	17.3019	-0.46872	2	3.6	18.412	1	2	17.1292
LtaP36.1270	2	5.2	17.4448	-0.46938	2	5.2	18.0579	3	6.6	17.7704
LtaP35.2450	1	2.9	15.088	-0.471455	1	2.2	15.2301	2	5	15.8887
LtaP14.1320	2	15.1	19.5497	-0.477755	3	15.1	19.4551	2	15.1	20.5998
LtaPcontig321-1	3	13.6	20.0691	-0.48048	2	10.4	19.8661	3	13.6	21.233
LtaP05.0150	7	11.5	20.6809	-0.48129	7	11.5	21.2367	8	12.7	21.0876
LtaP36.2460	1	6.2	17.4172	-0.48226	2	11.2	17.6786	3	16.9	18.1202
LtaP25.0560	3	5.7	18.6608	-0.483355	3	5.3	18.5754	7	15.9	19.7129
LtaP06.0820	4	1.5	16.9871	-0.48471	5	2	17.3262	6	2.5	17.6175
LtaP33.0290	4	28.1	18.988	-0.48485	4	28.1	19.5539	4	28.1	19.3917
LtaP28.2600	3	6.4	18.381	-0.486615	6	11.5	19.2349	6	11.2	18.5003
LtaP11.0110	1	3	16.7721	-0.4874	1	3	15.6727	3	8.4	18.8464
LtaP35.2030	4	5.7	17.677	-0.48906	4	5.7	17.7492	4	5.7	18.5829
LtaPcontig407-1	3	10.4	17.327	-0.489625	2	6.2	17.3456	3	10.4	18.2877
LtaP35.3100	1	2.7	18.3237	-0.489875	3	7.2	17.9627	5	12.9	19.6645
LtaP33.0710	3	2.8	17.8658	-0.490205	4	3.8	18.6217	4	3.8	18.0903
LtaP11.0090	1	6.9	17.5182	-0.49601	2	12	18.4132	2	12	17.6153
LtaP24.2230	6	42.7	21.3103	-0.4965	10	51	21.7922	10	51	21.8213
LtaP04.0960	1	3.7	15.3079	-0.496705	2	7.8	15.504	2	7.8	16.1053
LtaP08.0540	4	12.7	21.3861	-0.499935	5	15.6	21.7621	7	20.5	22.0099
LtaP10.0070	4	18.7	18.2113	-0.503275	5	22.2	19.4923	4	18.7	17.9369
LtaP21.1020	3	5.1	17.8793	-0.508875	3	5.1	18.0221	6	8.4	18.7541
LtaP35.2570	6	19.7	19.2669	-0.51273	7	22.2	20.3798	8	24.3	19.1795
LtaP32.0150	4	5.1	19.8983	-0.515545	6	9.3	20.9811	6	9.3	19.8466
LtaP13.0780	3	3.7	18.2664	-0.51696	3	3.7	18.858	3	3.7	18.7087
LtaP16.1630	0	0	14.0141	-0.517125	0	0	13.0616	1	2.2	16.0009
LtaP27.0560	7	26.9	20.8988	-0.51798	7	28.9	21.3112	10	37.8	21.5223
LtaP25.0570	4	15.9	19.2251	-0.519625	6	22.8	19.6544	6	22.8	19.8351
LtaP34.0440	1	7.5	16.4034	-0.51978	2	14.5	17.0178	2	14.5	16.8286
LtaP36.1690	4	13.7	17.9967	-0.52118	4	13.7	18.098	6	18.6	18.9379
LtaP02.0580	5	12.4	19.052	-0.522125	5	12.4	19.9504	6	15	19.1978
LtaP30.3550	10	25.3	20.8368	-0.52818	11	28.6	20.7837	13	34.7	21.9464
LtaP21.1220	11	57.4	24.0875	-0.5288	11	57.4	24.3337	13	67.9	24.8989
LtaP30.3100	10	38.3	24.4614	-0.53191	10	38.3	25.3321	12	40.7	24.6545
LtaP29.1640	3	3.7	16.814	-0.53457	5	6.5	16.9693	4	5.1	17.7279
LtaP34.1280	4	4.5	17.6865	-0.53623	5	5.3	18.1231	4	4.3	18.3223
LtaP36.3210	5	18.2	20.0163	-0.537785	5	18.2	20.811	5	18.2	20.2971
LtaP36.4590	1	11.2	15.6591	-0.538845	2	19.4	16.3393	2	19.4	16.0566
LtaP35.3870	10	17.9	20.5104	-0.54128	12	23.9	20.9565	17	31.9	21.1468
LtaP18.0630	4	31.2	20.6361	-0.542015	4	31.2	20.9673	4	31.2	21.389
LtaP36.3840	3	6.2	18.3453	-0.54234	3	6.2	18.5592	3	6.2	19.2161
LtaP35.0430	13	46.5	22.7287	-0.548165	14	50.7	22.9967	13	50.2	23.557
LtaP25.1080	2	4	18.3968	-0.55115	3	5.8	19.1254	4	9.9	18.7704
LtaP22.0550	4	9.8	18.1436	-0.55235	4	9.8	18.2943	4	9.8	19.0976
LtaP06.0800	4	4.8	17.3907	-0.55376	4	4.6	17.4636	5	5.6	18.4253
LtaP30.1340	2	3.6	18.0712	-0.5672	5	9	18.6762	4	6.8	18.6005
LtaP33.3500	3	33.8	18.8077	-0.57055	3	33.8	19.152	3	33.8	19.6044
LtaP08.0120	3	13.4	18.7164	-0.5728	4	16.7	19.172	4	21.2	19.4064
LtaP12.0690	3	11.7	17.4232	-0.57525	4	14	17.5127	4	14	18.4843
LtaP30.1410	2	8.3	17.5077	-0.579235	3	10.8	18.8206	1	3.5	17.3532
LtaP32.3040	2	3.9	16.3639	-0.581355	3	6.7	16.4425	3	6.7	17.4479
LtaP35.5290	2	5.3	17.4608	-0.58476	1	3.1	17.7849	2	5.3	18.3063
LtaP36.2640	4	6.7	18.0055	-0.585275	5	8.1	17.9716	5	8.1	19.21
LtaP10.0190	6	20.2	19.3597	-0.586965	6	20.2	20.4232	5	17.1	19.4702
LtaP15.1020	15	60.2	19.643	-0.588205	17	60.2	19.7116	18	61.2	20.7508
LtaP30.0260	2	5.6	17.0129	-0.594055	2	6.4	17.3127	3	8.8	17.9012
LtaP20.0280	3	8.7	17.6549	-0.598155	6	15.8	19.7382	2	5.5	16.768
LtaP33.0720	3	22.4	17.692	-0.5987	5	30.9	18.1065	5	30.9	18.4749
LtaP19.0230	3	4.5	17.514	-0.605415	4	6	17.9449	4	6	18.2939
LtaPcontig338-2	18	51.9	23.8614	-0.605705	19	54.9	24.2643	21	60.2	24.6699
LtaP05.1120	8	28.1	19.704	-0.607055	8	27.8	20.0709	8	27.8	20.5512
LtaP25.0190	4	6.5	18.6539	-0.60965	4	6.5	19.1517	4	6.5	19.3754
LtaP28.2670	1	5	15.4343	-0.60983	1	5	15.4235	2	7.4	16.6648
LtaP15.0970	10	47.9	22.8144	-0.612125	13	53.9	23.1485	13	53.9	23.7046
LtaP36.3400	0	0	12.526	-0.614785	2	2.8	15.4144	0	0	10.8673
LtaP36.4400	1	2.3	14.2075	-0.623115	1	2.3	15.686	1	2.3	13.9751
LtaP23.0950	2	4.5	17.5404	-0.62795	3	6.2	17.7334	3	6.2	18.6033
LtaP03.0490	5	3.8	18.0001	-0.6314	5	3.6	18.736	7	5.2	18.527
LtaP22.0310	6	12.1	20.8493	-0.631985	9	17.4	21.898	9	16.4	21.0645
LtaP14.0420	2	5.6	15.6874	-0.633385	3	8.2	15.7707	3	8.2	16.8708
LtaP35.3550	1	4	15.3438	-0.63459	1	4	15.3681	1	4	16.5887
LtaP15.0430	2	7.5	17.2332	-0.635485	2	7.5	17.9101	2	7.5	17.8274
LtaP36.0060	2	13.7	16.0349	-0.63851	3	17.6	16.2558	3	17.6	17.0911
LtaP36.3510	3	11.6	17.9355	-0.63959	3	11.6	18.1239	4	13.6	19.0263
LtaP21.1430	2	9.3	16.2256	-0.640135	1	5.2	16.8379	2	9.3	16.8937
LtaP36.2020	17	38	20.4458	-0.642265	20	41.4	20.4993	23	51.4	21.6768
LtaP30.3180	2	5.1	19.4368	-0.64407	2	5.1	20.4301	2	5.1	19.7316
LtaP30.0440	3	11.2	17.3713	-0.645375	5	20.6	17.8018	6	24.7	18.2317
LtaP36.5200	2	6.4	16.7739	-0.645895	4	12.8	17.3713	3	11	17.4683
LtaP16.0390	1	1.2	15.1343	-0.647835	1	1.2	16.4391	2	2.2	15.1252
LtaP36.7170	4	8.6	17.9399	-0.64854	5	11.2	17.8096	8	17.5	19.3672
LtaP11.0800	19	70	24.9339	-0.64889	20	70.6	25.9066	20	70.6	25.259
LtaP27.1970	7	8.4	19.2936	-0.653035	13	13.7	19.8544	12	12.8	20.0389
LtaP33.2760	2	2.1	15.1826	-0.654215	4	3.4	15.5027	4	3.4	16.1709
LtaP33.2740	6	10.2	18.3784	-0.65548	7	11.5	18.8626	7	11.5	19.2052
LtaP35.2150	2	4.5	16.8069	-0.65633	2	4.5	17.3396	2	4.5	17.5868
LtaP03.0130	2	12.2	17.5939	-0.6573	3	19.4	19.0592	2	13.7	17.4432
LtaP22.0510	2	2.6	15.6844	-0.659565	2	2.6	15.671	3	3.5	17.0168
LtaP35.1000	4	10.8	16.4253	-0.660675	4	10.8	17.1929	3	8.3	16.9791
LtaPcontig155-1	1	3.2	16.4753	-0.661785	1	2.3	16.5816	2	5.5	17.6926
LtaP36.7020	2	3.4	16.1234	-0.664715	2	4.7	16.2615	4	7.3	17.3148
LtaP04.0050	4	27.5	18.0703	-0.66536	3	22.8	18.9899	4	27.5	18.4815
LtaP12.0450	5	9	18.2118	-0.67055	6	10.2	19.4516	5	9	18.313
LtaPcontig441-1	17	49.8	24.1719	-0.671505	15	49.8	24.7465	18	54.2	24.9402
LtaP04.0250	9	20.6	19.8148	-0.67798	9	20.6	20.6425	10	25.2	20.3432
LtaP36.0230	8	18	20.5091	-0.68	8	21	20.9371	10	21	21.4411
LtaP34.3100	1	1.8	15.7183	-0.68087	2	4.7	16.2868	2	4.7	16.5115
LtaP09.0500	2	6.1	16.697	-0.683865	3	9.5	16.9429	2	5.4	17.8187
LtaP05.0410	3	3.7	16.9106	-0.68625	3	3.1	17.35	5	5.6	17.8438
LtaP06.1070	1	1.5	16.1304	-0.686535	3	5.9	18.0986	1	1.5	15.5353
LtaP18.0290	2	7.9	17.8165	-0.686975	2	7.9	18.0469	2	7.9	18.96
LtaP33.1560	3	17.7	18.9377	-0.688425	5	26.6	19.9326	6	29.7	19.3197
LtaP15.1530	2	1.9	16.2367	-0.689725	3	2.7	16.6537	3	2.7	17.1992
LtaP32.0940	6	14.2	19.3935	-0.690275	5	12.2	19.4665	5	12.2	20.7009
LtaP36.6730	4	6	18.0861	-0.695375	4	6	19.4787	4	6	18.0842
LtaP28.2500	1	5.9	15.8911	-0.69543	2	9.3	15.623	1	5.9	17.55
LtaP30.3220	1	3.7	14.1751	-0.695915	1	3.2	14.5638	2	6.9	15.1782
LtaP34.3600	2	12.9	17.7905	-0.700405	2	12.9	18.8516	2	12.9	18.1302
LtaP23.0020	2	7.6	17.7175	-0.708025	5	18.8	17.7076	5	18.8	19.1434
LtaP25.0480	1	4.2	16.2253	-0.715205	2	9.7	16.6043	2	9.7	17.2768
LtaP11.0510	6	10.1	19.1771	-0.715355	8	12.9	19.9738	8	13.4	19.8112
LtaP34.1050	1	3.5	16.1677	-0.71776	2	6.7	16.7402	1	3.5	17.0308
LtaPcontig230-1	2	3.5	16.6603	-0.722635	3	5.4	16.8619	3	5.4	17.9038
LtaP20.1280	6	51.7	18.3169	-0.722735	4	43	18.0934	6	51.7	19.9859
LtaP15.0770	4	7	18.2474	-0.729735	6	10.7	19.0084	6	10.7	18.9459
LtaP22.0450	1	3.4	17.3011	-0.73016	2	7.9	17.5708	2	7.9	18.4917
LtaP36.1310	3	6.2	18.2066	-0.73518	6	11.8	18.6154	8	14.8	19.2682
LtaP18.1330	1	1.6	16.5077	-0.735575	2	3.3	16.8357	3	4.6	17.6508
LtaP22.1480	5	5.2	17.6541	-0.737785	6	5.9	18.644	6	5.9	18.1398
LtaP16.1490	9	62.4	23.6658	-0.73868	9	53.7	24.2335	10	56.4	24.5754
LtaP29.1540	2	4.6	16.3341	-0.740435	1	2.6	16.3576	2	4.6	17.7913
LtaP18.0490	2	4.2	17.3214	-0.74119	4	8.6	18.1021	5	10.1	18.0231
LtaP02.0390	9	38.8	21.4805	-0.743605	12	49.8	21.7985	13	52.6	22.6496
LtaP08.0230	2	7.6	19.1189	-0.743935	2	7.6	20.2032	2	7.6	19.5225
LtaP06.0440	5	5.5	18.7312	-0.749015	7	7.8	19.3124	10	11.7	19.6481
LtaP04.0780	2	4.3	17.5263	-0.751175	2	4.3	18.3442	2	4.3	18.2107
LtaP25.0800	4	14.8	18.8984	-0.752065	6	20.2	19.3205	7	20.2	19.9805
LtaP18.1580	1	2.1	18.1	-0.759685	3	4.7	19.0468	3	4.7	18.6726
LtaP06.1290	5	21.6	19.154	-0.76	10	44.2	19.709	11	51.1	20.119
LtaP10.1260	1	7.1	16.3984	-0.761105	3	17.9	17.29	3	17.9	17.0291
LtaP34.2700	3	7.1	16.8975	-0.76191	3	6.6	17.3865	3	7.6	17.9323
LtaP12.0460	3	3.7	16.9092	-0.76265	5	6.4	17.4779	6	7.9	17.8659
LtaP33.0050	2	26.6	20.9034	-0.766395	3	40.3	21.3669	3	40.3	21.9727
LtaP10.1190	3	15.4	18.9133	-0.76807	3	15.4	19.0726	3	15.4	20.2902
LtaP04.0140	3	36.1	19.9198	-0.7729	5	45.6	20.2818	5	45.6	21.1035
LtaP30.3770	5	18.9	20.1875	-0.773155	5	18.9	20.3189	5	18.9	21.6024
LtaP15.0600	2	9.2	15.0217	-0.773185	3	12.5	15.9061	2	9.2	15.6836
LtaP35.4850	1	5.2	14.8018	-0.773675	1	5.2	14.5758	2	10.3	16.575
LtaP36.1570	1	0.7	15.9576	-0.77496	1	0.7	16.7562	2	1.5	16.709
LtaP21.1150	1	1.1	14.2098	-0.779265	1	1.1	14.906	1	1.1	15.0721
LtaP36.2340	2	8	16.3705	-0.780415	3	11.7	17.0963	3	11.7	17.2055
LtaP14.0500	0	0	13.513	-0.78129	0	0	12.0785	1	11	16.5102
LtaP19.0930	1	2.5	16.7846	-0.78136	3	9.1	17.4824	3	9.1	17.6494
LtaPcontig305-1	22	37.1	25.2705	-0.783925	27	39.3	25.8503	29	43.4	26.2584
LtaP15.1120	6	3.2	17.2386	-0.785525	5	2.6	17.9586	6	3.2	18.0895
LtaP26.1960	3	11.7	18.3244	-0.797825	3	11.7	18.918	4	16	19.3264
LtaP27.0100	3	9.7	16.3737	-0.798835	5	13.1	17.5504	5	13.1	16.7946
LtaP28.0040	9	12.6	19.2774	-0.80054	8	11.6	19.724	11	13.8	20.4319
LtaP29.2710	9	22.6	21.5422	-0.801225	11	25.7	21.9446	11	25.7	22.7423
LtaPcontig312-1	22	66.7	24.1217	-0.802755	23	67	24.5339	25	72.9	25.3151
LtaP36.5230	15	21.5	21.0391	-0.806955	17	25.7	21.3663	20	29.6	22.3259
LtaP24.0040	5	31.9	21.4924	-0.8071	6	33.1	22.0946	5	33.1	22.5045
LtaP34.4130	1	0.3	14.2527	-0.80756	2	0.6	14.5534	1	0.3	15.5671
LtaP28.2390	4	13.1	18.6501	-0.809425	6	16	19.3896	6	16	19.5295
LtaP17.0760	2	7.4	15.5214	-0.809825	2	7.2	15.536	3	11	17.1265
LtaP28.1000	2	6.1	16.6551	-0.811305	3	9.2	16.7634	3	9.2	18.1693
LtaP16.0070	0	0	14.1535	-0.820345	1	2.9	14.963	2	5.8	14.9846
LtaP18.1100	3	5.7	18.0478	-0.820715	7	12.1	18.4501	7	12.1	19.287
LtaP25.1930	1	2.2	16.0017	-0.821675	1	2.2	16.5	1	2.2	17.1467
LtaP27.1250	5	9	18.2278	-0.82929	7	12	19.3325	7	12	18.7816
LtaP34.0070	2	4.4	16.3765	-0.831855	5	10.6	16.3751	5	10.6	18.0415
LtaP21.0340	2	2.7	15.2136	-0.834385	2	2.7	15.0739	4	5.1	17.022
LtaP07.1050	2	6	18.075	-0.839475	2	6	18.6324	3	12.6	19.1967
LtaP15.0640	1	1.5	15.3802	-0.840835	2	3.6	16.3845	1	2.1	16.0575
LtaP19.0660	16	14.8	17.7371	-0.84803	18	16.6	18.3898	16	15.6	18.7804
LtaP24.0800	5	12.1	19.8664	-0.84826	7	16.2	20.1736	10	21.6	21.2557
LtaP25.2100	4	4.8	17.5284	-0.85024	4	4.8	18.2305	4	4	18.5268
LtaP13.1250	8	12.5	20.3231	-0.851045	10	16.5	20.7231	12	20	21.6252
LtaP19.0390	8	31.1	21.8204	-0.85762	14	56.3	22.2994	14	56.3	23.0567
LtaP07.0460	3	28.3	16.0096	-0.859835	2	18.1	16.2711	3	28.3	17.4677
LtaP21.2130	3	35.9	23.1588	-0.85999	3	35.9	23.9809	3	35.9	24.0566
LtaP26.0990	1	3.1	15.4748	-0.861685	2	6.7	15.6316	2	6.7	17.0413
LtaP28.2790	2	4.5	18.4564	-0.863335	3	7.4	18.8172	4	11.4	19.8222
LtaP05.0510	1	4.4	15.2422	-0.864555	1	4.4	15.7979	2	8.5	16.4157
LtaP16.1680	4	16.8	18.1113	-0.86946	5	19.8	18.9211	6	23.1	19.0404
LtaP35.3950	2	4	16.7563	-0.869605	2	4	16.876	2	4	18.3758
LtaP17.0010	14	22.1	21.5636	-0.8719	23	31.7	21.9592	27	36.2	22.9117
LtaP04.1210	2	5.6	17.5782	-0.88151	3	12.3	17.648	4	14.9	19.2714
LtaP15.0660	1	4.5	16.5503	-0.881785	1	4.5	17.1303	2	9.5	17.7339
LtaP35.5010	7	11.1	20.1893	-0.88255	7	12.7	20.8358	9	14.8	21.3079
LtaP36.2280	3	9.2	18.222	-0.88255	6	15.5	18.9844	6	15.5	19.2248
LtaP19.0070	6	43	19.5228	-0.88554	7	49.1	20.4838	7	49.1	20.3329
LtaP29.1260	2	5.8	17.8662	-0.889355	1	3.6	18.5967	2	5.8	18.9145
LtaP25.0220	3	3.9	16.134	-0.88944	3	3.1	16.5251	5	6	17.5218
LtaP10.1120	1	1.5	16.2067	-0.89049	4	5	18.1309	3	3.5	16.0635
LtaP06.0430	2	2	15.4899	-0.891035	3	2.8	16.2054	2	2	16.5565
LtaP22.0130	2	6	17.3635	-0.893595	5	18.7	18.1756	3	14.4	18.3386
LtaP28.0560	3	52.2	19.4886	-0.894315	4	55.2	20.2725	4	55.2	20.4933
LtaP32.3620	2	3.1	17.0896	-0.89445	2	3.5	17.0561	3	5	18.912
LtaP03.0820	1	0.9	15.6146	-0.898355	2	1.8	17.2401	1	1	15.7857
LtaP30.2760	1	6.7	15.6155	-0.90359	1	6.7	15.95	3	13.8	17.0881
LtaP11.0450	5	7.9	18.8744	-0.90565	7	11.1	19.7996	8	12.2	19.7606
LtaP35.0070	7	37.3	21.672	-0.906965	8	37.3	22.2531	8	37.3	22.9048
LtaP35.0100	7	18.7	21.9012	-0.910015	7	18.7	22.3072	7	20	23.3152
LtaP30.0640	2	6.6	18.4049	-0.9114	4	7.9	18.8574	6	12.6	19.7753
LtaP11.1100	7	44.6	22.5289	-0.911685	9	65.4	23.3581	9	60.8	23.5231
LtaP25.0090	6	14.3	19.2243	-0.91579	7	15.6	19.9873	7	16.4	20.2928
LtaP05.0580	5	6.6	18.9	-0.92754	6	7.8	19.484	9	12.1	20.1711
LtaP06.0570	10	50.3	23.4798	-0.92763	11	51	23.9426	11	51	24.8722
LtaP36.3890	13	50.5	22.0432	-0.929835	15	55.1	22.7283	16	55.1	23.2177
LtaP30.2970	14	41.6	23.5672	-0.9322	14	40.4	23.8117	18	47.4	25.1871
LtaP32.2470	2	7.4	14.7095	-0.93642	1	4.2	16.4022	1	4.2	14.8895
LtaP33.2890	4	5.4	17.7307	-0.939035	5	6.9	18.7449	5	6.9	18.5945
LtaP34.2520	0	0	13.564	-0.940235	0	0	13.3465	1	2.3	15.662
LtaP23.0840	1	1.3	16.8991	-0.94052	5	6.7	17.6092	6	7.6	18.0701
LtaP35.1110	11	20.7	20.8585	-0.94323	13	26.5	21.2979	16	30.8	22.3055
LtaP21.2050	3	20.3	17.6233	-0.943415	5	28.6	17.768	6	33.8	19.3655
LtaP23.0360	0	0	12.9646	-0.948135	1	3.8	13.6242	2	7.4	14.2012
LtaP07.0350	6	14	20.0807	-0.95274	9	21.6	21.1345	8	18.8	20.9324
LtaP30.1540	3	3.8	16.7814	-0.959415	3	3.8	17.4226	2	2	18.059
LtaP16.1220	6	3.7	18.8912	-0.959615	6	3.9	19.6292	11	8.1	20.0724
LtaP35.2090	5	31.6	20.3037	-0.962765	6	33.8	20.2878	8	53.4	22.2452
LtaP32.3140	9	48.5	23.1381	-0.96279	9	48.5	23.7036	11	59.7	24.4982
LtaP36.6260	2	5.2	16.7568	-0.967315	2	5.2	17.255	2	5.2	18.1933
LtaP30.3050	9	19.6	20.1744	-0.97448	11	21.8	20.6477	11	21.3	21.65
LtaP20.1460	5	51.7	19.7539	-0.97578	5	51.7	21.2428	5	51.7	20.2166
LtaP33.0900	1	1.6	13.929	-0.975955	3	4.8	14.1124	3	4.8	15.6974
LtaP35.0020	2	5.5	18.3957	-0.978565	4	11	18.9172	4	11	19.8313
LtaP28.0960	6	8	18.3407	-0.98721	8	13.3	18.5892	9	14.4	20.0667
LtaP30.0890	4	5.8	17.7902	-0.991255	5	8.3	18.9542	4	6.9	18.6088
LtaP36.3370	4	34.9	20.2745	-0.993265	4	34.9	21.0775	4	34.9	21.4579
LtaP07.0930	5	14.2	20.8666	-0.99947	4	11.4	21.9671	6	17.4	21.7652
LtaP16.0530	19	46.2	21.8983	-1.00127	24	51.4	22.8199	24	51.4	22.9792
LtaP16.0130	2	2.4	17.9948	-1.00226	1	1.3	19.09	2	2.4	18.9043
LtaP30.0180	2	5.2	16.81	-1.00549	2	5.2	17.006	2	5.2	18.625
LtaP16.0760	3	0.8	17.0301	-1.00674	3	0.7	16.7032	7	1.5	19.3706
LtaP18.1360	5	26.2	23.301	-1.00819	6	27.4	23.9951	6	27.4	24.6234
LtaP29.2140	1	2.1	15.5097	-1.00917	3	6.9	16.429	3	6.9	16.6086
LtaP35.0180	2	7.9	16.1257	-1.00944	2	8.2	16.2814	3	12.7	17.9889
LtaP35.2310	1	3.5	15.0071	-1.01002	2	6.9	15.6443	2	6.9	16.3898
LtaP26.0860	4	8.1	18.3504	-1.01277	7	12.2	19.5187	5	9.5	19.2076
LtaPcontig470-1	9	37.7	23.4705	-1.01342	9	37.7	24.2565	10	39.4	24.7113
LtaP28.1030	8	34	23.0868	-1.01384	9	48.6	23.821	9	48.6	24.3802
LtaP36.1650	1	1.6	16.381	-1.0158	2	4.8	17.0767	3	6.4	17.7169
LtaP19.0960	1	1.5	16.7435	-1.01796	3	4	17.7585	3	4	17.7644
LtaP35.2870	0	0	12.1639	-1.01863	0	0	11.8452	1	2.3	14.5199
LtaP19.0200	5	10.3	19.0456	-1.02477	5	9.5	19.845	6	12.4	20.2957
LtaP06.0780	1	0.8	15.3301	-1.02557	1	0.5	16.084	4	2	16.6273
LtaP24.0120	1	2.7	15.0342	-1.02789	1	2.7	16.4034	1	2.7	15.7209
LTAP_350058000.1;LTAP_330029300.1	2	22.4	21.5085	-1.02943	2	22.4	21.8396	2	22.4	23.2363
LtaP13.0570	7	17.7	19.1946	-1.03284	8	19.8	19.377	11	25	21.078
LtaP05.0090	1	4.5	18.1654	-1.03725	5	23.3	19.0922	6	32.2	19.313
LtaP21.1260	3	6.7	17.7677	-1.04891	4	8.7	18.4725	5	10.5	19.1608
LtaP10.0280	8	20.2	20.3057	-1.04923	12	30.3	20.5938	13	32.9	22.1162
LtaP19.0760	3	4.3	17.5871	-1.0502	2	2.9	18.0391	4	7.7	19.2355
LtaP06.1160	3	7.7	17.2507	-1.05174	3	7.7	17.9015	3	7.7	18.7034
LtaP06.0460	3	9.7	17.2228	-1.05427	5	15	17.9325	5	15	18.6216
LtaP09.1210	3	5.6	17.3222	-1.05612	2	3	18.0171	3	5.6	18.7395
LtaP36.2030	27	50.2	25.4491	-1.05687	30	57.7	25.8888	35	64.9	27.1231
LtaP34.1370	3	24.2	19.5063	-1.05869	3	24.2	20.2571	4	27.5	20.8729
LtaP06.0660	3	1.9	18.3201	-1.07262	8	4.7	19.0074	9	5.5	19.778
LtaP15.1130	2	22.7	18.7646	-1.07439	2	22.7	18.7901	2	22.7	20.8879
LtaP34.1000	2	6.7	17.5001	-1.07495	4	12	19.1449	4	12.3	18.0051
LtaP35.4170	9	17.3	20.6701	-1.07608	12	20.5	21.6906	14	22.2	21.8018
LtaP30.1120	0	0	14.8773	-1.08003	0	0	14.6071	3	4.2	17.3075
LtaP22.1350	1	5.2	15.9719	-1.08959	2	5.2	16.9184	2	5.2	17.2047
LtaP11.1080	6	9.7	20.0092	-1.09483	12	19.1	20.8593	15	26	21.3488
LtaP30.1630	2	6.8	16.0493	-1.1013	1	3.2	16.6664	1	3.2	17.6347
LtaP19.1480	1	1.8	15.7845	-1.10447	2	3.5	16.1362	3	5.2	17.6417
LtaP16.0440	9	56	23.0543	-1.10724	11	60.4	23.6262	13	61.6	24.6968
LtaP29.0700	5	7.6	18.9801	-1.10754	7	10.6	20.2082	7	10.6	19.9671
LtaP08.0770	3	5.3	18.9165	-1.1085	5	8.3	19.8812	4	7.1	20.1688
LtaP36.2930	5	29.9	20.6307	-1.1102	6	45.3	20.6472	7	46	22.8346
LtaP36.0030	10	18.7	21.3143	-1.1114	15	28.4	22.0187	16	30.8	22.8327
LtaP01.0470	9	7.9	19.6735	-1.11205	13	11.3	20.0151	19	16	21.5561
LtaP11.1060	7	40.8	22.4423	-1.12112	7	40.8	22.983	7	40.8	24.1438
LtaP12.0230	3	9.2	17.4002	-1.12367	3	9.2	17.9077	4	13.6	19.1399
LTAP_270018900.1;LTAP_270018400.1	1	17.5	19.5622	-1.12421	2	20.4	20.1879	2	20.4	21.1849
LtaP34.2790	21	51.8	24.3988	-1.12691	21	51.8	25.2409	21	50.6	25.8105
LtaPcontig477-1	12	44.3	24.0297	-1.1307	12	48.9	24.7676	14	50.4	25.5532
LtaP15.0210	6	30.2	24.0135	-1.1344	6	30.2	24.8527	7	35.6	25.4431
LtaP27.0640	4	5.6	17.705	-1.14577	6	9	18.205	6	8.6	19.4966
LtaP03.0850	1	2.4	12.9384	-1.14617	0	0	12.9354	1	3	15.2338
LtaP30.3280	2	4	16.0918	-1.15356	2	4	16.7475	2	4	17.7432
LtaP13.1520	8	20.1	19.5981	-1.15779	11	24.2	20.1531	14	27.1	21.3587
LtaP12.0040	2	6.4	16.9907	-1.16347	3	8.4	17.8777	4	10.9	18.4306
LtaP20.1640	7	31.5	21.9486	-1.16614	8	34.8	22.6963	7	31.5	23.5331
LtaP26.2490	2	16.5	21.9782	-1.17566	2	16.5	23.7922	2	16.5	22.5154
LtaP26.0160	11	38.8	22.2483	-1.17618	14	59.6	22.8473	15	62.1	24.0016
LtaP22.0970	2	5.8	17.1712	-1.18148	3	7.7	18.0245	2	5.8	18.6809
LtaP35.0480	2	6.3	16.9898	-1.1819	2	4	17.47	4	12.2	18.8734
LtaP32.3420	1	3.4	15.5219	-1.1906	2	5.4	16.5044	2	5.4	16.9204
LtaP11.0150	1	4.5	15.1009	-1.19199	2	7.9	15.7569	3	14.7	16.8289
LtaP17.0950	11	50.3	22.1656	-1.19279	12	50.3	22.8562	12	50.3	23.8606
LtaP18.0010	1	2.1	16.0966	-1.1953	3	4.7	16.5628	3	4.7	18.0211
LtaP19.0760	1	13.9	15.6641	-1.20214	1	13.9	16.7456	1	13.9	16.9869
LtaP34.2490	1	9.2	16.9266	-1.20593	2	14.5	17.9635	2	14.5	18.3016
LtaP36.3020	1	2.7	16.0087	-1.21097	1	2.4	16.5847	2	5.1	17.8546
LtaP29.2560	2	20.3	17.4103	-1.21421	1	9.3	17.5775	2	20.3	19.6715
LtaP03.0240	4	26.5	20.5354	-1.21712	4	26.5	22.1259	4	26.5	21.379
LtaP29.0190	0	0	13.5665	-1.21897	1	1.3	13.8485	1	1.6	15.7224
LtaP34.2610	4	18.8	19.8765	-1.21972	5	23.9	20.5005	6	24.7	21.6919
LtaP27.1300	1	1.3	15.4811	-1.2213	3	3.8	16.9893	3	3.8	16.4155
LtaP17.1420	10	13.5	19.8101	-1.22141	10	13.7	20.4572	14	23.3	21.6057
LtaP34.1080	1	9.3	14.7921	-1.22359	1	9.3	15.3214	1	9.3	16.7101
LtaP20.1590	8	48.6	23.0077	-1.22911	9	54.3	23.8355	10	54.9	24.6382
LtaP10.1630	0	0	13.9437	-1.23726	1	16.5	14.7248	2	22.6	15.6371
LtaP10.0480	19	24.9	20.9133	-1.24019	16	34.3	21.5196	17	35.7	22.7873
LtaP34.2340	10	45.1	23.0585	-1.2495	11	45.8	23.954	11	45.8	24.6619
LtaP02.0060	3	11.9	17.5739	-1.25152	3	11.9	18.7676	3	11.9	18.8833
LtaP30.0520	3	11	16.6787	-1.25212	3	11	17.6151	2	6.2	18.2465
LtaP27.1390	5	11.9	18.2689	-1.25324	8	18.1	19.489	8	18.5	19.5552
LtaP21.1230	1	8.4	20.2857	-1.25498	3	35	21.3711	2	27.3	21.7102
LtaP29.2670	9	48.6	23.5122	-1.27157	14	64.1	24.4453	14	63.6	25.1223
LtaP29.0280	4	16.7	18.778	-1.27481	6	28.2	19.6588	6	28.2	20.4468
LtaP36.0250	6	15.2	20.3117	-1.27647	6	17	21.5109	8	22.8	21.6655
LtaP29.2280	5	15.3	17.5579	-1.28218	5	16	17.9231	6	17.8	19.7572
LtaP33.0780	15	60	23.0918	-1.2868	18	60.5	24.0129	18	61.5	24.7443
LtaP22.0210	2	1.8	17.2952	-1.28971	4	3.1	18.4773	5	3.6	18.6925
LtaP32.0950	8	46.9	22.3631	-1.29062	12	58.1	23.122	11	54.2	24.1855
LtaP32.0570	1	8.7	13.982	-1.29692	1	8.7	13.8075	2	16	16.7503
LtaP19.0320	1	4.2	15.3163	-1.29713	2	6.7	15.9169	4	16.7	17.3098
LtaP12.0360	2	6.3	16.3821	-1.30647	4	13.3	17.0923	3	9.7	18.2848
LtaP10.1400	2	6.2	18.4778	-1.31006	4	14	19.3371	5	16.6	20.2385
LtaP29.1990	1	4.8	16.6046	-1.31549	2	6.2	17.6445	3	8.3	18.1957
LtaP21.1250	2	9	16.8105	-1.31754	2	7.3	17.6826	4	16.6	18.5736
LtaP33.0830	3	11.9	16.8001	-1.31828	3	11.9	18.1292	3	11.9	18.1075
LtaP35.2200	2	6.6	16.1404	-1.31836	2	6.6	17.0846	3	9.1	17.8329
LtaP35.0110	9	35.8	21.9472	-1.32005	9	35.8	22.8795	9	35.8	23.6551
LTAP_280023000.1	4	28.6	17.6311	-1.32118	5	35.4	18.3292	5	35.4	19.5754
LtaP34.2690	8	37.6	23.9899	-1.33329	9	50	24.9428	9	50	25.7035
LtaP30.3230	4	41.1	21.5035	-1.33393	5	42.9	22.5989	5	42.9	23.076
LtaP28.0850	0	0	13.4015	-1.33721	2	13.4	16.8951	1	7.4	12.5823
LtaP27.0780	1	5.5	14.0694	-1.338	0	0	13.5279	3	19	17.2868
LtaP25.1680	3	8	18.0003	-1.34463	5	17.2	18.7399	7	23.3	19.9499
LtaP14.0910	5	8.5	18.828	-1.35104	8	12.3	19.833	9	14.1	20.525
LtaP01.0430	6	33.5	21.3631	-1.35433	10	49	22.1838	10	49	23.2511
LtaP28.1830	1	1.4	14.5169	-1.36247	1	1.4	15.1386	2	3.6	16.6201
LtaP26.1240	0	0	13.27	-1.36692	0	0	12.4431	1	2.9	16.8308
LtaP29.0970	5	34.6	17.8101	-1.37084	5	34.1	19.2325	6	34.6	19.1295
LtaP05.0350	3	8.3	18.0875	-1.37167	4	14.1	19.2369	5	18.4	19.6813
LtaP36.6070	3	20.5	18.3467	-1.37513	5	33.5	19.2712	5	33.5	20.1724
LtaP23.0830	1	1.4	17.7253	-1.37558	3	4.1	18.7173	4	5.8	19.4845
LtaP27.0660	3	21.6	18.4847	-1.37714	4	28.7	19.7417	4	28.7	19.982
LtaP36.3490	4	31.4	20.2581	-1.3986	4	44.3	20.793	5	32.9	22.5204
LtaPcontig47-1	8	47.3	21.5603	-1.43114	10	49.5	22.4979	10	49.5	23.4849
LtaP14.0030	1	1	9.61682	-1.4405	3	4.1	10.9674	2	2.8	11.1472
LtaP32.1090	1	1.3	18.5065	-1.4528	6	7.6	19.4943	6	7.6	20.4244
LtaP36.7250	2	3.3	18.093	-1.45359	3	4.8	19.1563	3	4.8	19.9369
LtaP18.0810	1	3.6	17.1574	-1.45966	1	3.6	18.6584	2	14.8	18.5757
LtaP25.2470	2	8.5	14.7837	-1.46922	2	8.5	15.8119	2	8.5	16.6938
LtaP15.0330	0	0	12.3971	-1.48299	1	1.4	15.0857	0	0	12.6746
LtaP34.0810	1	1.6	14.5109	-1.48826	1	1.6	15.8167	1	1.6	16.1818
LtaP20.0090	5	8.5	17.5429	-1.49058	8	15.3	19.2972	7	13.9	18.7697
LtaP17.0380	1	1.9	16.2979	-1.49477	3	5.1	17.2525	5	8.2	18.3329
LTAP_060009700.1;LTAP_060009500.1	5	19.3	22.7733	-1.52395	7	23.5	23.9186	9	28.2	24.676
LtaP12.0210	0	0	14.3085	-1.52416	1	0.7	15.1361	2	2	16.5292
LtaP36.1610	1	0.8	16.0542	-1.52967	2	1.2	17.0671	5	2.8	18.1007
LtaP27.0030	0	0	14.8804	-1.53145	1	4.2	16.4591	2	11	16.3647
LtaP32.2340	2	1.8	17.6037	-1.5323	6	5.4	18.3558	9	8	19.9162
LtaP33.3360	0	0	13.1795	-1.54053	1	3.9	14.0944	2	6.9	15.3456
LtaP36.3990	8	31.7	19.9535	-1.54451	12	42.4	20.9133	13	46.9	22.0827
LtaP05.0650	3	13.3	18.471	-1.54733	8	44	19.3481	9	51.7	20.6886
LtaP26.1980	0	0	12.9037	-1.54995	0	0	13.0063	1	1.5	15.901
LtaP32.2360	3	18	19.1743	-1.55941	4	18.9	20.3921	5	24.5	21.0754
LtaP18.0910	1	1	16.507	-1.56509	4	5	17.205	4	5	18.9392
LtaP18.0240	1	2.7	15.8946	-1.56586	3	11.1	17.101	3	11.1	17.8198
LtaP32.2990	1	3.1	16.5509	-1.58821	6	14.8	18.0679	7	16.6	18.2102
LtaP24.1920	2	6.7	15.4313	-1.59858	2	6.7	16.7909	3	11.7	17.2688
LtaP02.0380	1	4	15.5425	-1.59953	1	4	15.8992	3	12.4	18.3848
LtaP19.0420	2	7.7	15.752	-1.61339	4	12.6	16.8921	5	12.6	17.8387
LtaP17.0210	1	2.4	15.6872	-1.61476	2	4.2	16.7374	2	4.2	17.8666
LtaP07.0650	2	7.2	17.3224	-1.6262	2	7.2	18.3998	5	20.3	19.4973
LtaP36.0370	1	3.3	15.8852	-1.62776	1	3.3	16.6214	2	4.4	18.4045
LtaP35.3970	6	49	23.3514	-1.64033	8	64.8	24.089	9	66.9	25.8944
LtaP36.1250	9	67.3	22.1345	-1.64755	8	67.3	23.0862	9	67.3	24.4779
LtaP31.3220	1	1.1	17.2957	-1.67401	4	4.7	19.1929	5	5.9	18.7465
LtaP27.2050	0	0	13.6123	-1.68405	1	3	14.7273	1	3	15.8654
LtaP09.0980	8	13.6	20.3408	-1.68411	14	25.2	21.2094	17	27	22.8404
LtaP34.1890	3	5.5	17.4591	-1.69202	6	8.8	18.8788	6	8.8	19.4233
LtaP30.0410	11	28.6	21.3543	-1.70136	16	38.4	22.1979	19	47.1	23.9134
LtaPcontig239-1	4	41.1	21.2476	-1.72049	4	41.1	22.3013	4	41.1	23.6349
LtaP07.1200	4	11	17.5758	-1.73169	4	11	18.6889	4	11	19.9262
LtaP32.3950	1	8	15.7713	-1.75503	1	8.8	16.8241	2	8.8	18.2285
LtaP10.1210	0	0	14.0887	-1.76006	2	1.3	15.5339	2	1.3	16.1636
LtaP35.3120	1	1.4	15.8652	-1.76142	1	1.4	17.788	1	1.4	17.4652
LtaP32.0820	14	57.9	22.8273	-1.7617	15	58.7	24.1868	17	65.5	24.9912
LtaP06.0230	19	16.9	20.7087	-1.78504	30	23.9	21.6594	36	28.8	23.328
LTAP_270020700.1;LTAP_270020600.1	6	24.1	19.0079	-1.80471	6	24.1	20.0197	7	24.5	21.6055
LtaP30.3360	1	3.4	16.3028	-1.80823	5	19.3	19.1154	4	11.5	17.1068
LtaP20.0830	0	0	14.4282	-1.81742	2	1.7	15.8816	2	1.7	16.6096
LtaP25.0620	1	13.1	18.3837	-1.83593	2	15.2	19.2143	3	26.3	21.2249
LtaP29.3070	8	46.6	20.5172	-1.84781	8	46.6	21.9363	8	46.6	22.7937
LtaP13.0250	0	0	14.0794	-1.86436	2	11.8	15.7611	1	6.1	16.1264
LtaP20.1110	1	3.4	16.6569	-1.90646	3	6.4	18.1156	4	8.1	19.0111
LtaP18.0520	1	3.6	17.0704	-1.91375	5	13.7	19.1684	5	13.7	18.8
LtaP29.2750	0	0	13.131	-1.92774	1	1.4	16.682	0	0	13.4355
LtaP35.1310	1	3.5	17.0955	-1.95564	3	15.4	18.3047	5	26.8	19.7975
LtaP34.4070	3	8.1	18.8751	-1.9747	6	19.8	20.2424	10	42.2	21.4572
LtaP15.0520	0	0	14.4503	-1.97948	2	3	16.5832	1	1.2	16.2764
LtaP35.3320	3	19.7	18.7213	-2.00153	6	30.3	20.3197	6	26.1	21.126
LtaP10.0040	10	53.5	17.7279	-2.00481	11	49.3	19.0943	10	43.8	20.371
LtaP33.2090	1	2.4	15.5145	-2.03006	2	4.6	17.2235	2	4.6	17.8655
LtaP29.1030	1	2.6	14.6099	-2.05157	1	2.6	15.8553	2	4.6	17.4676
LtaP27.2170	0	0	13.7152	-2.07123	2	6.8	15.3966	2	6.8	16.1763
LtaP36.2390	0	0	13.8965	-2.09788	0	0	13.5882	2	8.8	18.4006
LtaP18.0900	1	4.5	14.3693	-2.1025	1	4.5	15.6761	1	4.5	17.2674
LtaP29.1430	1	1.5	12.4676	-2.12167	0	0	12.7663	4	6.3	16.4122
LtaP32.1860	1	2.1	16.196	-2.16671	2	3.7	17.9175	4	6.7	18.8079
LtaP32.1230	1	1.7	15.4156	-2.19131	4	7.2	17.225	5	8.4	17.9888
LtaP05.1170	1	2.8	12.957	-2.20208	3	7	17.5113	1	2.8	12.8069
LtaP27.2510	0	0	14.2623	-2.21948	1	2.5	16.2661	2	4.7	16.6974
LtaP13.1040	0	0	12.0902	-2.25019	0	0	12.9264	2	9.2	15.7543
LtaP29.2740	3	5.7	17.0275	-2.26619	5	9.8	18.6675	7	15	19.9198
LtaP34.3660	0	0	13.905	-2.29039	1	2.9	15.3912	1	2.9	16.9996
LtaP34.2570	0	0	12.6713	-2.29452	1	1.6	14.3553	3	4.7	15.5762
LtaP19.1500	0	0	13.3966	-2.42873	3	19.6	15.9014	2	15.5	15.7492
LtaP11.0390	0	0	13.858	-2.44613	2	7.8	16.0515	2	7.8	16.5568
LtaP16.1420	0	0	14.4485	-2.50097	2	8	17.9994	1	4.7	15.8994
LtaP13.1490	0	0	13.2382	-2.51862	2	1.8	15.1523	2	1.8	16.3614
LtaP18.1120	0	0	12.3152	-2.52808	0	0	12.8465	2	10.2	16.8401
LtaP01.0210	0	0	13.2428	-2.54037	0	0	14.5351	3	4.9	17.0311
LtaP27.0970	0	0	13.1644	-2.62335	1	3.2	15.4872	3	10	16.0883
LtaP36.5560	0	0	12.5841	-2.63918	0	0	13.72	1	2.8	16.7267
LtaP21.0710	2	4.9	16.4418	-2.66653	4	7.7	18.5503	4	7.7	19.6665
LtaP05.0800	0	0	12.888	-2.68001	1	10.9	15.0775	1	10.9	16.0586
LtaP10.1540	0	0	13.4667	-2.70184	2	4.4	17.4397	2	4.4	14.8974
LtaP19.0150	0	0	13.8047	-2.75534	1	2.5	15.9475	2	6.6	17.1726
LtaP32.0270	0	0	12.7534	-2.81557	2	1.7	16.4536	2	1.7	14.6843
LtaP32.3480	0	0	13.6683	-2.82312	2	4	15.6555	2	4	17.3274
LtaP01.0480	1	1.4	15.783	-2.82342	5	9.5	17.0862	9	12.8	20.1267
LtaP34.0200	0	0	13.361	-2.97407	2	6.9	15.9476	1	4.5	16.7225
LtaP35.1010	1	9.7	15.9996	-3.00724	4	30.3	17.4818	6	52.1	20.5318
LtaP24.1680	1	1.2	14.4389	-3.00958	4	6.2	16.4708	5	7.7	18.4261
LTAP_320018800.1	2	27.5	17.1186	-3.05499	3	43.8	18.7747	6	56.2	21.5725
LtaP29.1270	0	0	12.5185	-3.06578	1	1.8	15.1929	1	1.8	15.9757
LtaP06.0640	0	0	12.6979	-3.09882	2	12.8	15.5854	2	12.8	16.008
LtaP20.0930	0	0	13.1606	-3.10704	1	3.4	15.8134	3	7.1	16.722
LtaP12.0590	0	0	12.8107	-3.10721	1	2	15.5156	3	7.6	16.3203
LtaP09.1140	0	0	14.324	-3.11566	2	7.7	18.0997	1	3.6	16.7797
LtaP35.5300	0	0	13.1653	-3.11607	1	3.8	15.8741	2	7.2	16.6887
LtaP32.1830	0	0	12.0113	-3.15099	0	0	13.6835	1	1.9	16.6412
LtaP01.0620	0	0	13.3403	-3.23544	1	1.2	15.4981	2	2	17.6534
LtaP24.2370	3	18.3	20.9964	-3.26244	2	16.5	23.6619	3	18.3	24.8558
LtaP20.1060	0	0	13.0426	-3.26913	2	1.1	15.9662	2	1.1	16.6573
LtaP36.0200	0	0	13.6295	-3.27201	1	5	16.2246	2	10.3	17.5784
LtaP04.1180	0	0	13.5257	-3.29495	2	26.7	16.4177	2	26.7	17.2235
LtaP16.0240	0	0	13.359	-3.33819	2	3.2	16.2342	2	3.2	17.1602
LtaP26.1720	0	0	13.5554	-3.3515	2	10.7	16.2755	2	10.7	17.5383
LtaP10.0130	0	0	14.0223	-3.3782	3	5.5	17.1374	2	2.8	17.6635
LtaP13.0120	1	1.5	13.8331	-3.47397	2	2.8	16.7588	4	5.9	17.8554
LtaP34.2210	1	2.3	12.0318	-3.49806	2	9.3	15.4995	2	9.3	15.5601
LtaP26.0930	1	4.6	15.1671	-3.57357	4	15.9	18.3708	4	15.9	19.1104
LtaP31.2060	1	5.9	13.5027	-3.66734	2	12.4	17.022	2	12.4	17.318
LtaP13.0450	0	0	14.4074	-3.67201	2	14.9	17.1922	2	14.9	18.9667
LtaP28.1100	1	2.2	12.4828	-3.68791	1	2.2	13.9729	2	3.8	18.3685
LtaP03.0330	0	0	12.6689	-3.70438	1	0.9	16.1981	2	1.8	16.5485
LtaP35.3540	0	0	12.8512	-3.74583	1	3.3	16.1429	1	3.3	17.0511
LtaP04.1120	0	0	13.513	-3.75414	1	2.3	16.1138	2	8	18.4205
LtaP35.1180	0	0	12.8041	-3.76747	1	1.8	16.1417	1	1.8	17.0015
LtaP18.1180	0	0	13.3525	-3.80159	3	16.7	18.0167	2	9.3	16.2914
LtaP20.1610	0	0	12.3764	-3.81402	2	11.1	15.5244	3	15.5	16.8563
LtaP30.0550	0	0	13.0457	-3.8145	2	4.5	16.4205	2	4.5	17.3
LtaP35.0490	0	0	13.2131	-3.83294	2	11.1	17.1514	2	11.1	16.9408
LtaP30.0700	1	3.8	15.1379	-3.96995	5	14	18.5014	5	14	19.7143
LtaP32.3440	1	4.5	13.619	-4.07041	4	12.5	17.1548	4	12.5	18.2241
LtaP16.0600	0	0	13.7157	-4.08582	2	3.6	17.6053	2	3.6	17.9977
LtaP25.2280	0	0	14.1497	-4.2508	1	5.1	18.2501	1	5.1	18.551
LtaP02.0570	0	0	13.5443	-4.34014	1	3.5	17.0241	3	16.8	18.7447
LtaP30.1480	1	1.9	12.9906	-4.3964	3	5.7	17.4469	4	7.5	17.327
LtaP35.2910	0	0	12.2233	-4.41423	1	2.2	16.6529	2	4.7	16.6223
LtaP35.2250	0	0	12.788	-4.41669	2	29.6	17.3338	2	29.6	17.0757
LtaP09.1180	0	0	12.5359	-4.42563	1	3.9	16.7547	1	3.9	17.1683
LtaP36.5410	0	0	13.1606	-4.51976	3	13.8	18.7088	3	13.8	16.6519
LtaP22.1290	0	0	11.9029	-4.61471	1	0.3	17.3988	1	0.3	15.6364
LtaP32.4040	0	0	14.5189	-4.72127	1	1	19.3235	1	1	19.1568
LtaP27.1750	1	2	12.4662	-4.80836	3	8.4	17.9788	2	5.8	16.5704
LtaP35.1560	0	0	11.7292	-5.07542	2	4.5	16.6937	2	4.5	16.9154
LtaP33.2660	0	0	11.9348	-5.15118	1	2.5	17.9132	1	2.5	16.2588
LtaP24.1570	0	0	12.2751	-5.30267	2	4.7	17.6762	2	4.7	17.4794
LtaP03.0740	0	0	12.3505	-5.31364	2	7.6	16.9377	2	7.6	18.3906
LtaP26.0020	0	0	12.7982	-5.33182	2	9.4	17.8726	4	20.2	18.3875
LtaP29.2770	0	0	12.5478	-5.43036	2	4	17.2413	5	11.2	18.7151
LtaP21.2150	0	0	11.1271	-5.49351	2	6.5	16.0204	2	6.5	17.2207
LtaP20.0560	0	0	12.7673	-5.55685	2	4.9	18.4222	2	4.9	18.226
Total # of peptides	4107				4919			5291

## Sheet: Experiment #2
TAP-tagged bait protein	HmdUGT				T7-TR
Gene Id	# peptides	% coverage	Log2 intensity	Log2 -control	# peptides	% coverage	Log2 intensity
LtaP36.2450	41	48.1	29.1573	14.6234	4	5.1	14.5339
LtaP36.0380	7	12.2	20.468	8.59467	0	0	11.8734
LtaP26.1310	4	16	20.8478	7.82146	0	0	13.0264
LtaP32.3990	7	22.5	21.3516	6.92231	1	2.5	14.4293
LtaP05.1280	3	26.5	19.5082	5.98848	1	11	13.5198
LtaP25.0870	2	15.7	20.5481	5.65861	0	0	14.8895
LtaP22.0650	2	15.9	19.9665	5.49528	0	0	14.4712
LtaP34.0830	1	1.5	17.8645	5.15369	0	0	12.7109
LtaP32.3620	2	3.3	18.0971	5.12017	1	1.8	12.9769
LtaP31.1190	1	1.3	20.6472	5.11065	1	1.3	15.5366
LtaP15.0230	3	11.2	18.6029	5.07215	1	3.7	13.5308
LtaP25.1860	1	3.6	18.9494	4.91542	0	0	14.034
LtaP35.1280	2	3.6	16.351	4.70836	0	0	11.6427
LtaP32.1310	2	2.5	18.0617	4.39804	0	0	13.6637
LtaP30.0960	2	15.1	19.4642	3.66488	1	8.2	15.7993
LtaP21.1250	1	3.7	16.3506	3.29851	0	0	13.0521
LtaP19.1100	2	1.6	15.8798	3.06803	0	0	12.8117
LtaP35.0070	4	20.6	22.7824	2.96268	4	20.6	19.8197
LtaP29.2560	3	30.8	16.7715	2.66101	0	0	14.1105
LtaP27.1850	1	0.8	16.2377	2.62669	0	0	13.611
LtaP09.1510	13	20.7	15.1048	2.57025	1	1.2	12.5345
LtaP35.0760	3	8.2	17.5359	2.47457	1	1.5	15.0614
LtaP29.0900	4	15.9	19.9039	2.35834	4	11.3	17.5455
LtaP21.1230	4	33.6	19.2123	2.2011	4	33.6	17.0112
LtaP32.1920	2	14.4	16.9515	2.14159	2	14.4	14.8099
LtaP01.0430	4	18.5	21.6504	2.01578	4	18.5	19.6346
LtaP22.0490	8	16.5	21.6455	1.87888	4	7.8	19.7666
LtaP14.1320	2	15.1	19.4872	1.83069	1	8.6	17.6565
LtaP12.0530	8	6.9	19.4228	1.65743	5	4.4	17.7654
LtaP36.7020	1	1.1	16.5796	1.6345	1	1.1	14.9451
LTAP_350058000.1;LTAP_330029300.1	2	22.4	21.162	1.58388	2	22.4	19.5781
LtaP12.1030	2	1.3	16.7095	1.55575	1	0.6	15.1538
LtaP26.1510	9	35.8	24.4563	1.54846	8	37.7	22.9078
LtaP14.0860	13	26.9	21.7647	1.51784	11	21.7	20.2469
LtaP29.2780	10	21.8	22.4298	1.51545	8	17.3	20.9144
LtaP10.0480	1	1.5	18.0744	1.50734	2	3.6	16.567
LtaP33.0710	2	1.6	18.0356	1.48363	2	1.6	16.552
LtaP32.0220	4	7.7	21.5573	1.45941	3	5.2	20.0979
LtaP36.3370	2	22.5	18.777	1.45598	2	22.5	17.321
LtaP11.0800	15	59.8	24.3853	1.36581	10	44.3	23.0195
LtaP18.1340	6	19.6	19.8568	1.36278	5	15.6	18.494
LtaP19.0500	2	4.9	17.1147	1.36169	2	4.9	15.753
LtaP30.0890	1	1.3	14.6714	1.3542	0	0	13.3172
LtaP35.1450	2	9.8	19.8281	1.35271	2	9.8	18.4754
LtaP33.1070	8	16.2	20.5643	1.33626	7	14.2	19.228
LtaP10.1580	3	6.5	18.6495	1.32814	2	4.3	17.3213
LtaP31.0960	3	4.5	19.1326	1.28935	3	4.5	17.8433
LtaP34.2490	1	5.3	15.4823	1.27229	0	0	14.21
LtaP35.0100	7	22.3	22.9051	1.25307	6	18.7	21.6521
LtaP27.1920	18	23.1	22.2623	1.23968	17	24.2	21.0226
LtaP32.2800	3	3.6	18.0221	1.22748	3	2.7	16.7946
LtaP20.1070	3	1.8	17.4307	1.2073	2	1.3	16.2234
LtaP13.1340	1	0.3	14.1581	1.19563	0	0	12.9624
LtaP13.0440	2	5.1	21.5272	1.18498	2	5.1	20.3422
LtaP29.0630	9	18.5	21.4325	1.15732	8	16	20.2752
LtaP33.0780	8	35.9	19.483	1.13015	10	46.7	18.3529
LtaP17.0760	0	0	14.6024	1.12957	1	3.6	13.4728
LtaP02.0490	2	3.3	17.321	1.1242	2	3.3	16.1969
LtaP28.2540	5	59.6	21.7154	1.12322	5	59.6	20.5922
LtaP27.0380	9	7.7	21.1714	1.11987	8	6.6	20.0515
LtaP36.1690	5	14.9	19.4669	1.11881	6	16.8	18.3481
LtaP14.0030	4	4.3	12.5271	1.11708	2	2.2	11.41
LtaP05.1120	6	18.5	19.2884	1.10017	6	18.5	18.1882
LtaP34.0440	1	4.4	18.3339	1.09436	3	12.6	17.2396
LtaP08.0350	0	0	14.8792	1.08962	0	0	13.7896
LtaP12.0560	2	19.8	17.7471	1.08717	2	19.8	16.66
LtaP05.0990	12	12.8	20.6157	1.08452	12	11.1	19.5312
LtaP17.0270	6	15	21.233	1.0709	6	15.6	20.1621
LtaP29.2670	9	45.5	23.9075	1.06915	9	50	22.8383
LtaP29.0280	1	6.9	14.9797	1.06362	1	6.9	13.9161
LtaP32.0820	10	45.5	23.0183	1.06337	11	50.2	21.9549
LtaP28.1090	6	47.4	24.1085	1.04013	7	47.4	23.0683
LtaP35.1310	2	10.2	17.3497	1.0338	1	6.7	16.3159
LtaP18.1360	3	13.1	24.1809	1.0236	3	13.1	23.1573
LtaP16.0600	2	3.6	18.0525	1.02144	2	3.6	17.031
LtaP25.0800	0	0	14.0535	1.01795	1	2.5	13.0356
LtaP28.1370	0	0	13.2339	1.01605	0	0	12.2179
LtaP33.0050	1	11.3	21.8666	1.00454	1	11.3	20.862
LtaP20.1280	3	27.8	18.6095	0.99691	6	51.7	17.6126
LtaP10.0040	8	32.6	22.4957	0.99312	8	32.6	21.5026
LtaP36.2030	26	41.5	26.9005	0.98566	26	45.7	25.9148
LtaP26.0020	3	8.8	18.6503	0.98105	3	8.8	17.6693
LtaP32.0950	6	34.1	21.5608	0.97274	5	26.3	20.588
LtaP11.1000	4	23.9	19.1391	0.96959	3	20.9	18.1695
LtaP23.0360	10	20.8	21.1782	0.96742	9	20.2	20.2107
LtaP30.3100	10	36.8	24.4066	0.96368	8	29.4	23.4429
LtaP15.0080	4	12.1	19.1317	0.9633	3	8	18.1684
LtaP04.0460	4	20.7	22.9654	0.956	5	24.5	22.0094
LtaP06.0540	1	0.9	15.1166	0.95278	2	2.5	14.1638
LtaP28.1670	2	6.2	17.8142	0.95053	2	6.2	16.8636
LtaP28.2600	5	8.6	21.1734	0.94283	6	10.5	20.2306
LtaP25.0710	5	10.4	21.2131	0.93723	7	13.4	20.2758
LtaP29.1330	6	17	20.7999	0.92008	6	17	19.8799
LtaP36.6040	3	2	17.2313	0.91895	3	1.9	16.3123
LtaP28.0670	4	15.3	19.6031	0.91596	4	15.3	18.6872
LtaP36.6530	1	5.8	14.4236	0.91269	1	5.8	13.5109
LtaP18.0870	4	8.9	20.3903	0.91263	4	8.7	19.4776
LtaP08.0550	0	0	13.0965	0.90984	0	0	12.1866
LtaP06.1020	4	6.3	18.398	0.89876	4	6.6	17.4993
LtaP05.0390	3	44.4	16.8235	0.88371	4	63	15.9398
LtaP35.1450	3	17.9	19.8786	0.87464	3	17.9	19.0039
LtaP15.1420	2	27	19.2115	0.86611	3	34.9	18.3454
LtaP34.1600	5	2.3	18.459	0.86481	4	1.9	17.5942
LtaP26.2210	3	3.4	17.0886	0.8638	3	3.4	16.2248
LtaP03.0180	3	17.6	18.508	0.85922	3	17.6	17.6488
LtaP09.1250	5	5.8	18.6127	0.8488	5	6	17.7639
LtaP32.2990	4	8.1	17.7217	0.83174	3	6.5	16.89
LtaP17.0950	5	25.2	22.1723	0.82355	6	32.2	21.3488
LtaP27.1960	1	1.3	16.0036	0.82156	2	2.9	15.182
LtaP24.0040	7	33.1	21.5065	0.8206	5	25.9	20.6859
LtaP28.1400	1	3.3	15.1874	0.81888	2	6.6	14.3685
LtaP03.0210	4	15.3	18.4329	0.8138	4	15.3	17.6191
LtaP09.0500	1	3.4	16.1227	0.81314	2	7.5	15.3095
LtaP14.1390	5	12.2	18.8683	0.78972	6	14.3	18.0786
LtaP28.2790	3	7.4	19.3011	0.78304	3	7.4	18.5181
LtaP19.0050	15	44.3	21.7078	0.77749	12	33.4	20.9303
LtaP26.1170	26	38.2	24.3117	0.77473	23	36.4	23.5369
LtaPcontig338-2	14	45.1	24.1069	0.77229	15	50.4	23.3346
LtaP30.3280	2	4	17.0522	0.76927	2	4	16.2829
LtaP15.0480	3	3.8	16.9203	0.76672	2	2.5	16.1536
LtaPcontig470-1	8	33.7	22.897	0.76452	8	37.1	22.1325
LtaP32.0050	3	10.5	18.8231	0.75961	3	10.5	18.0635
LtaP22.1100	1	2.5	15.7129	0.75864	2	6.2	14.9543
LtaP22.0450	2	7.9	18.395	0.75847	2	7.9	17.6365
LtaP20.0930	2	3.8	17.0184	0.74789	2	3.8	16.2705
LtaP24.0870	2	5	16.1904	0.74639	2	5	15.444
LtaP32.2870	3	3.5	19.2968	0.73582	4	4.4	18.561
LtaP36.2640	4	6.1	19.655	0.71681	4	6.1	18.9382
LtaP04.0910	2	4.9	17.3803	0.69606	2	4.9	16.6843
LtaP35.0350	7	56.7	22.8835	0.69383	6	38.5	22.1897
LtaP31.1350	18	15.5	20.9831	0.69323	12	10	20.2899
LtaP27.0050	2	2.9	18.7137	0.69015	2	2.9	18.0236
LtaP11.0970	7	10.5	20.4538	0.67827	10	14.1	19.7755
LtaP36.5410	4	20	19.5512	0.67364	4	20	18.8776
LtaP36.2770	2	2	16.5674	0.67182	2	2	15.8956
LtaP35.2670	0	0	13.3231	0.66283	0	0	12.6603
LtaP05.0370	0	0	14.2207	0.6608	1	2.9	13.5599
LtaP34.2280	2	2.8	18.0341	0.65777	3	4.1	17.3764
LtaP36.3140	1	8.1	16.0371	0.6378	3	22.6	15.3993
LtaP15.0210	5	24.8	24.6241	0.63448	5	24.3	23.9896
LtaPcontig477-1	10	36.7	24.9047	0.63266	9	36.4	24.2721
LtaP15.0120	2	4	16.7437	0.63213	2	4	16.1116
LtaP30.1340	7	11.9	21.5187	0.63151	7	11.9	20.8872
LtaP15.1120	0	0	12.8493	0.63074	0	0	12.2186
LtaP32.2960	2	2	17.3889	0.62861	3	3.2	16.7603
LtaP35.3320	5	28.7	19.455	0.62738	5	23.9	18.8276
LtaP36.7150	4	3.6	17.9309	0.62734	3	2.9	17.3036
LtaP32.0800	3	6.2	17.9752	0.61763	3	6.2	17.3576
LtaP30.1820	1	1.4	17.4195	0.6102	2	3.2	16.8093
LtaP15.1020	8	35.7	21.6471	0.60287	10	46.4	21.0442
LtaP26.1170	11	22.9	21.5672	0.6013	11	22.9	20.9659
LtaP35.0430	8	32.9	22.3616	0.59929	8	32.9	21.7623
LtaP13.0840	4	8	19.1129	0.59859	5	9.1	18.5143
LtaP17.0110	1	0.8	15.4787	0.59662	1	0.8	14.8821
LtaP17.1290	2	1.5	15.7086	0.59032	1	0.9	15.1182
LtaP30.2970	15	41.3	24.6721	0.59032	14	36.6	24.0818
LtaP33.2240	2	3.6	15.5031	0.58921	2	3.6	14.9139
LtaP21.0440	15	30.7	23.6585	0.58878	14	25.9	23.0697
LtaP26.2650	2	18.2	18.0015	0.58874	2	18.2	17.4128
LtaP27.2370	2	3	18.4602	0.5848	2	3	17.8754
LtaP23.0350	4	19.6	18.9656	0.5824	3	14.5	18.3832
LtaP18.0320	14	34.5	22.3119	0.58175	11	29.7	21.7302
LtaP20.1640	3	15.8	21.7722	0.58064	3	15.8	21.1915
LtaP16.0190	2	6.6	17.3205	0.57272	2	6.6	16.7478
LTAP_060009700.1;LTAP_060009500.1	4	18.5	23.6425	0.56943	4	18.5	23.0731
LtaP20.1590	10	58.4	23.2279	0.56851	8	46.2	22.6594
LtaP16.0760	10	2	19.5427	0.56657	9	1.7	18.9762
LtaPcontig220-1	6	31.7	21.6473	0.56451	5	27.4	21.0828
LtaP36.4370	3	3.6	16.1358	0.56031	2	2.2	15.5755
LtaP27.0660	3	19.8	20.7111	0.55835	3	19.8	20.1528
LtaP23.1260	2	2.7	15.935	0.55413	2	2.7	15.3809
LtaP16.0440	10	58.5	23.594	0.55322	9	51.6	23.0408
LtaP35.0160	3	11.5	15.8927	0.55309	3	11.5	15.3396
LtaP28.0970	2	6.7	16.0832	0.55187	2	7.7	15.5314
LtaP17.0280	6	10.4	19.5735	0.55059	5	9.3	19.0229
LtaP15.0770	2	4.4	16.9865	0.54447	2	3.7	16.442
LtaP30.0480	2	5	17.2915	0.54264	1	2.7	16.7489
LtaP25.1680	2	9.5	16.6636	0.5406	2	8.9	16.123
LtaP36.2060	2	1.9	17.7131	0.53757	2	1.9	17.1755
LtaP15.0970	9	40.2	23.1321	0.53661	8	39.3	22.5955
LtaP25.2080	10	27.3	23.901	0.53562	10	27.3	23.3653
LtaP36.2580	4	5.7	16.511	0.5322	4	5.7	15.9788
LtaP20.0560	2	4.9	18.6334	0.53161	2	4.9	18.1017
LtaP29.0020	15	17.3	21.3515	0.52368	12	13.7	20.8278
LtaP09.1280	3	2	16.3285	0.52114	2	1.1	15.8074
LtaP20.1110	5	6	19.7954	0.52035	6	8.4	19.2751
LtaP34.0710	1	4.2	17.5999	0.51961	2	7.1	17.0803
LtaPcontig312-1	11	45.4	24.294	0.51809	11	45.8	23.776
LtaP21.1220	11	53.7	23.3152	0.50984	12	64.2	22.8054
LtaP24.0300	1	3.8	16.6464	0.50952	2	12.3	16.1369
LtaP02.0040	2	1.8	18.6844	0.50629	5	6	18.1782
LtaP24.0700	4	7.8	17.3285	0.50525	2	3.2	16.8233
LtaP12.0640	3	4.1	16.8517	0.50026	2	2.7	16.3515
LtaP15.0320	2	12.8	16.8021	0.49958	2	12.8	16.3025
LtaP04.1170	2	16.6	14.7921	0.49502	2	16.6	14.2971
LtaP30.0560	4	8.1	18.6052	0.49436	5	10.1	18.1108
LtaP30.0920	3	21.1	19.2168	0.49407	3	21.1	18.7228
LtaP19.1070	5	2.7	18.2992	0.49405	3	1.6	17.8051
LtaP05.0650	7	32.2	21.0556	0.4934	6	24.5	20.5622
LtaP35.3950	3	5.1	18.9373	0.4929	2	3.6	18.4444
LtaP19.0940	4	19.6	17.9023	0.49034	2	7.9	17.412
LtaP36.7180	1	3.7	16.4367	0.48304	1	3.7	15.9537
LtaP14.1550	4	12.5	19.2688	0.48225	6	20.3	18.7865
LtaP35.1110	11	18.1	20.4274	0.48216	11	19.1	19.9452
LtaP15.0920	2	3.7	15.5414	0.48011	2	3.7	15.0613
LtaP34.2790	10	28.4	24.2558	0.47774	13	33.7	23.7781
LtaP35.2570	7	21.8	19.402	0.47557	6	18.8	18.9264
LtaP36.2340	4	15.1	17.8568	0.47303	3	12.3	17.3838
LtaP06.0570	7	36.6	22.1416	0.473	5	30.3	21.6686
LtaP03.0930	10	28.8	21.962	0.46901	11	30.8	21.493
LtaP19.0020	5	19.2	23.3167	0.46686	5	18.8	22.8499
LtaP35.0690	6	7.1	19.5146	0.46281	7	8.2	19.0518
LtaP05.0560	2	6.4	16.5497	0.45694	2	6.4	16.0927
LtaP29.1390	10	6.3	20.5706	0.45217	11	7.2	20.1184
LtaP04.0780	1	2.1	18.145	0.45063	2	4.3	17.6943
LtaP31.1030	2	2.4	17.343	0.4473	1	1.2	16.8957
LtaP06.0960	4	4.1	18.0454	0.44672	4	4.1	17.5987
LtaP01.0560	1	2.8	16.4842	0.44591	2	5.5	16.0383
LtaP11.0740	6	6.9	18.8798	0.44577	4	4.5	18.434
LtaP25.0190	3	4.6	18.0878	0.44511	3	4.6	17.6427
LtaP30.2500	22	40.8	25.2282	0.44136	19	35.3	24.7868
LtaP36.4410	5	3.7	18.7986	0.43836	7	4.3	18.3603
LtaP20.0900	2	3.2	17.3685	0.43593	2	3.2	16.9326
LtaP06.0460	2	5.8	16.0753	0.43514	2	5.8	15.6401
LtaP20.0980	4	7.7	17.4347	0.43438	4	7.7	17.0003
LtaP14.0140	2	6.7	20.5586	0.43207	3	10.6	20.1265
LtaP13.1450	3	4.9	17.381	0.43053	3	5.1	16.9505
LtaP27.2480	12	39.7	21.0111	0.43021	12	39.7	20.5809
LtaP29.3070	7	46	24.1216	0.43005	7	46	23.6916
LtaP08.0270	2	5.6	16.5925	0.42561	2	5.6	16.1669
LtaP15.0160	2	5.5	19.07	0.42248	1	3	18.6475
LtaP24.0850	4	10.6	17.7469	0.42038	8	17.5	17.3265
LtaP28.0860	3	8.3	18.1406	0.41654	3	8.3	17.7241
LtaP36.3380	5	5.8	18.4979	0.41646	7	7.8	18.0815
LtaP32.3870	1	2.2	14.5286	0.41573	2	3.7	14.1128
LtaP21.0620	4	7.7	18.292	0.41491	5	9.9	17.8771
LtaP20.0830	3	2.1	17.1541	0.41356	4	2.9	16.7406
LtaP19.0640	1	2.2	15.8493	0.4132	2	8	15.4361
LtaP26.2490	2	16.5	24.1919	0.40952	2	16.5	23.7824
LtaP30.0640	4	7.7	19.7735	0.40881	4	7.7	19.3647
LtaP24.1540	7	3.4	18.2651	0.40842	7	3.4	17.8567
LtaP21.0210	1	1.5	16.4616	0.39905	2	3.2	16.0626
LtaP13.0890	4	10.8	16.4735	0.39739	4	10.8	16.0761
LtaP17.0240	3	3.2	16.6498	0.39477	3	3.2	16.255
LtaP04.0140	5	34.8	19.6467	0.39161	5	34.8	19.255
LtaP23.1960	2	2.8	18.2901	0.39137	4	7.1	17.8988
LtaP35.1010	1	7.9	17.1868	0.39078	1	7.9	16.796
LtaP03.0790	2	1.8	17.2244	0.38776	2	1.8	16.8366
LtaP22.0390	5	5.2	18.5016	0.38469	3	3	18.1169
LtaP18.0230	6	21.2	21.304	0.38397	5	16	20.92
LtaP16.1380	1	3.1	18.0109	0.3829	3	11.1	17.628
LtaP22.0550	3	6.4	18.9357	0.38078	3	6.4	18.5549
LtaP30.3780	3	15.8	16.6813	0.37947	3	16.7	16.3018
LtaP07.0580	3	2.2	17.2888	0.37733	3	2.2	16.9115
LtaP29.1840	2	1.7	16.0892	0.3771	2	1.7	15.7121
LtaP10.0190	6	18.1	19.9056	0.37581	5	15.7	19.5297
LtaP36.0030	8	17.4	21.352	0.37412	8	17.4	20.9779
LtaP30.0140	1	4.2	18.1817	0.3739	3	10.4	17.8078
LtaP15.1130	2	22.7	19.7704	0.36765	2	22.7	19.4028
LtaP31.1000	6	23.9	20.2777	0.36641	4	20.6	19.9112
LtaP36.1310	5	8.9	19.2081	0.36241	4	7.9	18.8457
LtaP28.1000	2	5.8	17.1467	0.36098	2	5.8	16.7857
LtaP16.0240	1	1.2	16.59	0.36009	1	1.2	16.2299
LtaP19.0390	3	19.2	20.3473	0.35848	4	23.8	19.9888
LtaP35.4320	3	3.5	17.5962	0.35807	4	5.4	17.2381
LtaPcontig441-1	9	32.5	24.1932	0.35537	10	34.1	23.8379
LtaP36.3580	3	17.2	19.7117	0.35452	2	9.1	19.3572
LtaP20.0700	1	1.8	18.3265	0.35412	2	3.7	17.9724
LtaP32.1770	2	2.3	18.9306	0.35184	2	2.3	18.5788
LtaP34.3280	2	19.3	18.2109	0.35092	1	10.7	17.86
LtaP17.0570	3	4.6	16.8046	0.34901	3	4.6	16.4556
LtaP32.1860	2	3.5	17.2204	0.34812	2	3.5	16.8723
LtaP05.0620	9	10.6	17.2307	0.34677	10	12.7	16.8839
LtaP35.4680	2	5.1	16.1704	0.34438	2	5.1	15.8261
LtaP36.5200	4	8.2	17.9644	0.33922	4	8.2	17.6252
LtaP13.0660	2	1	17.7645	0.33884	2	1	17.4257
LtaP11.0650	1	1.9	15.2066	0.33771	2	4.6	14.8689
LtaP15.1340	3	15.3	17.0111	0.33708	2	11.5	16.674
LtaP36.2020	16	35.9	21.2716	0.33704	18	38.4	20.9345
LtaP21.2100	1	3	16.4857	0.33532	2	6.9	16.1504
LtaP34.1280	2	1.6	17.4699	0.33472	3	2.3	17.1352
LtaP22.0950	8	7.8	19.5068	0.33219	9	9	19.1746
LtaP25.0290	8	8.1	19.8871	0.33173	7	7.3	19.5554
LtaP17.0830	5	7.5	18.4869	0.33151	3	4.1	18.1554
LtaP30.1180	2	13.2	19.4119	0.33066	4	22.6	19.0812
LtaP36.6510	2	0.5	15.0516	0.33022	2	0.5	14.7214
LtaP08.0540	7	22.8	21.6198	0.32769	8	23.6	21.2921
LtaP21.1400	2	3	16.5498	0.32749	3	4	16.2223
LtaP18.0860	3	1.2	17.0612	0.32338	3	1.2	16.7378
LtaP18.1230	3	5.9	17.4495	0.32155	3	5.9	17.128
LtaP29.0300	2	6	17.1291	0.32082	2	6	16.8083
LtaP10.1400	2	7.8	19.2707	0.31892	2	6.2	18.9517
LtaP21.2050	1	9	18.25	0.31812	1	9	17.9319
LtaP34.2700	5	11.8	18.4129	0.31712	5	10.1	18.0958
LtaP05.0150	2	3.1	20.6811	0.3163	5	7.5	20.3649
LtaP27.2070	3	3.4	18.3545	0.31371	4	3.9	18.0408
LTAP_250018600.1	3	6.6	16.2327	0.31214	2	4.7	15.9205
LtaP31.0120	3	4.7	19.2066	0.31187	2	3.4	18.8948
LtaP23.0380	2	8.8	15.5964	0.30249	2	8.8	15.2939
LtaP30.3250	2	7.1	16.5188	0.30069	1	4.2	16.2181
LtaP30.3500	10	26.7	20.6232	0.30062	10	27.9	20.3226
LtaP24.0910	4	5.7	18.2445	0.29952	3	3.9	17.9449
LtaP15.1320	10	23.4	22.4142	0.2952	11	28.2	22.119
LtaP13.1520	6	14.7	21.2823	0.29442	9	21.9	20.9879
LtaP36.2220	2	4.2	15.8028	0.29441	2	3.7	15.5084
LtaP17.0490	3	3.9	18.3867	0.29439	4	6.1	18.0923
LtaP28.2410	2	8.3	17.5615	0.29178	2	8.3	17.2697
LtaP11.0090	3	11.1	17.6909	0.2915	3	11.1	17.3994
LtaP09.1140	3	13.3	17.6893	0.29093	2	10.2	17.3984
LtaP04.0840	1	1.6	14.5327	0.28798	1	1.6	14.2447
LtaP35.4160	2	4.1	15.5394	0.28718	2	4.1	15.2522
LtaP36.2780	1	1.8	16.345	0.28425	1	1.8	16.0607
LtaP02.0390	5	18.6	19.3151	0.28265	4	15.8	19.0324
LtaP30.0650	3	8.4	15.7998	0.28163	3	8.4	15.5181
LtaP11.1270	5	9.2	18.0611	0.28158	5	8.9	17.7795
LtaP17.0890	1	3.4	17.9022	0.27925	3	10.8	17.623
LtaP36.6350	2	8.6	18.0956	0.27823	1	4.3	17.8174
LtaP27.0560	6	18.9	20.375	0.27745	5	18.1	20.0975
LtaP06.1230	3	6.8	17.9436	0.27485	3	6.8	17.6688
LtaP09.0980	13	20.3	21.7265	0.27423	10	13.9	21.4523
LtaP36.3490	2	28.6	20.1117	0.27394	2	28.6	19.8378
LtaP20.0860	2	10	17.4259	0.27085	2	10	17.155
LtaP35.1000	2	5	17.5181	0.27011	4	9.4	17.248
LtaP30.1630	2	5.3	16.9574	0.26985	2	5.3	16.6876
LtaP19.0420	5	17.2	20.2719	0.2677	5	17.2	20.0041
LtaP36.4300	2	8.5	14.5173	0.26626	2	8.5	14.251
LtaP28.1270	14	24	22.1382	0.26504	14	25.4	21.8732
LtaP33.2430	2	2.7	17.0278	0.26123	2	2.7	16.7665
LtaP16.1730	2	21	13.4475	0.26077	2	21	13.1867
LtaP36.4530	3	4.1	18.0743	0.26073	3	4.1	17.8135
LtaP04.0010	3	3.3	16.6777	0.25924	3	3.3	16.4184
LtaP32.0920	2	3.1	16.2813	0.25885	2	3.1	16.0225
LtaP03.0740	1	2.4	17.2033	0.25547	1	2.4	16.9479
LtaP32.0620	3	6.5	17.3575	0.25288	2	4.8	17.1046
LtaP35.0950	16	18.5	21.2255	0.25279	17	19.2	20.9727
LtaP32.1530	2	16.3	17.9634	0.25206	2	16.3	17.7114
LtaP28.2370	1	1.2	17.5237	0.25146	2	2.4	17.2722
LtaP03.0310	2	2.6	16.0251	0.25041	2	2.6	15.7747
LtaP10.1120	6	7.4	19.1037	0.25024	6	7.4	18.8534
LtaP32.0320	1	0.7	15.3645	0.24929	2	1.1	15.1152
LtaP24.1620	3	6	18.0726	0.2485	4	7.1	17.8241
LtaP36.1840	3	8.6	20.0079	0.24846	6	14.6	19.7594
LtaP13.1100	3	18.4	19.323	0.24642	3	18.4	19.0766
LtaP28.3040	3	8.4	17.8391	0.24601	2	5.6	17.5931
LtaP20.1460	4	31.7	18.8747	0.24537	4	31.7	18.6294
LtaP27.1780	15	40.2	20.9774	0.24174	14	34.2	20.7356
LtaP17.1280	5	5.7	19.0009	0.23729	5	5.7	18.7636
LtaP30.0260	2	6.4	16.7871	0.23665	2	7.2	16.5505
LtaP27.1250	4	7	18.2905	0.23621	5	7	18.0542
LtaP28.2670	1	2.4	16.2555	0.2351	2	5	16.0204
LtaP09.0790	3	2.7	17.256	0.23427	4	3.2	17.0217
LtaP05.0950	2	1.3	16.9309	0.23337	2	0.9	16.6975
LtaP33.1830	6	8.5	19.4207	0.23081	6	8.5	19.1899
LtaP26.1180	9	16.3	21.1674	0.22536	12	20.8	20.9421
LtaP13.0780	3	3.7	19.9859	0.22302	3	3.7	19.7629
LtaP08.0250	1	1.8	15.3532	0.21795	2	4	15.1352
LtaP15.0790	13	8	19.4422	0.21687	13	7.5	19.2253
LtaP09.0240	2	2.7	14.7798	0.21681	1	1.7	14.563
LtaP11.1060	6	40.1	21.5963	0.21675	5	34.7	21.3796
LtaP35.3560	2	2	16.0374	0.21343	2	2	15.8239
LtaP14.1120	4	21.8	18.0955	0.2131	5	31.1	17.8824
LtaP26.1230	2	1.5	17.0574	0.21299	2	1.5	16.8444
LtaP06.0440	8	8.9	18.2977	0.21083	9	10	18.0869
LtaP32.2740	2	3.3	16.7736	0.20917	2	3.3	16.5645
LtaP19.0030	6	26.9	23.1913	0.20822	6	30.8	22.9831
LtaP27.0540	2	4.9	17.6815	0.20757	3	6.1	17.4739
LtaP17.0490	3	1.6	17.9071	0.20712	4	2.2	17.7
LtaP35.0310	1	0.5	19.0233	0.20551	2	0.9	18.8178
LtaP36.4420	11	14.9	19.8988	0.20545	11	14.9	19.6934
LtaP36.2930	2	21.2	16.8558	0.20515	3	25.5	16.6506
LtaP05.0350	4	10.9	19.984	0.20091	4	10.9	19.7831
LtaP25.2550	2	2.1	16.7646	0.20025	2	2.1	16.5644
LtaP35.3860	2	7.1	18.522	0.19966	2	7.1	18.3223
LtaP35.0790	1	0.3	16.2014	0.19929	2	0.6	16.0021
LtaP11.0510	7	11	20.1041	0.19789	8	12.6	19.9062
LtaP25.1080	2	4	18.8175	0.19733	2	4	18.6202
LtaP26.0160	5	30	19.7211	0.19723	5	30	19.5238
LtaP10.1360	7	12.4	19.3097	0.19494	7	12.5	19.1147
LtaP36.0910	1	7.2	14.1392	0.19188	1	7.2	13.9473
LtaP36.5470	3	3.2	17.1034	0.18842	3	3.2	16.915
LtaP36.3870	2	37.2	18.4231	0.18784	2	37.2	18.2353
LtaP36.2900	9	8.3	19.8768	0.18608	9	8.5	19.6907
LtaP19.1040	1	1.9	15.9164	0.18203	1	1.9	15.7344
LtaP13.0800	2	4.9	16.4135	0.17479	3	6.9	16.2387
LtaP03.0490	3	1.8	17.8752	0.17383	4	2.3	17.7014
LtaP35.3290	3	9.1	19.6862	0.17327	3	9.1	19.513
LtaP30.2610	2	9.3	17.8991	0.16886	3	12.1	17.7303
LtaP28.2260	1	3.3	17.0324	0.16757	2	6.5	16.8648
LtaP24.1600	1	1.1	15.4474	0.16287	2	2.4	15.2845
LtaP08.0840	3	8.5	17.4091	0.15879	2	5.5	17.2504
LtaP06.0900	4	7.1	19.0482	0.15873	2	4.2	18.8894
LtaP11.1100	7	36.2	22.4389	0.15715	7	36.2	22.2818
LtaP19.0960	6	6.8	18.5436	0.15276	5	5.9	18.3908
LtaP27.1710	0	0	14.0699	0.1503	1	1.1	13.9196
LtaP27.1900	1	3.8	16.2866	0.15016	2	7	16.1365
LtaP19.0080	2	10	20.7713	0.1473	4	16.9	20.624
LtaP27.1540	9	13.6	19.8043	0.14398	9	13.6	19.6603
LtaP16.0390	6	7.2	18.0637	0.14385	6	7.2	17.9198
LtaP16.1490	3	24.2	23.2225	0.14215	4	30.2	23.0803
LtaP14.1180	1	1.2	12.6242	0.14006	2	2.5	12.4841
LtaPcontig239-1	3	23.4	23.0259	0.13832	3	26.2	22.8876
LtaP13.0770	2	5.1	15.3162	0.13748	1	2.3	15.1787
LtaP29.1260	1	3.6	18.125	0.12656	2	5.8	17.9984
LtaP07.0910	0	0	13.965	0.12484	0	0	13.8402
LtaP32.1290	1	2.9	21.3452	0.12323	1	2.9	21.2219
LtaP02.0060	3	10.2	18.1616	0.12219	3	10.2	18.0394
LtaP16.0530	20	38.3	23.1609	0.1217	20	37.2	23.0392
LtaP32.0940	2	4.2	19.0294	0.11946	4	9.2	18.9099
LtaP22.1580	1	1.6	16.3773	0.11819	2	3	16.2592
LtaP32.0150	5	5.3	19.7958	0.11727	5	5.3	19.6786
LtaP33.0470	1	5.1	19.7073	0.11632	2	8.3	19.591
LtaP30.0520	1	3.2	17.7405	0.11509	2	8.1	17.6254
LtaP35.2470	5	33.7	23.8727	0.11389	6	33.7	23.7588
LtaP18.1180	3	14.8	17.2553	0.11384	2	10.4	17.1414
LtaP26.1460	1	8.4	13.4138	0.11298	0	0	13.3008
LtaP22.0310	3	6	19.2934	0.10957	3	6	19.1838
LtaP24.1190	2	2.8	15.6977	0.10779	2	2.8	15.5899
LtaP12.0660	2	4.9	16.22	0.10648	2	4.9	16.1135
LtaP14.0550	1	0.9	15.6926	0.10524	1	0.9	15.5874
LtaP04.0260	2	8	18.69	0.10524	2	8	18.5847
LtaP12.0920	6	6.2	18.1261	0.10413	6	5.9	18.0219
LtaP21.1980	2	8.4	16.9901	0.10407	2	8.4	16.8861
LtaP01.0210	6	8.9	18.3172	0.10289	5	7.3	18.2143
LtaP29.1120	1	0.5	15.7001	0.10223	2	1.1	15.5979
LtaP20.1720	4	4.8	17.8515	0.10093	4	4.8	17.7506
LtaP20.0510	1	4.1	14.2917	0.09999	1	4.1	14.1917
LtaP32.3860	8	10.4	19.6646	0.0987	10	12.3	19.5659
LtaP34.3400	2	5	18.0311	0.0965	2	5	17.9346
LtaP31.1360	9	9.2	18.5036	0.09639	5	4.9	18.4072
LtaP30.2530	2	3.1	15.3758	0.09585	1	2.1	15.2799
LtaP04.0050	1	4.8	16.2947	0.09449	1	4.8	16.2002
LtaP03.0500	1	2.8	17.5795	0.08894	2	5.6	17.4905
LtaP09.0790	0	0	12.4457	0.08763	0	0	12.3581
LtaP33.2450	1	2.6	16.5682	0.08091	2	6.4	16.4873
LtaP19.0760	2	2.9	20.3506	0.08078	4	6.4	20.2698
LtaP19.0220	12	15.9	20.9605	0.07868	12	16.4	20.8818
LtaP16.0560	6	4.7	18.479	0.07659	5	3.9	18.4024
LtaP05.0700	2	2.2	15.0312	0.07476	1	1.1	14.9564
LtaP21.1360	1	5.3	16.7395	0.07413	2	12.6	16.6654
LtaP13.0820	5	4	19.2217	0.07309	6	4.7	19.1486
LtaP02.0580	5	14.6	18.9225	0.07164	6	16.1	18.8508
LtaP19.0860	1	2.1	16.0766	0.06781	1	2.1	16.0088
LtaP23.1230	2	8.8	18.05	0.0672	2	8.8	17.9828
LtaP33.2740	4	7.2	18.4305	0.06712	5	9	18.3633
LtaP35.5290	2	5.3	17.7796	0.067	1	3.1	17.7126
LtaP34.0680	4	2.7	18.2684	0.06662	5	3.4	18.2018
LtaPcontig47-1	6	35.1	19.9848	0.06647	5	25.7	19.9184
LtaP05.0780	2	1.8	16.7013	0.06537	3	2.9	16.6359
LtaP36.1230	2	9.5	20.6007	0.06477	3	13.7	20.5359
LtaP03.0240	3	26.5	20.4129	0.06392	4	26.5	20.3489
LtaP32.1830	1	1.2	15.3183	0.06356	2	3.2	15.2547
LtaP04.1120	2	5.7	17.8162	0.06241	2	5.7	17.7538
LtaP16.1220	7	4.7	19.6779	0.05875	9	6	19.6191
LtaP26.2260	2	0.5	16.4974	0.05785	2	0.5	16.4395
LtaP06.0230	14	11.8	21.4471	0.0576	12	9.7	21.3895
LtaP31.1210	6	7.9	18.7058	0.05745	7	8.7	18.6484
LtaP05.0210	2	2.5	16.4524	0.056	2	2.5	16.3964
LtaP35.4000	5	6.8	18.3878	0.05098	4	6.8	18.3368
LtaP33.3130	4	13.3	19.6248	0.04917	5	15.2	19.5756
LtaP22.1000	5	6.5	19.2462	0.04867	5	6.5	19.1976
LtaP24.1080	1	2	17.5994	0.04636	2	3.6	17.5531
LtaP34.1770	3	4.2	17.1466	0.04484	3	4.2	17.1017
LtaP14.1060	1	1.2	16.1475	0.04436	1	1.2	16.1031
LtaP36.2150	12	19.8	21.466	0.04435	11	18.4	21.4216
LtaP03.0730	1	0.5	13.9622	0.04377	1	0.5	13.9184
LtaP19.0670	2	2	17.2096	0.04035	2	2	17.1693
LtaP35.1870	3	10.2	18.4368	0.03999	3	10.2	18.3968
LtaP15.0660	2	9.5	17.0116	0.03918	2	9.5	16.9724
LtaP12.0230	1	3.4	18.2284	0.03852	2	5.6	18.1899
LtaP33.0840	1	2.9	16.1769	0.03774	1	2.9	16.1392
LtaP30.0550	3	7.5	16.8971	0.03687	3	7.5	16.8602
LtaP18.0270	2	20.3	17.067	0.03563	3	26.3	17.0313
LtaPcontig218-1	4	8.3	18.6855	0.03526	5	10.3	18.6502
LtaP16.0490	4	4.2	18.2267	0.03461	4	4.2	18.192
LtaP15.0070	3	11.2	17.1951	0.03395	4	18.1	17.1611
LtaP19.0930	3	7.4	17.9694	0.03339	3	7.4	17.936
LtaP26.0720	2	3.3	17.43	0.03305	4	10.8	17.3969
LtaP35.0080	6	31.6	22.4984	0.0329	4	22.6	22.4655
LtaP08.0990	4	46.5	21.6913	0.03288	4	47.5	21.6584
LtaP12.0040	1	2.1	17.8221	0.02962	2	4.1	17.7925
LtaP31.2570	4	5.1	18.6676	0.02471	4	5.1	18.6429
LtaP30.0440	2	6.8	17.3136	0.02358	2	6.8	17.2901
LtaP27.0430	2	3.7	17.0169	0.0227	1	2	16.9942
LtaP19.1500	2	15.5	18.6056	0.01948	3	27	18.5861
LtaP19.1500	3	16	19.9083	0.01916	4	25.3	19.8892
LtaP35.4170	8	13.9	21.1597	0.01679	10	16.6	21.1429
LtaP24.1330	3	5.4	17.2256	0.01324	3	5.4	17.2124
LtaP06.1090	5	6.6	18.3248	0.01196	5	6.6	18.3128
LtaP36.6570	2	4.3	14.0333	0.01071	2	4.3	14.0226
LtaP01.0060	1	5.4	19.4534	0.01065	1	5.4	19.4428
LtaP06.1150	1	8.9	17.4313	0.00991	2	8.9	17.4214
LtaP26.1890	6	3	17.6982	0.0098	6	3.4	17.6884
LtaP35.0860	2	3.7	16.0201	0.00947	2	3.7	16.0106
LtaP35.3980	6	48.2	21.7938	0.00836	6	48.2	21.7854
LtaP30.2760	2	8.2	17.5769	0.00443	3	14.9	17.5724
LtaPcontig435-1	7	25.3	22.5782	0.00442	8	29.8	22.5738
LtaP28.2400	2	3.1	22.5731	0.0044	1	1.9	22.5687
LtaP04.0430	2	2.7	14.1239	0.00372	2	2.7	14.1202
LtaP08.0740	2	3.8	17.4528	0.0033	2	3.8	17.4495
LtaP36.6210	3	10.9	19.5713	0.0023	3	10.9	19.569
LtaP23.0020	1	2.9	18.1629	0.00207	1	2.9	18.1609
LtaP13.0080	1	1	15.3575	0.00034	2	2.1	15.3571
LtaP25.2510	2	13.2	19.2515	-0.00379	1	6.2	19.2553
LTAP_120015100.1;LTAP_120020000.1	2	11.2	19.9917	-0.00856	2	11.2	20.0003
LtaP09.0790	7	3.2	18.4083	-0.0086	8	3.6	18.4169
LtaP05.0190	1	3.5	17.6662	-0.00927	1	3.5	17.6755
LtaP30.1230	3	6.7	19.5299	-0.01249	3	6.7	19.5424
LtaP06.0950	1	1.9	11.937	-0.01333	1	1.9	11.9503
LtaP36.3760	2	5.8	14.4647	-0.01353	2	5.8	14.4782
LtaP04.0520	2	7.7	17.6806	-0.01774	2	8.9	17.6983
LtaP28.0020	2	15.8	15.9134	-0.02176	1	8.3	15.9351
LtaP01.0030	5	9.7	18.0553	-0.02302	4	8.2	18.0783
LtaP19.0620	1	0.7	16.9199	-0.02423	2	1.3	16.9441
LtaP32.2400	4	23.6	19.6933	-0.02494	4	23.6	19.7182
LtaP36.6070	2	12.4	18.671	-0.02556	2	12.4	18.6965
LtaP35.0300	2	9.6	18.4383	-0.02891	2	9.6	18.4673
LtaP20.1060	0	0	13.4316	-0.02895	1	0.6	13.4606
LtaP36.4480	2	3.8	17.1709	-0.02933	2	4.2	17.2003
LtaP01.0480	3	5.3	18.6793	-0.03635	3	4.6	18.7156
LtaP30.3180	3	7.1	19.0327	-0.03642	3	7.1	19.0692
LtaP07.0570	8	24.8	19.3233	-0.03816	9	24.8	19.3614
LtaPcontig70-1	9	46.4	23.3545	-0.03822	8	40.5	23.3927
LtaP30.2410	2	17.3	15.9839	-0.03823	2	17.3	16.0221
LtaP29.0190	2	2.8	16.1682	-0.04001	2	2.8	16.2082
LtaP04.0250	3	9.2	16.6887	-0.0461	5	14.8	16.7348
LtaP07.0020	3	10.8	19.0103	-0.04699	3	10.8	19.0573
LtaP33.2040	5	9.2	19.8408	-0.04732	7	12.1	19.8882
LtaP35.0180	1	3.4	16.1363	-0.05025	1	3.4	16.1866
LtaP36.3390	5	13.4	21.3479	-0.05494	5	13.4	21.4028
LtaP22.1120	3	8.9	17.4198	-0.05608	3	8.9	17.4759
LtaP35.4710	3	7.3	18.0677	-0.05905	3	7.1	18.1267
LtaP36.1910	2	4.4	17.4126	-0.06104	2	6	17.4737
LtaP02.0520	2	5.4	17.7369	-0.06135	2	5.4	17.7982
LtaP04.0260	2	2.7	17.7605	-0.06175	2	2.7	17.8223
LtaP34.0340	3	4.4	18.002	-0.06217	3	4.4	18.0642
LtaP29.1650	2	3.1	15.3091	-0.06497	2	3.1	15.3741
LtaPcontig155-1	2	5	17.5084	-0.06602	2	5	17.5744
LtaP28.2660	3	4.7	17.1199	-0.06961	3	4.7	17.1895
LtaP08.0400	9	11.3	20.3982	-0.07437	7	8.3	20.4726
LtaP16.1320	2	0.6	18.5342	-0.07702	2	0.6	18.6113
LtaP35.0560	10	20	20.9103	-0.0803	10	22	20.9906
LtaP34.1890	2	3.2	18.4096	-0.0876	4	6.6	18.4972
LtaP02.0460	3	4.2	17.3232	-0.08938	3	5.3	17.4125
LtaP29.2840	2	1.9	17.0326	-0.09171	4	3.6	17.1243
LtaP13.0710	4	1.9	17.1244	-0.09259	4	1.9	17.217
LtaP17.0190	3	5.4	15.6268	-0.09881	3	5.4	15.7257
LtaP31.0200	2	4.6	18.0223	-0.09996	3	6.4	18.1222
LtaP21.0540	7	8.1	18.2722	-0.10474	6	7	18.3769
LtaP27.1550	1	4.5	15.4042	-0.10532	2	7.2	15.5095
LTAP_270020700.1;LTAP_270020600.1	3	12.4	19.6796	-0.10612	4	14.6	19.7857
LtaP12.0450	6	10.1	18.5901	-0.10754	5	8.9	18.6976
LtaP18.1100	5	8.5	17.8565	-0.10768	5	8.5	17.9642
LtaP14.0910	1	1.4	15.973	-0.10959	2	3.1	16.0826
LtaP05.0470	2	3.3	15.9206	-0.11078	2	5.1	16.0313
LtaP34.1430	2	3.9	16.6896	-0.11474	3	5.7	16.8044
LtaP32.0160	1	3.9	15.4918	-0.11658	2	8.8	15.6083
LtaP31.3600	3	3.9	17.1104	-0.12297	5	6.3	17.2334
LtaP36.1890	1	3.1	16.0121	-0.12351	1	3.1	16.1356
LtaP17.1090	3	1.5	17.8406	-0.12689	4	2.2	17.9675
LtaP27.1270	1	2.7	17.5909	-0.12695	2	4.2	17.7179
LtaP30.3770	3	12.7	20.0944	-0.12769	3	13.6	20.2221
LtaP28.1630	1	3.8	17.039	-0.12797	1	3.8	17.1669
LtaP16.0020	3	9.9	19.6531	-0.1294	4	14.2	19.7825
LtaP32.0740	4	23.5	19.2031	-0.1296	4	23.5	19.3327
LtaP32.0430	19	35.9	24.2318	-0.13356	19	36.6	24.3654
LtaP09.0850	1	1.8	13.4779	-0.13453	1	1.8	13.6124
LtaP23.0890	1	1.3	16.672	-0.13672	3	5.3	16.8088
LtaP11.0890	6	6.4	18.3486	-0.14025	6	6.4	18.4889
LtaP25.0040	5	4.5	16.7964	-0.14518	2	1.8	16.9416
LtaP05.0410	3	2.7	17.3457	-0.14844	2	1.8	17.4941
LtaP36.6730	2	3.3	17.9825	-0.15027	2	3.3	18.1328
LtaP11.0150	1	3.4	16.6888	-0.15252	2	7.9	16.8413
LtaP35.2520	1	0.6	15.8439	-0.15403	2	1.5	15.9979
LtaP11.0410	1	2.2	15.8405	-0.15687	2	3.2	15.9974
LtaP28.0960	5	8	18.1686	-0.16391	5	8	18.3325
LtaP36.3890	4	26.6	17.9479	-0.1661	4	26.6	18.114
LtaP35.2300	2	2.4	17.1276	-0.16662	2	2.4	17.2942
LtaP32.0260	9	5.2	19.1046	-0.16737	9	5	19.272
LtaP31.0270	1	1.1	17.6055	-0.16962	2	2.4	17.7751
LtaP17.1500	4	4.6	18.7517	-0.17015	4	4.6	18.9218
LtaP35.2480	1	3.3	15.6429	-0.17243	1	3.3	15.8153
LtaP09.0790	2	2.4	17.3874	-0.17275	2	2.4	17.5602
LtaP18.1580	2	4	17.7545	-0.17808	2	3.2	17.9325
LtaP21.0190	3	4.6	16.8875	-0.18062	3	4.6	17.0681
LtaP32.2730	1	1	14.7585	-0.18067	1	1	14.9392
LtaP21.0200	3	2.2	16.8768	-0.186	2	1.6	17.0628
LtaP31.3220	3	3.5	16.7686	-0.18767	4	4.4	16.9563
LtaP24.2370	3	20.7	24.7831	-0.19132	3	20.7	24.9744
LtaP36.1250	6	41.2	23.3668	-0.1989	6	41.2	23.5657
LtaP21.1520	4	3	17.3853	-0.19892	5	3.8	17.5842
LtaP28.0550	2	1.8	15.3763	-0.20376	2	1.8	15.58
LtaP27.1910	4	3	17.9896	-0.20895	5	3.6	18.1985
LtaP11.0480	1	4.5	15.5643	-0.2101	1	4.5	15.7744
LtaP30.1410	2	8.3	17.0867	-0.21296	2	8.3	17.2997
LtaP29.1400	0	0	12.7264	-0.21652	0	0	12.9429
LtaP27.1750	2	4.5	14.0586	-0.21977	0	0	14.2784
LtaP36.2210	2	5	17.0699	-0.2223	2	5	17.2922
LtaP30.2700	1	1.3	14.1588	-0.22641	1	1.3	14.3853
LtaP28.1030	6	29.2	22.5265	-0.23319	5	20.8	22.7597
LtaP36.7050	2	2.7	17.5943	-0.23464	3	4.3	17.829
LtaP34.2740	2	5.5	15.1139	-0.23645	2	3.4	15.3504
LtaP36.4080	2	1.9	15.7926	-0.23724	2	1.9	16.0298
LtaP31.2230	3	7.9	19.6824	-0.23802	5	13.8	19.9204
LtaP22.1480	4	3.5	17.4689	-0.24058	5	4.4	17.7095
LtaP26.0490	6	20.5	18.6628	-0.24407	6	20	18.9069
LtaP12.0590	3	5.3	17.7795	-0.24563	4	8.4	18.0251
LtaP32.1970	4	8.1	17.0675	-0.24613	4	8.1	17.3136
LtaPcontig03418-1	4	31.1	21.0674	-0.25012	4	31.1	21.3176
LtaP32.3490	0	0	12.6853	-0.25118	0	0	12.9365
LtaP35.2090	2	9.8	18.4321	-0.25284	1	9	18.6849
LtaP23.0840	4	4.5	18.5371	-0.25494	5	6.4	18.792
LtaP14.1290	3	12.2	18.3658	-0.25732	3	12.2	18.6232
LtaP19.1150	3	31.7	17.7078	-0.25878	3	31.7	17.9666
LtaP11.0810	2	1.7	16.8823	-0.25975	3	3.3	17.142
LtaP05.0630	4	2.9	18.1257	-0.26218	4	2.9	18.3879
LtaP15.0540	6	13.6	19.8108	-0.26424	6	14	20.0751
LtaP08.0730	2	13.7	16.4859	-0.2649	2	13.7	16.7508
LtaP11.0440	2	2.7	15.4125	-0.26717	2	2.7	15.6797
LtaP35.4790	0	0	12.378	-0.26872	0	0	12.6467
LtaP33.0620	3	8.4	17.3391	-0.26876	3	8.4	17.6078
LtaP35.3960	1	0.4	14.3847	-0.2715	2	1.2	14.6562
LtaP20.1400	2	1.9	16.4161	-0.27347	2	1.9	16.6896
LtaP22.0970	2	5.8	15.6803	-0.27496	2	5.8	15.9553
LtaP23.0340	3	3	18.7502	-0.27793	2	1.9	19.0282
LtaP05.0690	2	1.6	17.62	-0.27996	1	0.9	17.9
LtaP22.0600	1	2.7	17.0524	-0.28102	2	6.3	17.3334
LtaP17.1180	1	2.8	12.7577	-0.28594	1	1.6	13.0436
LtaP25.2490	4	9.2	17.0326	-0.28701	4	9.2	17.3196
LtaP26.1960	4	13.8	18.4202	-0.28815	4	13.8	18.7084
LtaP30.0300	3	6.4	17.9326	-0.28882	3	6.4	18.2214
LtaP35.2940	1	1	12.485	-0.28975	1	1	12.7748
LtaP36.0730	3	11.2	19.7987	-0.29215	4	20.2	20.0908
LtaP32.2340	6	5.8	18.7217	-0.29664	7	5.8	19.0184
LtaP34.2010	1	2.4	16.907	-0.2968	2	4.3	17.2038
LtaP22.0210	2	1.5	16.1658	-0.29756	2	1.5	16.4634
LtaP29.0120	3	3.6	17.0093	-0.30202	3	3.6	17.3113
LtaP34.2100	2	1.2	16.9438	-0.30206	3	1.7	17.2458
LtaP06.0630	1	0.9	16.201	-0.30359	3	3	16.5046
LtaP04.0150	2	5.7	16.1042	-0.30445	1	3.1	16.4087
LtaP06.0890	1	3.1	14.8064	-0.308	2	5.1	15.1143
LtaP34.1370	3	27.5	17.9742	-0.30822	3	27.5	18.2824
LtaP31.3620	2	4.4	16.1512	-0.30894	3	5.7	16.4601
LtaP32.1090	6	6.3	19.5727	-0.31156	6	6.3	19.8843
LtaP11.0840	5	4.4	18.0798	-0.31213	5	4.4	18.3919
LtaP24.1070	4	2.9	17.8962	-0.32233	3	2.2	18.2185
LtaP29.1230	2	1.5	13.213	-0.32248	1	0.8	13.5355
LtaP26.1120	2	1.7	14.0533	-0.32537	1	0.9	14.3787
LtaP09.1440	2	5.9	17.1337	-0.33169	1	2	17.4654
LtaP35.3970	7	51	23.3155	-0.33231	6	42.1	23.6478
LtaP13.1480	1	2.6	15.2	-0.33335	2	5.3	15.5333
LtaP33.2980	2	3.9	16.5647	-0.34172	3	5.4	16.9064
LtaP21.1210	19	11.8	20.7503	-0.34281	21	13.2	21.0931
LtaP35.1080	2	4.4	16.5466	-0.34979	2	4.4	16.8964
LtaP06.0620	5	8.4	18.6833	-0.35931	4	8.2	19.0426
LtaP12.0590	3	2.8	16.0409	-0.36215	4	3.6	16.4031
LtaP13.1000	4	5.3	16.5393	-0.36399	5	5.3	16.9032
LtaP25.1990	1	4.1	12.6426	-0.36963	0	0	13.0122
LtaP21.1260	5	12.5	17.4883	-0.37453	3	6.4	17.8628
LtaP09.1140	3	11.3	18.7925	-0.3797	3	11.3	19.1722
LtaP06.0300	11	10.7	20.9992	-0.38142	12	11.2	21.3806
LtaP33.0010	2	3.4	15.6605	-0.38186	2	3.4	16.0424
LtaP02.0580	1	4.3	14.444	-0.38261	1	4.3	14.8267
LtaP31.0140	3	4.1	17.8211	-0.38476	5	6.7	18.2059
LtaP19.1500	3	33	18.4456	-0.38553	3	33	18.8311
LtaP35.0170	0	0	12.2864	-0.38871	1	1.3	12.6751
LtaP07.0460	2	19.3	16.1401	-0.39244	2	19.3	16.5326
LtaP18.0830	3	1.5	16.9602	-0.39295	2	1.1	17.3532
LtaPcontig321-1	2	6.3	19.4646	-0.39903	2	6.3	19.8636
LtaP09.0540	1	1.2	12.7548	-0.40724	1	1.2	13.162
LtaP25.0220	2	2.2	14.6105	-0.41296	2	2.2	15.0234
LtaP21.1820	2	5.2	16.474	-0.41531	2	5.2	16.8893
LtaP25.1800	2	7.1	17.8398	-0.42382	2	7.1	18.2637
LtaP23.0950	3	8.6	18.2564	-0.42515	2	6.2	18.6815
LtaP03.0820	3	2.5	18.0441	-0.42534	4	3.2	18.4695
LtaP36.4590	1	11.2	15.5897	-0.42933	1	11.2	16.0191
LtaP11.0520	3	3.7	16.0268	-0.42981	3	3.7	16.4566
LtaP04.0260	1	3.6	16.7607	-0.43109	2	9.3	17.1918
LtaP35.3590	3	16.3	18.7913	-0.4317	2	12.7	19.223
LtaP31.3510	1	3.2	15.9655	-0.43289	1	3.2	16.3983
LtaP20.0850	1	1.9	15.6288	-0.43797	2	3.2	16.0668
LtaP35.3870	8	17.7	19.6313	-0.44063	7	12.6	20.072
LtaP34.3360	1	1.9	14.9656	-0.44333	1	1.9	15.4089
LtaP05.1020	1	0.8	14.7728	-0.46206	2	1.7	15.2349
LtaP09.0940	4	32.9	20.8806	-0.46411	4	32.9	21.3447
LtaP13.1010	6	16.1	19.0338	-0.47064	8	20.6	19.5044
LtaP21.2130	2	28.3	22.1005	-0.47788	2	28.3	22.5784
LtaP36.7170	2	5.4	14.9739	-0.48426	2	5.4	15.4582
LtaP32.0480	5	25.5	18.8433	-0.50216	6	30.5	19.3455
LtaP12.0080	9	17.6	20.6542	-0.503	12	23.2	21.1572
LtaP25.1870	1	1.7	15.5392	-0.50632	2	3.7	16.0456
LtaP26.2140	5	18.9	19.0891	-0.50672	4	15.8	19.5958
LtaP20.0330	2	4.9	15.7372	-0.51782	2	4.9	16.2551
LtaP36.6260	2	5.2	17.1879	-0.52411	2	5.2	17.712
LtaP34.0070	2	4.1	15.6445	-0.52748	2	4.1	16.172
LtaP30.1760	4	9	19.1181	-0.5331	2	6.1	19.6512
LtaP13.0450	2	14.9	16.2691	-0.54003	2	14.9	16.8091
LtaP05.1180	2	9	17.0143	-0.5507	2	9	17.565
LtaP11.0340	5	4.4	16.9294	-0.55298	5	4.4	17.4824
LtaP36.3510	2	9.1	15.5112	-0.55374	2	9.1	16.0649
LtaP32.2100	1	4.6	13.8818	-0.56019	1	4.6	14.442
LtaP30.1010	3	5.5	16.2653	-0.56063	3	5.5	16.8259
LtaP18.0750	3	8.2	16.9454	-0.56463	3	8.2	17.51
LtaP04.0800	2	1.7	17.5277	-0.56881	3	2.5	18.0965
LtaP14.1210	7	18.4	19.3097	-0.57521	7	18.4	19.8849
LtaP32.3610	1	3	16.1207	-0.57776	2	4.5	16.6985
LtaP19.0970	10	10.5	20.0083	-0.57921	11	10.5	20.5875
LtaP24.2150	1	2	15.4752	-0.57937	1	2	16.0546
LtaP15.1450	2	3.4	15.4237	-0.58139	2	3.4	16.0051
LtaP14.0870	0	0	12.0273	-0.58661	0	0	12.6139
LtaP01.0740	4	12.9	18.7468	-0.58892	4	11.4	19.3358
LtaP21.0830	2	3.5	14.6846	-0.59096	2	3.5	15.2755
LtaP12.0680	2	2.1	17.0036	-0.60416	3	3.6	17.6078
LtaP33.0830	1	3.8	17.127	-0.61123	2	6.1	17.7382
LtaP18.1390	2	2.2	16.1918	-0.62249	3	3.1	16.8143
LtaP26.1640	3	5	17.3325	-0.62394	3	5	17.9564
LtaP25.1030	2	0.6	15.0069	-0.63237	3	0.9	15.6393
LtaP22.0050	5	10.9	19.9906	-0.63727	5	10.9	20.6279
LtaP25.1130	4	6.6	17.7695	-0.6685	5	8.1	18.438
LtaP23.0560	16	13.1	20.6928	-0.67568	17	14.1	21.3685
LtaP08.0810	2	1.2	16.4034	-0.67658	3	1.7	17.0799
LtaP36.5150	2	3.3	14.6594	-0.67954	1	1.9	15.339
LtaP32.1080	2	1.4	15.6579	-0.68011	1	0.7	16.338
LtaP35.2790	2	1.8	15.384	-0.68271	2	1.8	16.0667
LtaP09.1210	3	4.5	15.8483	-0.68425	3	4.5	16.5326
LtaP21.0740	2	21.9	18.513	-0.68791	2	21.9	19.2009
LtaP09.1090	2	13.9	17.4066	-0.70331	4	17.9	18.1099
LtaP28.1930	2	1.9	17.0125	-0.71639	2	1.9	17.7289
LtaP32.2940	6	8.1	18.3875	-0.71678	4	6.1	19.1043
LtaP13.0460	3	2.1	17.6818	-0.73401	4	2.7	18.4158
LtaP13.0040	1	5.1	14.9264	-0.74722	2	9.2	15.6736
LtaP07.0930	3	11.4	18.4889	-0.75572	4	11.4	19.2446
LtaP12.0720	1	1.3	15.5561	-0.75768	2	2.7	16.3138
LtaP16.1260	1	1.1	15.1798	-0.77168	2	2	15.9515
LtaP30.3050	7	14.1	18.6749	-0.77353	6	12.4	19.4485
LtaP06.1160	1	2.9	15.4847	-0.81398	2	6.2	16.2986
LtaP16.1230	1	0.6	15.2687	-0.82196	2	1.2	16.0907
LtaP36.7230	4	10.1	17.4253	-0.82538	5	13.1	18.2507
LtaP16.0380	0	0	14.3453	-0.84401	1	2.9	15.1893
LtaP29.1880	1	2.4	14.2879	-0.8471	1	2.4	15.135
LtaP01.0510	2	4.1	18.2893	-0.85012	3	5.7	19.1395
LtaP09.0090	1	1.1	15.797	-0.85152	2	1.8	16.6485
LtaP35.4850	0	0	12.9284	-0.86721	0	0	13.7956
LtaP16.1620	2	1.9	16.8698	-0.86748	3	2.8	17.7373
LtaP32.3080	2	8.6	16.8986	-0.87546	2	8.6	17.7741
LtaP27.1310	3	15.6	17.6643	-0.87572	4	20.9	18.54
LtaP03.0020	0	0	12.3205	-0.89461	2	8.6	13.2151
LtaP15.0570	3	14.4	17.4728	-0.90098	3	14.4	18.3738
LtaP17.0430	1	1.4	15.6139	-0.91045	1	1.4	16.5243
LtaP27.2520	0	0	12.4363	-0.93094	0	0	13.3672
LtaP24.0370	2	11.7	15.3054	-0.93386	2	11.7	16.2392
LtaP31.2340	2	19.5	16.5039	-0.94559	1	12.5	17.4495
LtaP27.1140	5	9	17.926	-0.94864	5	9	18.8746
LtaP34.1640	2	9.3	14.4703	-0.9552	2	9.3	15.4255
LtaP06.0070	5	13.4	19.0003	-0.99482	5	13.4	19.9951
LtaP36.4630	2	12.4	15.9748	-1.00766	2	12.4	16.9825
LtaP10.0280	5	12.6	18.2897	-1.01161	8	20.5	19.3013
LtaP05.0550	4	14.2	16.1535	-1.01234	4	15.1	17.1658
LtaP30.0700	3	8.7	16.4892	-1.01329	3	8.7	17.5025
LtaP28.1130	2	5.3	14.7011	-1.01988	2	5.3	15.721
LtaP13.0330	1	9.1	17.3201	-1.02547	3	26.4	18.3455
LtaP06.0030	2	8.9	16.4555	-1.02713	1	3.1	17.4826
LtaP32.1150	2	3.3	16.3037	-1.07371	2	3.3	17.3774
LtaP08.0850	4	8.2	17.0597	-1.12501	3	6.4	18.1847
LtaP13.0150	3	9.1	15.8313	-1.12541	4	11.5	16.9567
LtaP27.0620	4	10.6	18.9455	-1.13778	8	19.9	20.0833
LtaP36.2460	3	16.9	17.4284	-1.17019	4	22.3	18.5986
LtaP11.0790	11	15.3	18.7885	-1.17874	13	19.7	19.9672
LtaP29.0800	1	3.6	16.1109	-1.18953	1	3.6	17.3005
LtaP05.0870	8	11.6	19.643	-1.22361	5	7.5	20.8666
LtaP05.1270	0	0	13.5236	-1.23542	0	0	14.759
LtaP05.0360	3	6.7	16.8172	-1.27822	5	12	18.0954
LtaP19.1020	7	6.4	18.143	-1.29918	8	7.7	19.4422
LtaP36.6960	3	12.5	15.9995	-1.31712	3	12.5	17.3166
LtaP36.5970	4	7.8	21.1607	-1.32621	5	9.8	22.4869
LtaP05.0110	1	1.9	15.6173	-1.34998	1	1.9	16.9672
LtaP13.1470	2	2.9	16.558	-1.36365	4	5.4	17.9216
LtaP34.1920	0	0	13.4759	-1.42209	3	1.6	14.898
LtaP14.1190	1	1.7	15.8655	-1.45632	1	4.2	17.3218
LtaP29.0640	5	3.5	18.0301	-1.49211	4	2.7	19.5222
LtaP32.2310	0	0	13.0807	-1.49405	0	0	14.5747
LtaP16.1410	2	8.7	16.8534	-1.49675	4	14	18.3502
LtaP11.0110	3	8.4	18.3845	-1.54149	4	12	19.926
LtaP35.0800	1	0.7	15.6579	-1.7437	5	4.5	17.4016
LTAP_220009800.1;LTAP_220009500.1	2	19.1	16.2115	-1.82727	2	8.6	18.0388
LtaP04.0540	1	1	14.0681	-1.83456	2	1.7	15.9027
LtaP15.0600	3	9.4	16.5682	-1.88759	2	7.8	18.4558
LtaP36.2080	1	4	12.23	-2.04903	1	4	14.279
LtaP36.2300	0	0	12.9696	-2.05937	2	3.9	15.029
LtaP14.1270	1	1.2	13.5161	-2.09492	2	2.3	15.611
LtaP08.0470	0	0	13.461	-2.19503	1	1.8	15.656
LtaP36.1390	0	0	12.2243	-2.24766	1	1.8	14.4719
LtaP30.1790	0	0	13.0599	-2.41088	2	1.5	15.4708
LtaP23.0370	1	0.9	12.5109	-2.48427	1	1.2	14.9952
LtaP34.3110	0	0	12.8011	-2.5013	2	2.4	15.3024
LtaP22.0080	0	0	12.7342	-2.51928	1	4.2	15.2535
LtaP01.0750	0	0	12.981	-2.87951	2	6	15.8605
LtaP20.0280	0	0	13.2104	-2.91359	1	2.7	16.1239
LtaP28.0250	0	0	12.6351	-3.00857	2	4.9	15.6437
LtaP17.0380	3	4.9	13.7977	-3.0791	3	4.9	16.8768
LtaP27.2320	0	0	11.8417	-3.89505	1	7.7	15.7368
LtaP17.1560	1	3.9	12.0461	-4.05341	1	3.5	16.0996
LtaP35.5020	0	0	12.1087	-5.48607	2	3.4	17.5948
Total # of peptides	2941				2974

## Sheet: Experiment #3
TAP-tagged bait protein	JBP3				PP1Ce				WD-GT				T7-TR
Gene Id	# peptides	% coverage	Log2 intensity	Log2 -control	# peptides	% coverage	Log2 intensity	Log2 -control	# peptides	% coverage	Log2 intensity	Log2 -control	# peptides	% coverage	Log2 intensity
LtaP36.0380	38	49.3	30.9835	14.9024	28	38.9	27.8921	11.811	32	38.3	27.6896	11.6085	0	0	16.0811
LtaP12.0900	13	43	28.5174	13.6105	3	12.1	18.2193	3.31233	2	7.2	18.3455	3.43858	0	0	14.907
LtaP28.2640	10	58.8	27.8323	13.5354	2	9.2	15.1881	0.89114	3	19.3	15.846	1.54903	0	0	14.297
LtaP14.0150	12	40	27.0354	12.6441	2	6.4	15.0207	0.62935	1	3.3	14.6108	0.21947	1	3.3	14.3913
LtaP35.2400	18	20.7	27.3312	12.5881	1	1.8	15.8474	1.10431	2	1.8	15.6381	0.89508	0	0	14.743
LtaP12.0900	26	36.3	27.5468	11.7607	0	0	14.6945	-1.0916	0	0	14.391	-1.39514	0	0	15.7861
LtaP12.0900	16	28.5	26.6506	11.263	1	2.6	15.9204	0.53279	1	2.6	15.9477	0.56014	0	0	15.3876
LtaP36.2450	30	37.6	27.221	9.5902	23	30.8	22.4108	4.77993	26	33.2	25.7606	8.12979	1	0.9	17.6308
LtaP33.1440	11	45.8	25.5705	9.03466	15	58.7	29.4565	12.9207	14	48.9	30.0653	13.5295	0	0	16.5358
LtaP15.0230	13	30.5	23.2577	8.81988	16	37.2	31.5302	17.0924	15	30.2	27.7167	13.2789	0	0	14.4378
LtaP08.0420	2	0.8	23.0038	8.60598	1	0.3	21.2729	6.87504	0	0	16.0048	1.60696	0	0	14.3978
LtaP35.2870	11	20.6	22.846	8.06027	2	4.6	17.59	2.80423	6	11.8	20.0379	5.25219	0	0	14.7857
LtaP32.3990	14	39.7	25.3801	8.04402	21	52.7	29.9121	12.576	21	52.7	31.282	13.9459	2	5.6	17.3361
LtaP32.1090	9	10.3	21.9321	7.80028	0	0	14.507	0.37522	19	19.2	25.3743	11.2425	0	0	14.1318
LtaP15.1130	3	50	21.3914	7.08416	3	50	20.351	6.04374	2	22.7	22.6273	8.32006	1	10.9	14.3073
LtaP10.0280	3	6.9	20.9023	6.93998	1	2.3	17.815	3.85267	2	3.9	17.7004	3.73813	0	0	13.9623
LtaP29.0610	3	3.1	21.1123	6.92235	2	1.9	19.3304	5.14038	3	3.1	20.1956	6.00556	0	0	14.19
LtaP29.1880	1	1.2	26.7294	6.9219	2	3.5	24.0277	4.2202	1	1.2	24.3389	4.53139	1	1.2	19.8075
LtaP35.3870	5	10.2	20.9246	6.47166	1	3.2	17.9153	3.46235	24	37.9	26.416	11.9631	0	0	14.453
LtaP29.1270	6	15.2	21.6578	6.39557	0	0	14.6021	-0.66013	4	8.2	19.6124	4.35022	0	0	15.2622
LtaP36.1350	2	3.7	20.1441	6.25677	4	7	20.3445	6.4572	2	3.7	19.4456	5.55825	0	0	13.8873
LtaP29.2750	2	3	20.9186	6.21637	1	1.4	14.6265	-0.07572	2	3	18.7743	4.07207	1	1.4	14.7022
LtaP12.0900	5	26.9	22.2525	6.18036	0	0	15.551	-0.52112	0	0	14.3177	-1.75445	0	0	16.0722
LtaP20.1280	1	8.6	21.2878	6.07909	2	22.5	19.7775	4.56886	1	8.6	20.822	5.6133	1	8.6	15.2087
LtaP28.0960	2	2.9	20.398	5.98449	2	2.9	17.1136	2.70008	4	5.5	20.8285	6.41498	0	0	14.4135
LtaP33.3060	4	4.8	21.6442	5.95232	0	0	15.5923	-0.09966	1	3.1	15.5318	-0.16009	1	2	15.6919
LtaP02.0040	4	4.9	19.9207	5.90434	1	1.6	18.4107	4.39436	2	2.5	20.0954	6.07913	0	0	14.0163
LtaP27.2520	4	11.3	20.2961	5.89241	6	16.1	22.0835	7.67979	8	22.9	23.3597	8.95598	0	0	14.4037
LtaP19.0760	8	14	23.7018	5.78102	2	2.9	18.9925	1.07179	2	2.9	20.3146	2.39388	2	2.9	17.9207
LtaP35.4570	8	6.8	20.6322	5.68041	1	0.8	16.7184	1.76663	12	9.4	22.8513	7.89956	0	0	14.9518
LtaP36.4090	6	20.9	21.4838	5.65621	0	0	14.9336	-0.89392	3	10.5	18.3129	2.48538	1	3.6	15.8275
LtaP36.2460	5	23.1	19.9058	5.61547	1	5.8	17.6114	3.32108	5	23.1	21.4031	7.11276	0	0	14.2904
LtaP08.0010	8	8.2	21.9399	5.52	1	1.3	15.7443	-0.6756	3	2.9	18.7481	2.32822	1	1.3	16.4199
LtaP32.2360	4	23.6	19.7802	5.51167	1	6	18.3195	4.05106	3	18	19.61	5.34155	1	5.6	14.2685
LtaP13.1000	7	7.3	21.0295	5.5021	0	0	15.4174	-0.11003	11	12.5	22.0275	6.50011	0	0	15.5274
LtaP36.4370	2	2.2	19.7228	5.48193	0	0	13.906	-0.33487	5	5.1	20.1604	5.91951	0	0	14.2409
LtaP35.1170	3	7.8	19.1514	5.45276	0	0	14.5941	0.89552	0	0	15.0717	1.37314	0	0	13.6986
LtaP23.0350	5	19.9	20.8669	5.43171	5	19.9	21.0501	5.61489	5	19.9	21.16	5.72475	0	0	15.4352
LtaP31.0560	2	3.1	20.0998	5.37235	0	0	14.9518	0.22434	1	1.7	15.636	0.90849	0	0	14.7275
LtaP36.7210	2	4	19.5612	5.32611	1	2.1	18.0618	3.82668	2	4	18.7401	4.50506	0	0	14.2351
LtaP12.0900	4	28.8	20.9512	5.25242	1	5.1	14.6481	-1.05067	1	5.1	15.1993	-0.49946	0	0	15.6988
LtaP25.1810	4	4.9	20.3383	5.19462	0	0	13.9346	-1.2091	3	3.3	17.8363	2.69263	0	0	15.1437
LtaP36.5230	3	5.4	19.6513	5.18738	2	3.5	18.2299	3.76603	3	3.6	19.9439	5.48	0	0	14.4639
LtaP12.0690	7	21.6	20.7992	5.12218	1	5	18.8554	3.1783	2	7.9	18.5417	2.86469	0	0	15.677
LtaP24.0510	2	9.8	19.0096	5.08342	1	5.8	17.1867	3.26054	0	0	15.9521	2.02596	0	0	13.9262
LtaP19.0760	2	17.6	21.9724	5.05431	1	13.9	17.1684	0.25028	1	13.9	18.8563	1.93814	1	13.9	16.9181
LtaP02.0390	3	8.9	19.6641	5.00324	0	0	13.5661	-1.09481	2	5.8	19.8309	5.17003	0	0	14.6609
LtaP06.0940	3	2.7	20.2609	4.97896	2	2	18.308	3.02609	5	4.3	20.8626	5.58067	0	0	15.2819
LtaP30.0440	3	8.6	19.6716	4.94631	0	0	14.3016	-0.42362	4	13	19.8712	5.14591	0	0	14.7253
LtaP05.0950	6	4.6	19.9668	4.94086	0	0	16.4458	1.41993	6	4.9	19.5978	4.57187	0	0	15.0259
LtaP33.0470	3	13	19.7029	4.8144	2	9.7	19.0876	4.1991	3	13	19.9905	5.10203	0	0	14.8885
LtaP08.0850	8	16.8	22.0461	4.80932	0	0	14.053	-3.18376	9	18.7	22.1618	4.92499	1	2.7	17.2368
LtaP23.0380	3	13.2	20.3909	4.7915	3	13.2	20.1722	4.57279	3	13.2	20.4509	4.85151	0	0	15.5994
LtaP26.1980	2	2.9	19.1305	4.75146	1	1.4	19.1798	4.80073	2	2.9	19.8214	5.4424	0	0	14.379
LtaP17.0570	1	5.7	19.0027	4.71814	1	3.5	21.088	6.80342	2	9.1	19.7285	5.44391	0	0	14.2846
LtaP25.0800	4	11.6	22.2475	4.69166	0	0	15.4613	-2.09458	6	20.7	23.1439	5.58802	1	2.5	17.5558
LtaP30.3770	5	17.1	21.7927	4.67219	3	13.6	20.1477	3.02718	5	17.1	22.3815	5.26097	1	4.4	17.1205
LtaP24.1780	3	8.7	19.5181	4.64988	0	0	14.673	-0.19531	3	8.7	19.2428	4.37448	0	0	14.8683
LtaP35.3240	3	8.1	19.3925	4.6146	0	0	14.9611	0.18319	0	0	16.1019	1.32402	0	0	14.7779
LtaP28.0990	2	12.7	19.134	4.60831	1	5.3	17.4267	2.90097	2	12.7	19.1315	4.60575	1	5.3	14.5257
LtaP08.0380	4	4.4	19.4641	4.50558	0	0	16.0187	1.0602	6	6	20.1982	5.2397	0	0	14.9585
LtaP08.0810	2	1.5	19.3106	4.49793	0	0	14.4397	-0.37302	3	2	19.1785	4.36584	0	0	14.8127
LtaP30.3780	3	15.8	18.7748	4.49448	0	0	14.5248	0.24446	1	5	18.4371	4.15683	0	0	14.2803
LtaP07.0930	4	11.4	18.627	4.49304	3	8	18.6738	4.53981	4	15	19.4411	5.30706	1	3.1	14.134
LtaP02.0060	2	9.3	20.0611	4.42243	0	0	14.4872	-1.15143	2	9.3	19.4145	3.7759	0	0	15.6386
LtaP31.3460	4	2.6	19.0622	4.37669	0	0	15.18	0.49449	6	3.6	20.0979	5.41241	0	0	14.6855
LtaP27.1310	2	8.1	19.3531	4.36477	0	0	14.2036	-0.78477	2	8.1	20.7942	5.8058	0	0	14.9884
LtaP27.1390	3	7	19.3995	4.34942	0	0	13.75	-1.30006	3	6.8	17.9445	2.8945	1	2.3	15.0501
LtaP28.2250	4	7.8	20.2196	4.30286	2	3.4	18.5993	2.68256	4	7.8	21.0504	5.13362	0	0	15.9168
LtaP36.0100	1	1.2	19.0787	4.30096	0	0	12.9528	-1.82498	2	2.2	19.0884	4.31065	0	0	14.7778
LtaP11.0110	1	2.3	18.7862	4.27687	0	0	16.7379	2.22854	2	5.5	18.7766	4.26729	0	0	14.5093
LtaP02.0590	1	3.8	18.3544	4.26521	0	0	15.3493	1.26007	2	7.3	18.8123	4.72304	0	0	14.0892
LtaP35.3080	1	1.2	20.6213	4.25174	1	1.2	13.775	-2.59459	4	4.3	18.5323	2.16268	0	0	16.3696
LtaP29.0240	3	6	20.2452	4.18471	0	0	14.8353	-1.22519	2	3.7	18.0028	1.94239	0	0	16.0604
LtaP30.3770	3	61.9	19.7907	4.17925	2	61.9	18.3928	2.78135	3	61.9	20.2069	4.59552	1	15.9	15.6114
LtaP33.3050	2	6.5	20.1001	4.15764	0	0	14.4032	-1.53919	0	0	14.9264	-1.01608	0	0	15.9424
LtaP18.0290	2	7.9	19.3363	4.13638	0	0	14.7418	-0.45812	2	7.9	19.174	3.9741	0	0	15.1999
LtaP33.1170	2	9.1	19.3952	4.11822	0	0	16.1885	0.91149	1	5.8	17.3439	2.06696	0	0	15.277
LtaP30.3050	4	8.1	20.7094	4.05358	2	4	16.2522	-0.40358	6	11.3	19.6071	2.9513	1	1.3	16.6558
LtaP34.2610	3	15.7	19.3883	4.02824	1	5.1	18.185	2.82484	4	16.1	20.411	5.0509	0	0	15.3601
LtaP05.1120	1	3.1	18.6949	4.02697	4	10.7	18.2205	3.55261	4	12.9	19.5141	4.84618	0	0	14.6679
LTAP_270020700.1;LTAP_270020600.1	2	13.6	20.7572	3.97864	2	13.6	19.4943	2.71579	2	13.6	20.4663	3.68778	0	0	16.7785
LtaP36.0060	2	11	19.0468	3.93363	0	0	16.2684	1.15531	3	15.7	20.2195	5.10638	0	0	15.1131
LtaP35.3590	1	4.5	19.6185	3.90661	2	14.5	19.2005	3.48858	2	14.5	19.8508	4.13883	0	0	15.7119
LtaP36.7250	1	1.5	18.9517	3.87961	0	0	15.817	0.7449	2	3	17.617	2.54491	0	0	15.0721
LtaP36.3510	2	6.1	18.6465	3.84206	1	2.5	17.5067	2.70233	1	2.5	18.2364	3.43201	0	0	14.8044
LtaP34.1890	5	7.7	21.0579	3.83169	1	1.9	16.5078	-0.71843	6	9.1	20.1337	2.90751	1	1.4	17.2262
LtaP07.1060	2	11.4	18.4623	3.82114	1	6	18.372	3.73081	3	15	19.7242	5.08303	0	0	14.6412
LtaP24.1080	6	12.7	21.8809	3.81958	3	5.5	18.0392	-0.02216	6	12.7	21.5633	3.50198	5	11.1	18.0613
LtaP21.0820	2	1	19.1405	3.78157	0	0	15.4937	0.13475	3	1.8	19.6372	4.27823	0	0	15.359
LtaP32.0630	3	8.5	19.2699	3.76757	2	4.8	20.0077	4.50536	1	2.6	18.3966	2.89421	0	0	15.5024
LtaP08.0800	3	13	21.3522	3.74262	0	0	14.7377	-2.87192	2	8.7	20.4014	2.79178	2	9.6	17.6096
LtaP36.5530	1	5	18.0426	3.71994	2	7	17.6582	3.33552	1	5	18.59	4.26732	0	0	14.3227
LtaP36.3020	3	9.2	18.6574	3.70585	2	4.4	16.8517	1.90015	5	13.8	20.4645	5.51296	0	0	14.9516
LtaP34.1640	2	9.3	18.5533	3.67717	0	0	14.5943	-0.28184	3	12.5	18.516	3.63982	0	0	14.8762
LtaP07.0360	2	6.6	17.797	3.65026	0	0	15.0716	0.92484	2	5	19.7186	5.57181	0	0	14.1468
LtaP09.1110	2	5.6	18.3829	3.57182	1	2.7	17.0103	2.19923	2	5.6	20.8175	6.0064	0	0	14.8111
LtaP09.0420	2	20.6	17.5406	3.54897	0	0	14.2201	0.22843	1	12.4	18.2794	4.28772	0	0	13.9917
LtaPcontig321-1	2	6.3	19.4276	3.54334	0	0	13.8065	-2.07772	1	3.2	20.4199	4.53561	0	0	15.8843
LtaP21.0610	2	5.3	18.0558	3.52725	0	0	15.02	0.49143	0	0	13.7702	-0.75836	0	0	14.5286
LtaP21.0110	2	14.6	19.0293	3.5097	0	0	15.5526	0.03302	1	5.3	15.6115	0.09188	1	8.6	15.5196
LtaP23.0370	4	4.3	20.1406	3.49799	0	0	15.7245	-0.91808	7	6.9	21.1403	4.49768	1	0.8	16.6426
LtaP19.1100	4	2.4	18.5855	3.48015	0	0	14.7409	-0.36447	5	3	20.0435	4.93816	0	0	15.1054
LtaP31.2340	7	42.2	24.6881	3.46036	4	24.2	23.4123	2.18465	6	38.3	23.3756	2.14787	6	38.3	21.2277
LtaP36.0230	8	18.8	20.6987	3.45765	5	13.4	19.3676	2.12649	6	14.5	20.2862	3.04518	1	3.3	17.2411
LtaP25.0220	3	3.1	17.1153	3.44872	0	0	15.7108	2.04421	2	2	18.1219	4.45531	0	0	13.6666
LtaP30.3210	2	12.6	18.0276	3.44823	0	0	14.8592	0.27987	0	0	16.1123	1.53298	0	0	14.5793
LtaP32.3000	1	2.2	18.0088	3.43271	0	0	16.2423	1.66627	3	8.8	19.0571	4.48106	0	0	14.5761
LtaP19.0950	2	3	18.1716	3.42175	0	0	14.4809	-0.26889	2	3	18.2242	3.47438	0	0	14.7498
LtaP27.0710	3	10.2	18.328	3.38223	0	0	15.813	0.86723	3	10.2	18.6977	3.75192	0	0	14.9458
LtaP30.2610	1	2.8	18.6519	3.36607	0	0	14.8112	-0.47468	3	12.1	17.8925	2.60664	0	0	15.2859
LtaP27.2370	6	11	22.0665	3.36497	0	0	15.2279	-3.47366	4	8.5	20.8627	2.16118	2	2.8	18.7015
LtaP25.2470	1	4.1	17.9509	3.34679	1	4.4	17.5001	2.8959	1	4.1	17.5823	2.97818	0	0	14.6042
LtaP26.1590	2	3.6	18.9708	3.31606	0	0	14.3454	-1.30928	1	1.7	17.1364	1.48168	0	0	15.6547
LtaP30.0520	2	8.4	18.0054	3.27978	0	0	14.3511	-0.37444	2	8.4	17.4149	2.68927	0	0	14.7256
LtaP35.1080	2	4.4	20.7146	3.24012	2	4.4	19.2385	1.76398	3	10	20.6114	3.13682	1	2.2	17.4745
LtaP26.1670	3	28.7	19.5401	3.21703	3	28.7	21.0575	4.73442	3	28.7	21.0616	4.73852	0	0	16.3231
LtaP36.7170	3	6.7	18.9105	3.19703	0	0	15.3819	-0.33155	26	45.6	26.0603	10.3469	1	3	15.7135
LtaP18.1430	2	2.7	18.5951	3.19646	0	0	14.9911	-0.40754	0	0	15.4803	0.08163	0	0	15.3987
LtaP07.0220	2	4.3	18.7087	3.19439	1	2.7	17.4729	1.95853	2	8	19.2843	3.76994	0	0	15.5143
LtaP36.0250	1	2.1	17.6753	3.17306	1	2.1	17.8838	3.38159	1	3.3	14.7552	0.25301	1	2.1	14.5022
LtaP22.0080	2	5.7	18.0106	3.16791	1	3	17.2507	2.40807	3	9.1	21.1125	6.26983	0	0	14.8427
LtaP13.0330	2	19.8	19.9935	3.16767	2	19.8	19.3118	2.48589	2	19.8	18.5976	1.77174	1	9.1	16.8259
LtaP29.0800	3	9.3	17.1787	3.15181	1	2.6	17.6449	3.61798	3	6.4	19.4303	5.40332	0	0	14.0269
LtaP16.0560	5	3.4	20.7133	3.13481	5	4	19.4517	1.87317	15	12.1	22.7405	5.16197	1	0.8	17.5785
LtaP11.0520	1	0.8	18.6635	3.11835	0	0	15.0734	-0.47177	2	2.1	18.2652	2.72	0	0	15.5452
LtaP32.1920	2	14.4	18.539	3.05523	1	5.9	16.5317	1.04789	1	5.9	18.6708	3.18705	1	5.9	15.4838
LtaP28.0610	1	2.1	18.0535	3.04424	0	0	15.9722	0.9629	3	6.3	19.2722	4.26296	0	0	15.0093
LtaP13.1520	8	18.4	21.2388	3.04329	5	11.5	19.5515	1.35601	11	23.4	24.1859	5.99039	2	3.7	18.1955
LtaP06.0960	5	7.2	21.1019	3.03276	2	1.6	17.9511	-0.11806	5	4.3	20.6395	2.57033	3	2.1	18.0691
LtaP30.2530	2	2.4	17.9839	3.01761	0	0	15.6902	0.7239	3	4.5	19.1613	4.19503	0	0	14.9663
LtaP25.2020	2	11.4	19.1216	3.00414	1	6.6	19.0831	2.96569	1	4.8	18.7598	2.64233	0	0	16.1175
LtaP19.0420	2	6.9	18.127	3.00079	1	2.6	17.7416	2.61539	5	14.9	18.9481	3.82192	0	0	15.1262
LtaP31.2820	2	8.1	17.5243	2.99565	1	3.4	16.8753	2.34669	2	8.1	16.7207	2.19204	0	0	14.5286
LtaP32.0920	2	3.3	17.416	2.99211	0	0	14.195	-0.22895	2	3.3	18.1874	3.76347	0	0	14.4239
LtaP05.0600	4	5.4	20.9448	2.96398	2	2.3	18.3557	0.37487	4	5.4	20.0902	2.10929	2	2.3	17.9809
LtaP12.0230	2	4.6	18.5595	2.95813	5	13.1	18.6826	3.08122	4	9.7	20.6651	5.06372	1	2.9	15.6014
LtaP25.1680	2	7.7	18.6836	2.95688	0	0	15.2175	-0.50919	1	5.2	14.7286	-0.99812	0	0	15.7267
LtaP33.2980	1	1.5	18.2876	2.94317	0	0	15.0029	-0.34151	1	1.5	18.171	2.82663	0	0	15.3444
LtaP35.3560	9	9.8	20.6192	2.93352	3	4.1	17.657	-0.02868	4	3.6	18.5863	0.90065	2	2	17.6856
LtaP14.1210	4	13.1	20.4431	2.91382	3	8.6	19.7304	2.20104	10	28.4	24.0488	6.51945	1	1.6	17.5293
LtaP35.5300	1	3.5	18.6015	2.89337	0	0	15.5608	-0.14726	3	11	18.5951	2.88704	0	0	15.7081
LtaP28.2390	4	10.1	20.3294	2.89313	0	0	15.7383	-1.6979	3	6.7	20.1106	2.67433	1	2.5	17.4362
LtaP36.3580	1	3.8	18.0492	2.86323	1	3.8	16.298	1.11201	1	3.8	18.3611	3.17512	0	0	15.186
LtaP06.0550	2	2.5	18.7892	2.85881	1	1.4	15.2127	-0.71766	2	2.5	17.9245	1.99408	1	1.4	15.9304
LtaP31.2230	3	5.9	18.8605	2.85449	1	3.9	17.4147	1.40863	2	5.7	18.5477	2.54165	0	0	16.006
LtaP16.0240	2	2.5	18.1742	2.84415	0	0	14.9314	-0.39868	1	1.3	14.4004	-0.92968	0	0	15.3301
LtaP30.1230	2	4.6	18.0144	2.82434	1	2.4	17.6835	2.49344	0	0	13.424	-1.76604	0	0	15.1901
LtaP17.0010	15	22.9	22.7293	2.79899	4	5.6	19.3353	-0.59502	14	20.3	22.495	2.56466	6	10.1	19.9303
LtaP11.1080	7	10.3	21.9233	2.79785	0	0	15.4154	-3.70999	5	7.9	19.9474	0.82192	1	1.1	19.1254
LtaP19.0720	2	5	17.5259	2.7817	0	0	15.4417	0.69748	1	2.5	16.7227	1.97848	0	0	14.7442
LtaP10.1380	1	5.9	18.0569	2.78004	0	0	15.3084	0.03157	4	10.6	20.1587	4.88188	0	0	15.2768
LtaP36.3990	5	21.6	20.0292	2.76868	2	9	18.2139	0.9534	6	25.3	20.4657	3.20523	1	5.1	17.2605
LtaP35.0790	1	0.4	17.358	2.76741	0	0	14.2511	-0.33953	0	0	16.493	1.90239	0	0	14.5906
LtaP09.0990	1	0.2	17.8343	2.75214	1	0.2	20.2189	5.13676	2	0.6	21.9049	6.82273	0	0	15.0822
LtaP15.0160	8	25.1	20.7222	2.73735	1	3	18.5327	0.54789	7	18.1	21.9052	3.92036	1	3	17.9848
LtaP20.0790	2	3.5	17.5723	2.71024	1	1.6	15.0085	0.14648	5	8	18.5626	3.70055	0	0	14.8621
LtaP21.1150	1	1.1	18.02	2.68704	0	0	15.4491	0.11614	3	3.5	18.3287	2.99569	0	0	15.333
LtaP35.4080	3	3	18.5052	2.67836	1	0.9	14.133	-1.69382	3	3	18.5205	2.69363	1	0.9	15.8268
LtaP01.0750	1	2.1	17.3803	2.64845	1	2.1	17.5788	2.84699	1	2.1	17.2085	2.47667	2	5.6	14.7318
LtaP26.2140	5	17.8	22.2363	2.64285	5	17.8	21.3208	1.72737	6	20.6	22.4437	2.85029	3	12.6	19.5934
LtaP12.0030	3	15.2	18.4297	2.63647	1	3.9	16.8085	1.01526	4	19.8	19.7766	3.98333	0	0	15.7933
LtaP25.1860	2	4.2	21.7418	2.62197	1	3.6	18.2414	-0.87844	2	4.2	20.5583	1.43849	1	3.6	19.1198
LtaP35.1310	1	6.7	18.4018	2.61914	2	10.2	17.9525	2.16989	3	15.4	21.1184	5.33574	0	0	15.7827
LtaP23.1230	5	19.2	23.2604	2.60776	2	8.1	21.4101	0.75749	3	13.4	20.6068	-0.04589	2	8.1	20.6526
LtaP27.1800	2	0.7	16.9568	2.60527	0	0	14.9355	0.58395	2	0.7	17.0312	2.67965	0	0	14.3516
LtaP32.2100	3	12.5	18.9001	2.58773	0	0	15.135	-1.17731	2	7.9	18.8626	2.55024	0	0	16.3124
LtaP25.2490	2	4.5	18.4557	2.58292	1	2.6	16.3971	0.52434	0	0	14.2492	-1.6236	1	1.9	15.8727
LtaP03.0150	1	1.7	16.9934	2.57284	0	0	14.2746	-0.14591	2	3.3	18.5004	4.07992	0	0	14.4205
LtaP35.1090	2	2.9	18.1845	2.56741	5	7.6	20.5315	4.91435	1	1.6	18.2771	2.65997	1	1.1	15.6171
LtaP28.2790	1	1.8	18.1703	2.56555	0	0	15.4513	-0.15347	2	4.5	18.5096	2.90487	1	1.8	15.6048
LtaP27.1890	6	18.6	24.712	2.55021	5	15.1	23.7617	1.59989	7	21.5	24.9537	2.79184	4	9.8	22.1618
LtaP06.0340	2	5.8	18.8959	2.54217	0	0	15.2293	-1.12446	0	0	15.3347	-1.01898	0	0	16.3537
LtaP13.1250	3	4.8	18.7037	2.5181	0	0	15.0263	-1.15933	3	4.8	19.0135	2.82784	0	0	16.1856
LtaP09.0500	3	8.5	19.1369	2.4947	0	0	14.9997	-1.6425	2	5.4	18.9917	2.34957	1	3.4	16.6422
LtaP19.0070	1	9.7	17.5059	2.48291	1	9.7	17.1354	2.11237	2	16.4	17.3336	2.31055	0	0	15.023
LtaP22.0490	13	22.9	25.3492	2.47937	8	16.1	22.5125	-0.35729	11	21.2	24.3008	1.43105	10	20.8	22.8698
LtaP21.0830	2	3.2	18.2995	2.47776	0	0	14.4138	-1.40793	3	5.2	18.8922	3.07051	0	0	15.8217
LtaP34.4270	2	2	18.3118	2.42903	0	0	15.0493	-0.83345	3	2.8	19.0818	3.19908	0	0	15.8827
LtaP27.0030	2	10.1	18.2888	2.42603	2	10.1	17.3055	1.44274	2	10.1	18.3592	2.49645	0	0	15.8627
LtaP34.1920	2	1.1	17.1747	2.42332	1	0.7	15.2531	0.50171	2	1.1	17.852	3.1006	2	1.3	14.7514
LtaP18.1230	3	5.9	20.4798	2.41747	1	2.1	17.116	-0.9463	3	5.9	18.4548	0.39249	2	4.2	18.0623
LtaP36.1780	2	3.1	17.7506	2.4148	0	0	13.8619	-1.47392	1	1.8	16.3956	1.05978	0	0	15.3358
LtaP23.0220	2	18.5	18.1428	2.41332	1	9.7	16.7203	0.99083	1	9.7	17.3262	1.5968	0	0	15.7294
LtaP33.2350	0	0	17.3048	2.39192	0	0	14.0593	-0.85355	2	2.7	18.092	3.1791	0	0	14.9129
LtaP17.0380	2	6	17.6371	2.38975	1	2	17.2606	2.01326	2	5.3	17.4621	2.21479	0	0	15.2473
LtaP14.1320	3	15.1	24.5818	2.3808	2	15.1	21.9869	-0.21406	3	15.1	23.1445	0.9435	3	15.1	22.201
LtaP34.0070	1	2.8	17.2401	2.37958	0	0	14.1294	-0.73115	2	5	17.2551	2.39451	0	0	14.8606
LtaP19.1500	3	15.5	20.5676	2.37328	2	17.5	18.6261	0.43187	3	15.5	21.2122	3.01796	2	10.3	18.1943
LtaP20.0350	2	9	17.3457	2.36683	0	0	15.4391	0.46026	0	0	15.5362	0.55736	0	0	14.9788
LtaP27.1960	2	5.1	19.1785	2.33912	1	2.3	16.916	0.07667	2	5.1	19.2507	2.41133	1	2.3	16.8393
LtaP29.0900	11	32.1	24.1958	2.3341	7	17.5	20.9584	-0.90333	11	32.1	23.9646	2.10294	10	28.1	21.8617
LtaP26.0930	1	2.7	18.2202	2.33344	0	0	15.295	-0.59172	0	0	15.694	-0.19278	0	0	15.8868
LtaP31.1040	1	3.9	17.2873	2.32856	1	3.9	16.4401	1.48132	2	7.9	18.7794	3.82065	0	0	14.9588
LtaP34.1280	1	1.8	16.7348	2.28114	0	0	15.5562	1.10257	1	0.9	15.0752	0.62159	0	0	14.4536
LtaP33.1070	3	7.4	19.8152	2.27946	2	5.5	19.6997	2.16389	6	11.7	21.219	3.68325	1	2.8	17.5358
LtaP13.0890	8	22.3	19.5546	2.25115	1	3.5	16.8885	-0.41495	6	16	19.3038	2.00035	2	4	17.3034
LtaP27.1780	10	20.8	22.526	2.24717	5	11	20.6439	0.36508	9	18.1	21.992	1.71325	4	9.1	20.2788
LtaP19.0670	1	1.3	16.2122	2.24482	0	0	14.5865	0.61918	1	1.3	18.6787	4.71134	1	1	13.9673
LtaP34.1000	4	8.9	20.7475	2.22564	4	8.9	18.1435	-0.37838	4	8.9	18.6869	0.16512	3	4.4	18.5218
LtaP26.2490	4	27.6	24.2511	2.20724	3	22.8	21.7315	-0.31238	4	27.6	23.4182	1.37428	4	27.6	22.0439
LtaP30.0970	1	1.3	20.7171	2.17954	0	0	15.918	-2.61954	2	3.3	19.6945	1.157	3	4.5	18.5375
LtaP29.1400	1	2.3	18.4547	2.14598	0	0	14.3343	-1.97439	3	5.6	18.9574	2.64869	0	0	16.3087
LtaP04.0140	4	41.1	20.4548	2.10776	0	0	14.152	-4.19504	2	11.4	19.8081	1.46099	1	5.1	18.3471
LtaP12.1030	3	3	17.7501	2.10687	1	1.1	16.8333	1.19009	4	4	18.9587	3.31545	1	1.1	15.6432
LtaP35.1180	2	3.8	19.4458	2.10399	0	0	14.8577	-2.48408	1	1.8	17.3205	-0.02126	1	1.8	17.3418
LtaP20.1070	1	0.6	17.1439	2.09651	0	0	14.6343	-0.41304	1	0.6	17.7375	2.69008	0	0	15.0474
LtaP06.0020	0	0	16.0421	2.09031	0	0	14.4805	0.52869	2	4	17.9572	4.00539	0	0	13.9518
LtaP03.0180	2	10	20.0909	2.0824	1	4.3	17.9686	-0.03994	1	5.7	19.2179	1.20939	2	10	18.0085
LtaP35.0100	7	23	23.6905	2.07776	7	20.7	22.645	1.03227	8	24.3	24.2641	2.65131	6	20.7	21.6127
LtaP32.2380	5	5.9	20.1289	2.07632	0	0	15.803	-2.24958	3	4.5	18.6635	0.61091	3	3.2	18.0526
LtaP36.6260	1	2.3	17.4625	2.07074	0	0	14.6238	-0.768	2	5.2	18.4799	3.08817	0	0	15.3918
LtaP20.1460	4	46.9	21.3235	2.06208	4	46.9	20.1662	0.90477	4	31.7	20.0327	0.77126	3	26.9	19.2614
LtaP36.2930	2	14.6	20.3053	2.05337	2	14.6	17.1618	-1.09011	2	14.6	18.3416	0.08963	2	14.6	18.2519
LtaP34.2700	5	9.8	20.4792	2.03945	2	2.8	19.6095	1.16969	3	5	20.6775	2.23777	1	1.3	18.4398
LtaP15.0330	0	0	16.1822	2.03889	0	0	15.9451	1.80174	1	1.4	16.1789	2.03557	0	0	14.1433
LtaP13.0780	3	3.7	21.1043	2.0381	1	2	20.0255	0.95932	3	3.7	20.369	1.3028	3	3.7	19.0662
LtaP36.1310	2	3.5	21.1732	2.03778	2	3.5	18.6038	-0.53159	3	6.2	20.3157	1.18035	2	3.5	19.1354
LtaP36.7050	1	3.8	16.3347	2.03047	0	0	14.1866	-0.11761	1	1.4	15.9003	1.5961	0	0	14.3042
LtaP30.0640	1	2.1	20.0166	2.02317	2	6.8	18.8858	0.89237	1	2.1	20.2216	2.22823	1	2.1	17.9934
LtaP05.1280	0	0	15.8795	1.98455	1	8.1	20.5373	6.64239	8	53.7	24.705	10.81	0	0	13.895
LtaP12.0530	17	14.9	22.5985	1.97849	14	11.3	22.4411	1.82103	16	13.1	22.4948	1.87474	7	5.2	20.6201
LtaP22.0600	2	4.7	17.8011	1.97757	2	6.1	17.5041	1.68052	2	4.7	19.7342	3.91063	0	0	15.8236
LtaP18.0330	1	8.7	18.2512	1.97661	2	20.4	17.4086	1.13398	1	8.7	17.6828	1.40826	1	8.7	16.2746
LtaP35.0560	11	27.4	24.017	1.96404	9	24.2	23.3542	1.30126	10	23.7	24.6568	2.60387	9	20.5	22.0529
LtaP25.2100	2	1.9	19.4088	1.952	1	0.8	16.6607	-0.79609	2	1.9	18.3172	0.86046	3	2.9	17.4567
LtaP15.0640	1	1.5	20.3231	1.9468	1	1.5	17.4344	-0.94187	1	1.5	14.3591	-4.01724	1	1.5	18.3763
LtaP36.3360	2	11.9	18.5396	1.9308	0	0	14.8613	-1.74753	1	7.2	18.0659	1.45709	1	4.6	16.6088
LtaP04.0910	3	8.9	19.3725	1.91258	3	8.9	18.5751	1.11519	2	4.9	19.3514	1.89153	2	7.1	17.4599
LtaP19.1480	1	1.8	17.753	1.90931	0	0	15.457	-0.38671	2	3.5	17.8506	2.00691	0	0	15.8437
LtaP28.0040	2	1.7	17.51	1.90799	0	0	14.3457	-1.25628	1	1.7	17.4393	1.83734	0	0	15.602
LtaP09.0680	0	0	16.3556	1.90602	0	0	15.2069	0.75733	3	29.7	24.675	10.2254	0	0	14.4496
LtaPcontig435-1	5	20.5	21.6279	1.89743	5	20.2	22.6158	2.88534	6	24.4	22.4994	2.76892	2	8.3	19.7304
LtaP05.0990	6	5.9	20.8265	1.89387	3	2.8	18.9538	0.02115	8	9.2	21.3558	2.42318	3	3	18.9326
LtaP05.0210	1	1.9	17.2292	1.88875	0	0	13.4327	-1.90776	0	0	16.0185	0.67807	0	0	15.3404
LtaP25.1800	2	7.1	18.0089	1.88334	1	4	17.7817	1.65616	3	10.6	20.7885	4.66294	0	0	16.1256
LtaP03.0930	13	31.2	24.1171	1.86729	10	30.5	23.5243	1.27449	14	35.8	24.5003	2.25044	10	22.8	22.2498
LtaP35.2880	2	13.2	19.7727	1.86688	0	0	14.2264	-3.67937	1	7.9	18.7648	0.85906	1	6.6	17.9058
LtaP09.0480	1	2	17.7712	1.86446	0	0	13.8427	-2.06403	2	4.6	18.5612	2.6544	0	0	15.9068
LtaP18.0750	3	8.2	18.7079	1.85572	0	0	15.0401	-1.81208	5	13.5	19.9412	3.08906	0	0	16.8521
LtaP01.0470	3	2.9	19.6191	1.85186	0	0	13.423	-4.3442	4	3.8	20.0878	2.32064	2	2	17.7672
LtaP31.0170	5	4.6	19.5252	1.83791	0	0	15.4998	-2.18752	2	1.5	17.9681	0.2808	1	0.9	17.6873
LtaP13.0520	2	1.8	17.6481	1.82594	0	0	14.6084	-1.21375	2	1.8	17.8135	1.99133	0	0	15.8221
LtaP25.0870	0	0	16.2699	1.80678	0	0	14.5335	0.07035	3	21.3	23.274	8.81085	0	0	14.4631
LtaP32.0150	8	9.6	21.7833	1.78863	3	3.4	18.3953	-1.59934	8	9.6	21.1316	1.13691	5	5.5	19.9947
LtaP29.0340	2	5.6	17.8857	1.78207	0	0	13.8563	-2.24733	0	0	15.2629	-0.84072	0	0	16.1036
LtaP33.1250	4	4.7	20.2017	1.77687	1	1.4	18.7777	0.35293	5	6.1	22.4599	4.03508	3	4.5	18.4248
LtaP11.0810	2	1.7	18.5764	1.77651	1	0.7	18.1855	1.38556	4	4.3	20.3856	3.58571	0	0	16.7999
LtaP27.2170	2	5.9	17.6416	1.7756	0	0	13.7243	-2.14174	1	3.2	16.4429	0.57689	0	0	15.866
LtaP36.1860	2	4.1	17.5296	1.77171	0	0	14.2038	-1.55413	1	2	17.7279	1.96995	0	0	15.7579
LtaP35.3290	3	9.1	19.4538	1.76765	1	2.5	17.7309	0.04472	4	12.1	20.5022	2.81603	1	2.5	17.6862
LtaP04.0520	2	8.9	19.5465	1.7531	4	21.7	20.8875	3.09407	2	7.7	19.2536	1.46016	1	3	17.7934
LtaP36.2150	4	7.8	19.2756	1.74496	3	6.4	18.5366	1.00601	2	5.2	19.1544	1.62373	3	6.4	17.5306
LtaP26.1240	2	5.8	18.4784	1.74325	0	0	16.8741	0.1389	2	5.8	17.487	0.75183	1	5.3	16.7352
LtaP30.1410	0	0	16.0911	1.74041	0	0	16.0899	1.73917	1	3.5	13.9111	-0.43962	2	8.3	14.3507
LtaP16.0530	17	32.4	24.746	1.73419	15	27.6	24.2218	1.20999	16	32.4	25.2656	2.25378	13	25.4	23.0118
LtaP36.3390	2	8	21.7102	1.72098	2	8	21.8329	1.84365	2	8	19.9608	-0.02842	1	3.6	19.9893
LtaP25.1930	2	3.3	17.8565	1.70422	1	1.6	16.7855	0.63314	3	4.7	19.1917	3.03936	1	1.7	16.1523
LtaP36.3490	4	31.4	25.6326	1.69129	3	28.6	23.5072	-0.43403	4	31.4	25.2944	1.35308	3	28.6	23.9413
LtaP31.0120	3	4.7	20.8149	1.68394	2	3.4	19.2233	0.09235	3	4.7	19.79	0.65909	2	2.7	19.1309
LtaP33.0830	3	11.1	19.5706	1.67191	1	3	18.2946	0.39599	2	8.9	20.5364	2.63775	1	3	17.8986
LtaP34.3660	2	6.1	18.0927	1.64171	0	0	14.1249	-2.32613	0	0	15.6636	-0.78746	0	0	16.451
LtaP18.1180	1	4.8	19.6437	1.62705	0	0	13.8408	-4.17576	1	4.8	18.5425	0.52585	1	4.8	18.0166
LtaP22.1480	4	4.7	18.13	1.6268	1	0.8	14.4452	-2.05797	1	0.9	18.4833	1.98007	1	1.8	16.5032
LtaP28.1280	1	1.9	17.9599	1.61146	1	1.7	17.6891	1.34062	2	3.6	17.3438	0.99532	0	0	16.3484
LtaP31.0450	1	1.4	18.088	1.60941	1	1.4	16.4485	-0.03009	4	5.5	19.1031	2.6245	0	0	16.4786
LtaP04.0010	2	2	20.0641	1.59594	1	0.9	18.6853	0.21714	1	0.9	19.736	1.26791	2	2	18.4681
LtaP32.4040	1	1.2	15.7176	1.59488	0	0	14.1974	0.07463	1	1.2	15.0228	0.90006	1	1.2	14.1227
LtaP05.0110	2	3.8	17.3495	1.58417	0	0	15.4216	-0.34369	6	11.1	20.8066	5.04124	0	0	15.7653
LtaP15.0070	0	0	15.8996	1.57898	1	4.1	15.5037	1.18313	1	4.1	16.9397	2.61914	0	0	14.3206
LtaP14.0910	4	6.9	20.065	1.56971	0	0	13.8859	-4.60941	4	6.9	20.2941	1.79883	2	2.6	18.4953
LtaP20.0980	4	7	21.0223	1.56899	3	5.3	19.4716	0.01831	3	5.3	20.0422	0.5889	3	5.3	19.4533
LtaP16.0490	7	7.5	21.2302	1.56284	6	7.5	20.4865	0.81911	5	5.3	19.9257	0.25834	5	5	19.6674
LtaP23.1490	4	5.8	16.8865	1.56005	1	1.3	15.9799	0.65337	20	33.9	25.4101	10.0836	1	1.3	15.3265
LtaP13.0130	1	4.3	20.7892	1.55903	1	4.3	18.9774	-0.25277	2	12.4	19.5341	0.30386	1	10.2	19.2302
LtaP30.3550	1	1.8	18.1713	1.54791	2	4.8	17.0711	0.44764	2	4.8	18.7144	2.09103	1	1.8	16.6234
LtaP33.0290	4	24.8	21.5564	1.54455	4	24.8	21.389	1.37719	4	24.8	21.2637	1.25186	4	24.8	20.0118
LtaP35.3120	2	2.4	19.5759	1.53603	1	1.4	17.7728	-0.26705	3	3.3	19.7268	1.68692	1	1.4	18.0399
LtaP35.0300	2	9.6	19.1766	1.51715	1	5	17.9203	0.26079	2	9.6	20.195	2.53548	1	5	17.6595
LtaP27.0560	4	12.5	20.4961	1.51291	2	7.5	20.3383	1.35514	6	18.1	21.4991	2.51593	4	15.3	18.9832
LtaP30.0960	0	0	16.374	1.51219	0	0	13.693	-1.16877	7	43.8	23.655	8.7932	0	0	14.8618
LtaP22.0830	2	11.5	19.8282	1.5068	2	11.5	18.5489	0.22743	2	11.5	18.3605	0.03911	2	11.5	18.3214
LtaP36.0030	4	8.3	20.0469	1.50211	2	4.9	18.9856	0.44089	4	8.3	20.9586	2.41389	1	2.2	18.5448
LtaP22.1450	2	6.1	19.1185	1.49229	0	0	16.0392	-1.58705	2	6.1	18.0119	0.38566	2	6.1	17.6262
LtaP26.1170	30	43.1	26.8485	1.48901	34	45.8	27.987	2.62745	46	51.8	31.4335	6.07395	23	32.6	25.3595
LtaP24.2370	2	16.5	21.7316	1.48835	3	18.3	23.553	3.30968	2	16.5	22.9793	2.736	2	16.5	20.2433
LtaP30.1140	2	7	19.5452	1.47029	2	7	17.9607	-0.11424	2	7	18.0103	-0.06465	2	7	18.0749
LtaP23.1510	2	3.1	18.0322	1.46879	0	0	15.8757	-0.68776	0	0	14.1484	-2.41506	0	0	16.5634
LtaP29.0030	2	8.1	16.4587	1.45711	0	0	14.671	-0.33055	1	4.1	16.6409	1.63931	0	0	15.0016
LtaP33.0780	9	46.7	19.6761	1.45422	8	50.3	18.3245	0.10267	11	50.8	18.6439	0.42208	7	45.6	18.2218
LtaP05.0650	3	14.9	19.9127	1.45222	4	21.1	20.3424	1.88201	3	14.9	20.1408	1.68039	3	16.1	18.4604
LtaP29.0630	13	22.5	22.8427	1.4513	12	21.9	21.969	0.57757	14	26.6	24.6666	3.27513	5	9.4	21.3914
LTAP_120015100.1;LTAP_120020000.1	2	11.2	20.8402	1.44554	1	4.3	18.894	-0.50071	2	11.2	20.6616	1.26693	2	11.2	19.3947
LtaP17.0100	11	31.4	24.278	1.43566	10	29.6	24.2405	1.39823	11	31.4	25.419	2.57666	8	23.6	22.8423
LtaP15.1060	1	5	17.5311	1.43523	1	5	18.1342	2.03831	2	10.1	17.2804	1.18454	2	10.1	16.0958
LtaP26.2650	3	18.2	20.3435	1.43149	3	18.2	20.19	1.27798	3	18.2	20.3879	1.4758	3	18.2	18.9121
LtaP09.1250	5	5.9	21.5349	1.431	3	3.9	19.1955	-0.90844	4	4.8	20.8065	0.70255	2	2.2	20.1039
LtaP14.1550	1	3.2	18.2393	1.41877	0	0	15.4827	-1.33779	1	3.2	17.952	1.13144	1	3.2	16.8205
LtaP18.0830	1	0.5	18.1186	1.40358	0	0	14.4048	-2.3102	2	0.9	18.7328	2.01779	1	0.5	16.7151
LtaP26.1170	18	32.4	24.1862	1.40267	14	25.7	24.6601	1.87652	25	42	28.2207	5.43709	12	21.8	22.7836
LtaP06.0780	1	0.5	16.9919	1.38927	0	0	13.4309	-2.17173	2	0.8	16.6526	1.04992	0	0	15.6027
LtaP25.1460	6	30.6	21.7466	1.38219	5	25.9	21.6829	1.31844	6	30.6	22.5643	2.19991	4	24.5	20.3644
LtaP32.1230	1	1.2	17.4937	1.33774	0	0	13.4593	-2.69665	1	1.2	17.8619	1.70588	0	0	16.156
LtaP32.0940	4	9.8	19.2158	1.33109	2	4.2	17.4469	-0.43777	4	9.8	20.4448	2.56005	3	6.6	17.8847
LtaP14.0030	3	4.1	18.8055	1.3254	2	3	15.7618	-1.71822	3	3.5	18.6028	1.12275	2	2.8	17.4801
LtaP05.0510	1	4.1	16.6478	1.32116	1	3.8	16.9037	1.57709	2	7.9	18.5868	3.26022	0	0	15.3266
LtaP08.0520	1	5.7	18.7262	1.30962	2	9.4	19.2315	1.81496	2	9.4	18.8477	1.43108	1	5.7	17.4166
LtaP27.1300	1	1.7	16.5308	1.29967	0	0	14.0749	-1.15622	1	1.7	17.163	1.93188	0	0	15.2311
LtaP09.1210	4	5.9	20.8225	1.29874	4	5.9	18.8362	-0.68757	5	8.4	21.1636	1.63984	4	5.9	19.5238
LtaP36.0740	2	8.3	18.7868	1.29655	2	5.9	18.0875	0.59726	2	8.3	19.5737	2.08348	2	8.3	17.4902
LtaP18.1360	4	19	23.2324	1.29318	4	19	22.6612	0.72196	4	19	23.6885	1.74925	4	19	21.9392
LtaP17.1500	4	5.1	20.3686	1.28705	2	2.4	18.6826	-0.39896	4	5.1	19.8954	0.81388	4	5.1	19.0815
LtaP21.1260	4	8.9	18.6488	1.27768	2	3.6	17.6391	0.26803	18	39.7	24.3379	6.9668	1	2	17.3711
LtaP26.0020	3	10.5	18.7014	1.27685	3	11	19.4203	1.99573	4	13.3	19.9693	2.54474	2	9.1	17.4246
LtaP17.0270	6	17.5	22.5994	1.27462	6	15.9	22.0456	0.72078	10	28.1	24.2559	2.93105	6	19.5	21.3248
LtaP17.0690	2	7.7	18.2626	1.2639	1	3.1	18.7856	1.78698	2	7.7	18.439	1.4403	1	3.1	16.9987
LtaP06.0820	0	0	15.8655	1.26038	0	0	16.1766	1.57148	3	1.1	19.1804	4.57534	0	0	14.6051
LtaP32.0950	7	40.8	25.1709	1.25478	8	41.9	23.6081	-0.30801	8	41.9	25.2664	1.35032	7	40.8	23.9161
LtaP24.1620	4	11.1	21.6618	1.25431	6	14.6	21.7597	1.35219	5	12.5	21.1809	0.77347	3	8.3	20.4075
LtaP36.2900	11	11.1	22.8583	1.24847	5	4.7	20.9481	-0.66176	11	11.1	21.549	-0.06086	11	11.3	21.6098
LtaP31.3620	0	0	15.9753	1.24473	0	0	15.3171	0.58652	3	7	18.6999	3.96932	0	0	14.7305
LtaP11.0740	1	1.6	16.3201	1.2409	1	1.6	17.0255	1.94633	1	1.6	16.805	1.72581	0	0	15.0792
LtaP11.0510	5	8.6	20.9637	1.22911	2	3.9	18.0742	-1.66043	3	5.5	19.5275	-0.20716	3	5.6	19.7346
LtaP23.0830	7	11.3	22.2375	1.22799	4	5.8	19.3405	-1.66904	8	12.6	21.5374	0.52795	4	6.1	21.0095
LtaP19.0930	3	8.8	19.2116	1.21605	0	0	15.5506	-2.44499	1	2.1	17.698	-0.29752	1	2.5	17.9956
LtaP30.3100	10	33.2	24.2419	1.21572	11	38	24.7432	1.717	10	32.9	24.0468	1.02058	10	32.9	23.0262
LtaP19.0960	4	4.8	19.4504	1.21175	2	2.4	18.781	0.54238	3	3.8	19.5111	1.27254	2	2.8	18.2386
LtaP12.0460	10	12.7	22.3053	1.2111	7	8.2	21.5194	0.42514	9	11.5	21.9026	0.80834	8	9.4	21.0942
LtaP25.0400	2	15.1	20.086	1.2066	1	8.4	18.4382	-0.44119	2	15.1	18.9596	0.08021	2	15.1	18.8794
LtaP36.1570	4	3	19.4456	1.20211	0	0	16.0794	-2.16401	5	4.3	20.0896	1.84621	4	3.6	18.2434
LtaP32.2870	6	9.5	20.5579	1.19943	3	3.8	18.8629	-0.49554	7	10.5	20.4388	1.08034	4	7.1	19.3584
LtaP30.2370	0	0	16.227	1.19291	1	2.9	18.3616	3.32749	0	0	15.0236	-0.01051	1	4	15.0341
LtaP05.0880	5	47.7	21.0622	1.19157	4	40	20.459	0.58844	5	47.7	20.0043	0.13369	5	47.7	19.8706
LtaP30.0180	4	8.5	21.2303	1.18943	3	7.2	19.887	-0.15385	5	10.5	20.8086	0.76775	2	5.2	20.0409
LtaP07.1050	2	6	18.8156	1.18886	3	8.9	18.5827	0.95595	2	6.6	18.3959	0.76919	1	3.7	17.6267
LtaP24.2110	2	4.5	18.773	1.18664	1	1.9	17.8773	0.29093	1	1.9	17.8318	0.24546	1	1.9	17.5864
LtaP16.1680	3	10.4	15.3533	1.17342	0	0	15.5416	1.36169	3	10.4	19.7571	5.57721	0	0	14.1799
LtaPcontig168-1	2	45.2	21.3504	1.17116	2	45.2	20.3746	0.1954	2	45.2	20.2295	0.05027	2	45.2	20.1792
LtaP20.0830	2	1.5	17.9144	1.17005	1	0.7	16.0911	-0.65333	2	1.5	17.7713	1.02695	2	1.5	16.7444
LtaP03.0020	0	0	15.423	1.16971	1	3	14.6474	0.39414	0	0	15.5732	1.31999	1	3.7	14.2533
LtaP33.2660	1	3.2	17.9859	1.16652	1	3.2	16.1546	-0.66477	1	2.5	14.7816	-2.03779	1	3.2	16.8194
LtaP26.1720	2	11.7	20.6803	1.15972	2	11.7	18.4425	-1.07812	2	11.7	19.1898	-0.33081	1	6.6	19.5206
LtaP31.3030	1	0.5	18.3004	1.15617	0	0	14.7232	-2.42098	1	0.5	17.4547	0.31047	2	1.2	17.1442
LtaP31.1290	0	0	15.8691	1.15388	1	2.3	16.2707	1.55548	3	5.2	18.9144	4.19917	0	0	14.7152
LtaP19.1500	4	39.3	21.4955	1.15333	3	34.8	19.4152	-0.92689	4	39.3	21.189	0.84687	4	39.3	20.3421
LtaP35.3980	6	47.5	25.3875	1.15305	8	51.1	25.5994	1.3649	6	43.9	26.0785	1.844	7	51.1	24.2345
LtaP20.0930	1	1.9	19.6625	1.14734	4	7	19.2547	0.7395	1	1.9	20.6575	2.14238	2	3.8	18.5151
LtaP05.0470	3	5.7	19.3706	1.14651	2	4.1	18.3787	0.15461	3	5.7	19.1232	0.89909	3	5.7	18.2241
LtaP26.1890	4	2.4	18.7871	1.14195	1	0.6	15.6004	-2.04484	2	1.2	18.1238	0.4786	2	1.2	17.6452
LtaP11.0800	20	73.8	25.986	1.12382	18	65.3	25.2454	0.38324	15	48.4	25.2445	0.38236	15	49	24.8622
LTAP_190018200.1	2	9.6	18.6414	1.12335	2	9.6	17.4217	-0.09638	1	4.3	18.0596	0.54153	1	5.3	17.5181
LtaP29.0170	0	0	16.2229	1.11105	8	45.6	26.8295	11.7177	0	0	15.1712	0.05931	0	0	15.1119
LtaP19.0940	3	17.1	19.3335	1.10899	3	17.1	19.228	1.0035	0	0	16.7282	-1.49631	2	12.9	18.2245
LtaP18.1340	8	22.8	21.3353	1.10716	8	25.4	21.063	0.83492	11	32	22.4033	2.17522	7	19	20.2281
LtaP17.0950	8	41.3	23.4588	1.0909	7	41.3	22.8531	0.48528	8	36.4	22.9382	0.57029	9	41.3	22.3679
LtaP36.2060	1	2.4	17.608	1.08501	0	0	14.1664	-2.35665	2	3.6	17.9347	1.41164	0	0	16.523
LtaP21.2050	2	14.3	21.6579	1.08434	3	15	21.9126	1.339	3	15	20.8437	0.2701	2	14.3	20.5736
LtaP19.0050	20	41.8	24.4324	1.07642	20	41.8	23.9725	0.6166	19	41.3	24.3543	0.99839	19	36.2	23.3559
LtaP06.1150	3	15.6	19.8183	1.07356	2	15.6	19.5744	0.82961	2	15.6	20.4154	1.67067	2	8.9	18.7448
LtaP29.0120	1	1.7	19.3839	1.07155	2	2.6	18.5964	0.28407	3	4.3	21.4194	3.10707	1	1.7	18.3123
LtaP27.2050	1	4.3	16.4355	1.06682	1	4.3	15.2385	-0.13016	1	4.3	15.6578	0.28915	1	4.3	15.3686
LtaP21.2130	2	28.3	25.9719	1.06	2	28.3	25.4141	0.50219	2	28.3	25.2183	0.3064	2	28.3	24.9119
LtaP20.0090	2	4.3	18.4983	1.0563	1	2.3	18.4907	1.04872	2	4.3	18.3739	0.93194	1	2.1	17.442
LtaP26.0160	10	38.3	24.1676	1.05002	7	31.2	23.1055	-0.01207	8	35.8	23.9728	0.85523	9	33.8	23.1176
LtaP32.0020	2	5.3	17.7977	1.04849	1	2.4	17.2158	0.46656	2	5.3	17.4146	0.66536	2	5.3	16.7492
LtaP28.0760	2	13	17.8078	1.03901	2	17.3	17.2222	0.45348	1	7.6	15.9079	-0.86085	1	5.4	16.7688
LtaP16.1160	2	37.3	20.108	1.03806	0	0	14.9049	-4.16503	1	13.7	20.262	1.19205	1	13.7	19.07
LtaP24.0800	1	2.9	17.1783	1.0378	0	0	16.4027	0.26211	1	2.9	16.3244	0.18384	1	2.9	16.1406
LtaP22.0140	0	0	15.5167	1.03746	0	0	15.2621	0.78293	2	5.7	18.9972	4.51799	0	0	14.4792
LtaP14.0500	2	22	19.1917	1.028	0	0	13.7057	-4.45797	2	22	19.2867	1.12298	1	11	18.1637
LtaP17.0570	2	3.1	18.6936	1.02776	0	0	15.1432	-2.52262	2	3.1	20.8398	3.17403	1	1.7	17.6658
LtaP22.0640	1	1	17.2714	1.02495	1	1	16.9057	0.65928	3	3	19.9329	3.68643	1	1	16.2464
LtaP36.3450	2	12.8	19.1346	1.0248	0	0	12.5159	-5.59393	1	5.6	18.2	0.09015	2	12.8	18.1098
LtaP33.2620	2	4.8	18.8302	1.023	2	4.8	18.5199	0.71272	2	4.8	18.4755	0.66833	1	2.3	17.8072
LtaP04.1120	1	2.3	18.8535	1.02188	0	0	14.8367	-2.99486	4	14.5	19.8247	1.9931	2	5.7	17.8316
LtaP19.0030	10	35	24.6487	1.00808	11	40.4	23.9946	0.354	12	40	25.4383	1.79768	11	40.4	23.6406
LtaP33.0850	2	3.7	17.5958	1.00782	0	0	13.4952	-3.09281	2	3.7	18.0142	1.42618	1	2.1	16.588
LtaP21.1820	0	0	16.9531	1.00146	0	0	15.6153	-0.3363	2	5.4	18.9057	2.95412	0	0	15.9516
LtaP30.3620	2	2.5	20.1056	1.00128	1	1.3	18.1898	-0.91452	2	3.1	19.1814	0.07713	3	4.3	19.1043
LtaP15.0970	5	24.2	23.5585	1.00124	4	21	22.4862	-0.07101	8	29.7	23.9577	1.40042	4	20.1	22.5572
LtaP33.0710	5	4.8	19.5836	1.00014	0	0	13.2168	-5.3666	4	4	18.6707	0.08722	2	1.6	18.5834
LTAP_350058000.1;LTAP_330029300.1	2	22.4	24.6657	0.99778	2	22.4	23.5536	-0.1144	2	22.4	24.6855	1.01753	2	22.4	23.668
LtaP35.4710	3	6	19.5804	0.99771	1	1.7	18.4023	-0.18033	3	6	20.5753	1.99267	1	1.9	18.5827
LtaP20.1640	6	26.2	23.7852	0.99163	6	26.2	22.9762	0.18268	5	21.9	23.5174	0.72383	5	22.9	22.7935
LtaP36.5270	8	15	21.6206	0.98597	4	7.5	20.6223	-0.01228	8	13	21.6442	1.00967	8	15	20.6346
LtaP28.2600	5	12.2	20.0423	0.97604	2	3.6	20.4104	1.3441	3	6.6	19.9937	0.9274	5	12.2	19.0663
LtaP20.0860	2	15	20.6669	0.97242	2	15	19.8812	0.18673	2	15	19.2749	-0.41965	1	5.5	19.6945
LtaP08.0540	5	17.3	20.8973	0.96646	3	10.1	21.0825	1.15172	5	17.3	21.6441	1.71328	3	10.7	19.9308
LtaP34.0710	1	4.2	19.2773	0.95873	1	4.2	18.9176	0.59906	2	7.1	20.2742	1.95571	2	7.1	18.3185
LtaP34.0390	6	13.4	20.0527	0.95531	2	5	20.3016	1.20421	6	13.4	20.4926	1.39517	4	9.1	19.0974
LtaP18.0320	11	34.3	23.2727	0.95195	12	32.5	22.7644	0.44367	14	43	23.4392	1.11849	10	31.5	22.3208
LtaP08.0120	2	8.6	18.7031	0.94788	2	8.6	17.8644	0.10917	2	8.6	18.7677	1.0125	2	8.6	17.7552
LtaP33.2890	2	2.7	17.9269	0.94775	1	1.2	17.327	0.34789	1	1.2	18.2607	1.28159	1	1.2	16.9791
LtaP01.0510	3	5.5	19.9783	0.94403	2	3.5	19.9145	0.88029	2	3.5	20.834	1.79975	3	5.5	19.0342
LtaP19.1540	2	16.3	18.8015	0.94374	2	16.3	18.0922	0.23437	2	16.3	18.4803	0.62245	1	8.4	17.8578
LtaP34.4070	2	5.5	18.7227	0.94029	3	10.7	19.0266	1.24418	3	10.1	19.0106	1.22826	3	10.1	17.7824
LtaP09.0980	8	12.9	22.5922	0.93927	8	13.5	22.496	0.84297	8	12.8	22.4451	0.79213	6	9.8	21.653
LtaP10.1460	0	0	15.5448	0.9345	0	0	15.7511	1.14089	1	1.2	15.2691	0.65884	0	0	14.6103
LtaP30.0550	0	0	15.4825	0.9328	0	0	15.1262	0.57651	2	4.7	17.4877	2.93802	0	0	14.5497
LtaP14.1120	7	41.2	25.002	0.9328	5	31.1	23.3739	-0.69539	7	41.2	24.9205	0.85129	7	46.2	24.0692
LtaP13.0800	2	4.4	20.0311	0.93062	0	0	15.3543	-3.74611	3	4.2	19.436	0.33558	2	4.4	19.1004
LtaP11.0970	10	12.6	21.3646	0.93003	9	11.5	21.3986	0.96398	15	18.8	23.0669	2.63228	9	11.4	20.4346
LtaP28.1010	3	3.3	19.3548	0.92909	2	2.4	18.1099	-0.31587	2	2.3	18.4389	0.01313	1	1	18.4258
LtaP35.3320	3	14.4	23.0321	0.9269	2	12.8	21.8028	-0.30236	5	22.3	21.872	-0.23318	5	28.7	22.1052
LtaP28.2410	1	5.3	19.062	0.92531	1	5.3	17.7323	-0.40441	1	5.3	17.1573	-0.97937	1	5.3	18.1367
LtaP34.3400	1	2.6	17.9886	0.92442	1	2.6	17.3986	0.33435	2	5	18.7157	1.65142	0	0	17.0642
LtaPcontig239-1	2	22.4	21.5337	0.92086	2	22.4	22.1276	1.51479	2	22.4	22.0437	1.43091	2	22.4	20.6128
LtaP33.2340	2	3.3	18.6624	0.91533	1	1.1	19.1119	1.36484	2	3.1	18.743	0.99593	2	2.5	17.7471
LtaP24.0320	9	9.1	22.0757	0.91317	5	5.6	20.529	-0.63353	9	9.1	22.3301	1.16755	8	7.6	21.1625
LtaP35.2090	2	14.3	21.3429	0.90624	3	15	22.2305	1.79387	3	15	21.3868	0.95015	3	15	20.4367
LtaP17.1420	2	2.7	14.9144	0.90033	0	0	14.4986	0.48454	2	2.5	18.714	4.6999	0	0	14.0141
LtaP29.1330	7	22.3	22.5877	0.88953	4	14.8	21.2635	-0.43462	9	27.5	22.7863	1.08814	6	18.1	21.6981
LtaP18.1100	2	2.8	19.5801	0.88641	3	5.1	18.1363	-0.55739	2	2.8	18.7023	0.00862	2	2.8	18.6937
LtaP06.0230	6	6.1	21.2185	0.88383	7	6.8	20.6357	0.30111	8	7.7	21.3068	0.97218	4	4	20.3346
LtaP21.0740	7	43.8	24.5193	0.87975	6	38.1	23.7625	0.12299	5	24.8	24.5631	0.9236	5	31.4	23.6395
LtaP35.0070	6	25	22.3964	0.87943	3	13.2	21.3887	-0.12827	4	18.1	22.4794	0.96248	7	28.9	21.517
LtaP16.1380	2	8	20.1027	0.87889	2	8	19.0445	-0.17924	2	8	19.2246	0.00087	2	8	19.2238
LtaP36.3890	2	13.1	19.873	0.8766	1	7.5	18.6665	-0.3299	2	13.1	18.3612	-0.63517	2	13.1	18.9964
LtaP26.1920	0	0	16.0631	0.87246	0	0	14.3356	-0.85502	4	2.1	19.6411	4.45046	0	0	15.1906
LtaP04.0460	4	17	23.4907	0.86785	5	21.3	23.2075	0.5847	5	21.3	23.5664	0.94355	4	16	22.6228
LtaP35.2150	2	2.7	17.8921	0.86771	0	0	16.2891	-0.73531	3	5.2	19.1012	2.07673	1	1.6	17.0244
LtaP04.0070	3	11.1	21.624	0.8644	2	8	20.7443	-0.01528	3	11.1	22.3484	1.58886	3	11.1	20.7596
LtaP10.1190	2	8.6	19.3974	0.85732	0	0	15.5193	-3.02082	2	11.3	18.9405	0.40035	2	8.6	18.5401
LtaP05.0670	2	6.9	16.253	0.85417	1	2.9	16.5097	1.11087	1	2.9	18.1769	2.77804	0	0	15.3988
LtaP35.1110	11	18.2	23.2584	0.85223	12	21.2	22.1082	-0.29798	13	22.5	23.2528	0.84669	10	18.3	22.4062
LtaP30.2650	4	6.8	20.4501	0.85134	3	4.9	18.5239	-1.07482	5	8.5	20.153	0.55425	5	8.7	19.5988
LtaP36.5110	3	12.9	19.1233	0.85102	1	4.6	17.61	-0.66226	3	12.9	18.2484	-0.02385	1	4.6	18.2723
LtaP15.0770	4	10.2	17.7935	0.84362	2	3.2	18.0254	1.07548	3	5.3	18.2979	1.34794	1	2	16.9499
LtaP27.1860	5	11.2	21.8092	0.84218	7	13.3	20.9321	-0.03498	7	13.3	21.8849	0.91789	6	11.2	20.9671
LtaP23.1940	1	3.2	19.6091	0.83733	2	4.3	20.0024	1.23058	2	4.3	18.6683	-0.10352	2	4.3	18.7718
LtaP26.2520	0	0	15.5349	0.83499	0	0	14.3449	-0.355	1	0.4	17.1808	2.48092	0	0	14.6999
LtaP05.0150	6	9.1	21.0778	0.8347	4	5.7	20.3187	0.07564	5	7.9	21.4614	1.21837	5	7.5	20.2431
LtaP22.0050	1	2.1	18.0229	0.83255	1	2.6	17.1071	-0.08329	2	4.7	17.1717	-0.01864	1	2.1	17.1904
LtaP21.1520	5	3.8	19.7453	0.83195	1	0.9	17.3008	-1.61249	4	3.2	19.2797	0.36642	4	3.2	18.9133
LtaP08.0390	12	8.3	22.4735	0.8136	0	0	14.0074	-7.6525	0	0	15.4646	-6.19524	1	0.5	21.6599
LtaP11.0890	2	2.3	18.2047	0.80205	2	2.3	17.2128	-0.1899	3	3.5	19.1253	1.72264	1	1.1	17.4027
LtaP35.2510	2	7.9	17.8627	0.79895	1	3.8	16.5608	-0.5029	1	4.1	17.3269	0.26323	2	7.9	17.0637
LtaP10.1260	2	12.8	18.7865	0.79014	2	12.8	17.9272	-0.06922	1	7.1	18.1343	0.13791	2	12.8	17.9964
LtaPcontig70-1	10	46.4	26.3454	0.78973	10	46.4	25.9951	0.43937	10	46.4	25.6798	0.12406	10	46.4	25.5557
LtaP21.0710	1	1.1	17.8283	0.78827	0	0	14.1095	-2.93051	1	1.8	16.5351	-0.50489	1	1.1	17.04
LtaP27.2480	4	14.8	19.431	0.78259	4	14.3	19.6465	0.99812	2	7	20.0289	1.38052	3	10.9	18.6484
LtaP22.1100	0	0	15.5685	0.78096	0	0	16.8366	2.04906	2	6.2	15.2187	0.43115	0	0	14.7875
LtaP17.0830	2	3.6	19.1409	0.77316	3	6.3	18.9886	0.62085	2	3.6	18.3714	0.00362	4	8.3	18.3678
LtaP05.0580	2	1.9	16.6284	0.7708	2	1.9	15.9397	0.0821	1	0.8	16.7373	0.87965	1	1.1	15.8576
LtaP36.5990	1	8.1	18.1396	0.74391	2	14.5	19.7717	2.37604	2	14.5	18.4779	1.08224	1	6.5	17.3956
LtaP08.0400	13	17.5	23.3849	0.74266	10	13.1	22.4645	-0.17778	13	17.5	23.5866	0.94429	11	13.1	22.6423
LtaP35.3540	3	11	21.0658	0.74223	0	0	13.8254	-6.49813	3	11	20.7186	0.39502	3	11	20.3236
LtaP22.0650	0	0	15.9267	0.73178	0	0	15.2202	0.02531	3	21	24.598	9.40311	0	0	15.1949
LtaP15.0600	1	4.5	19.9805	0.73114	1	4.5	20.4811	1.23173	1	4.5	20.1382	0.88885	1	4.5	19.2494
LtaP18.0230	7	22.7	23.1435	0.72963	7	23.9	22.8217	0.40778	7	23.9	22.1246	-0.28925	6	17	22.4139
LtaP23.0340	11	13.8	22.224	0.72276	7	6.7	22.3499	0.84866	11	12.7	23.1855	1.6843	3	2.7	21.5012
LtaP35.0410	0	0	15.4774	0.72194	0	0	13.5773	-1.17818	1	3.6	18.0857	3.33022	0	0	14.7555
LtaP08.0990	4	47.5	24.1608	0.71125	6	57.6	23.4189	-0.03067	5	57.6	24.2496	0.8	4	47.5	23.4496
LtaP05.1290	1	2.3	15.0625	0.70598	26	55.2	30.122	15.7655	0	0	15.6993	1.34278	0	0	14.3565
LtaP08.0230	0	0	15.0817	0.70548	0	0	13.6462	-0.72997	0	0	14.7872	0.41096	0	0	14.3762
LtaP06.0440	9	10.7	21.4104	0.69604	7	8.5	20.5718	-0.14258	9	10.9	21.2361	0.52168	8	10	20.7144
LtaP32.0800	4	6.7	20.78	0.6933	6	10.9	21.1071	1.02039	6	11.4	21.167	1.08038	3	5	20.0867
LtaP32.0480	11	35.9	25.192	0.69322	12	41.3	25.3948	0.89608	12	39.8	25.5663	1.06759	12	41.3	24.4988
LtaP28.2410	2	5.8	19.9905	0.68927	2	5.8	17.8969	-1.40436	2	5.8	18.7375	-0.56374	2	5.8	19.3012
LtaP29.2670	13	55.9	25.0532	0.68459	11	51.4	24.2413	-0.12733	12	55	25.0517	0.68305	10	50.5	24.3687
LtaP35.0490	2	11.7	18.9411	0.68074	1	4.2	17.5585	-0.70193	1	4.2	17.0462	-1.21417	2	11.7	18.2604
LtaP33.3500	3	33.8	19.6258	0.6626	2	33.8	19.8944	0.93122	1	11	19.3868	0.42356	2	11	18.9632
LtaP34.0660	6	9.9	21.3486	0.66149	8	13	21.3465	0.65932	5	7	21.136	0.44888	5	7.3	20.6871
LtaP19.0640	2	8.5	18.3826	0.66041	0	0	15.9234	-1.79883	1	5.8	16.9227	-0.79956	3	11	17.7222
LtaP36.2340	1	4.3	18.5622	0.65316	2	8.6	17.4894	-0.41958	2	8.6	18.5218	0.61275	2	8.6	17.909
LtaP23.0950	2	3.9	20.2685	0.64964	2	3.9	19.24	-0.37895	2	3.9	19.3323	-0.28662	2	3.9	19.6189
LtaP20.0900	2	4	19.3418	0.64253	1	1.5	18.3228	-0.37646	1	1.5	19.1154	0.41611	1	1.5	18.6993
LtaP35.3000	1	3.1	16.7875	0.63891	1	3.1	17.7295	1.58095	3	9.6	19.9316	3.78297	1	3.1	16.1486
LtaP18.0240	2	5.4	17.3346	0.63862	1	2.7	17.4605	0.7645	1	2.7	17.1819	0.48583	1	2.7	16.696
LtaP33.0620	5	13.2	20.9556	0.63413	4	9.4	19.9746	-0.34684	3	8.4	20.3045	-0.01695	4	10.7	20.3215
LtaP03.0490	2	1.1	18.9077	0.62957	1	0.6	17.6072	-0.67098	2	1.1	19.0357	0.75755	2	1.3	18.2782
LtaP12.0360	1	2.5	17.5381	0.62492	1	2.5	17.3778	0.46458	1	2.5	17.946	1.03282	1	2.5	16.9132
LtaP28.2540	6	66.7	24.5252	0.62105	6	66.7	25.9222	2.01801	6	66.7	25.4842	1.58005	6	66.7	23.9042
LtaP32.1150	0	0	16.8803	0.61774	1	3.2	17.9639	1.70133	2	3.3	18.3944	2.13185	2	4.5	16.2626
LtaP11.1100	4	24.6	22.0821	0.60817	3	22.3	21.6469	0.17292	4	24.6	22.7531	1.27914	4	24.6	21.4739
LtaP05.0620	21	22.3	22.9143	0.60649	13	14.9	21.7857	-0.52215	25	26.3	22.7638	0.456	18	19.5	22.3078
LtaP24.0040	9	47	23.9098	0.60074	7	39.8	23.8226	0.51349	8	39.8	24.3381	1.029	8	39.8	23.3091
LtaP27.1060	3	4.6	17.956	0.5991	0	0	13.757	-3.59991	2	3.1	17.8682	0.51126	1	1.8	17.3569
LtaP06.0460	2	6.4	18.4366	0.59892	3	9.5	18.7162	0.87847	3	9.5	18.1369	0.29922	2	5.8	17.8377
LtaP36.4960	2	4.9	18.8031	0.5926	0	0	16.1438	-2.06669	1	2.4	17.7325	-0.47802	2	4.9	18.2105
LtaP33.0910	1	1.7	16.7078	0.59197	2	3.1	15.9705	-0.14529	2	3.1	16.795	0.67918	1	1.7	16.1158
LtaP13.0440	3	10.1	22.0033	0.58299	3	10.1	20.3575	-1.06288	3	10.1	21.9944	0.57401	4	22.2	21.4203
LtaP02.0580	2	5.8	18.5692	0.58065	2	5.8	18.3458	0.35727	2	5.8	19.0397	1.05112	2	5.8	17.9885
LtaP28.0220	2	16.2	20.2427	0.5669	2	16.2	20.1046	0.42875	2	16.2	19.5731	-0.10267	2	16.2	19.6758
LtaP20.1720	3	3	19.638	0.56307	2	2.1	18.7205	-0.35441	4	4.7	20.8766	1.80167	2	2.1	19.0749
LtaP25.0480	2	7.1	17.7761	0.56248	0	0	14.8997	-2.31392	2	7.1	17.9297	0.7161	1	4.2	17.2136
LtaP25.1010	1	2.5	16.4367	0.5594	0	0	14.7024	-1.17492	2	4.4	18.8526	2.9753	1	2.5	15.8773
LtaP20.0300	0	0	14.8185	0.5522	0	0	15.6933	1.42705	2	2.8	17.6199	3.35363	0	0	14.2663
LtaP36.1840	4	10	20.8402	0.5515	3	7.4	19.9264	-0.36229	4	10	20.6362	0.34745	3	7.9	20.2887
LtaP36.6210	5	14.8	21.5634	0.55087	3	10.3	20.5775	-0.43504	5	14.8	21.3317	0.31922	5	14.8	21.0125
LtaP25.2080	12	30	25.4172	0.53607	10	22.8	24.0284	-0.85273	12	33.2	25.6129	0.73176	9	22.5	24.8812
LtaP06.0900	2	4.8	16.847	0.53512	2	4.8	17.7633	1.45148	2	4.8	17.3039	0.9921	2	4.8	16.3118
LTAP_060009700.1;LTAP_060009500.1	5	19.3	24.2452	0.53404	4	18.5	23.7913	0.0802	7	23.5	24.5032	0.79205	5	19.3	23.7111
LtaP36.2220	5	10.9	20.5791	0.53078	5	11.5	20.6657	0.61737	3	5.7	20.1586	0.11024	5	10.9	20.0483
LtaP30.0140	3	7.9	21.4359	0.52765	1	3.3	19.3504	-1.55779	2	7.5	20.4713	-0.43693	2	7.5	20.9082
LtaP27.1970	6	6.6	21.1946	0.52569	5	5	20.2193	-0.44963	5	5.4	20.7355	0.06655	7	7.3	20.6689
LtaP35.1000	2	5.4	16.3726	0.52345	0	0	14.0467	-1.80244	1	2.3	18.9139	3.06472	1	2.3	15.8491
LtaP16.1490	2	16.8	21.7576	0.52323	2	16.8	22.8425	1.60822	2	16.8	21.2765	0.04212	2	16.8	21.2343
LtaP27.1090	2	3.6	19.9251	0.5221	2	4.2	18.4656	-0.93743	1	1.8	19.2075	-0.19547	1	1.8	19.403
LtaP13.0570	5	14.9	20.2819	0.51394	1	3.5	17.7318	-2.03623	6	12.8	19.555	-0.21301	5	12.8	19.768
LtaP19.0320	0	0	16.2894	0.51387	0	0	14.9014	-0.87417	0	0	15.0169	-0.7587	0	0	15.7756
LtaP19.1500	4	36.2	21.7331	0.50993	1	4.6	20.1768	-1.04635	4	36.2	22.8807	1.65758	3	24.7	21.2232
LtaP20.1110	6	8.7	20.0223	0.50745	5	7.7	20.4342	0.91936	4	6.3	20.5231	1.00822	3	3.5	19.5148
LtaP20.0560	5	14.5	20.002	0.50632	1	2.6	18.8464	-0.64926	4	10.7	20.1645	0.66883	3	7.2	19.4956
LtaP30.3250	0	0	15.4044	0.50631	0	0	15.0688	0.17068	0	0	15.7772	0.87913	0	0	14.8981
LtaPcontig470-1	9	38.3	23.6975	0.50581	7	32.6	22.4488	-0.74293	7	32.6	23.7254	0.53364	9	38.3	23.1917
LtaP36.4400	3	7.7	19.4915	0.50398	2	5.3	19.6018	0.61423	2	5.3	18.8257	-0.16179	4	13.5	18.9875
LtaP29.0020	11	12.2	23.5658	0.50074	11	12.3	22.7131	-0.35199	8	8.6	22.5076	-0.55746	11	12.3	23.0651
LtaP36.3630	2	7.3	17.6458	0.49352	0	0	14.8065	-2.34575	2	7.3	18.14	0.98772	1	3.8	17.1522
LtaP29.3070; LtaP34.2690	6	40.4	24.5463	0.49171	4	28.6	24.3641	0.30956	6	40.4	24.7643	0.70974	6	40.4	24.0546
LtaP01.0060	2	11.6	20.8913	0.48689	2	11.6	23.3794	2.97504	2	11.6	21.7474	1.34298	2	11.6	20.4044
LtaP21.1220	9	39.5	24.6691	0.48686	10	45.8	24.7124	0.53012	9	39.5	24.4154	0.23322	9	40.5	24.1822
LtaP28.0860	3	8.3	18.7947	0.47875	0	0	14.5423	-3.77359	4	10.3	19.1641	0.84815	1	2.2	18.3159
LtaP30.3500	9	18.7	21.6387	0.47844	11	25.4	22.2898	1.12947	10	22.7	22.2212	1.06087	8	18.5	21.1603
LtaP35.0760	2	5.4	19.8046	0.46904	2	5.4	18.5265	-0.809	2	5.4	19.0994	-0.23618	2	5.4	19.3355
LtaP01.0260	1	3.3	17.2499	0.46789	2	6.9	17.3066	0.52461	0	0	14.7932	-1.98879	2	6.9	16.782
LtaP35.5010	2	3.8	18.6004	0.46755	0	0	15.0459	-3.08697	3	5.4	19.5229	1.39	2	3.4	18.1329
LtaP10.0040	8	43.8	22.5757	0.46728	3	16.7	21.7232	-0.38529	6	27.8	22.8028	0.69429	7	36.8	22.1085
LtaPcontig312-1	15	50.2	26.8238	0.4529	15	47.6	25.886	-0.48492	15	50.2	26.6712	0.30021	14	44	26.3709
LtaP21.1230	5	33.6	21.9036	0.44923	5	33.6	21.1219	-0.3324	5	33.6	21.5987	0.14436	5	33.6	21.4543
LtaP27.0050	2	2.9	18.531	0.4485	1	1.5	17.6172	-0.46534	1	1.5	18.0621	-0.02046	2	2.9	18.0825
LtaP29.1060	0	0	14.6317	0.44811	0	0	13.6594	-0.52426	4	5.5	18.4889	4.30528	0	0	14.1836
LtaP35.4320	2	2.3	21.2116	0.44553	3	3.5	21.2888	0.5228	3	4.4	20.2987	-0.46732	4	5.7	20.766
LtaP33.0050	2	18.5	23.9178	0.43878	2	18.5	22.1648	-1.31424	2	18.5	23.3635	-0.11556	2	18.5	23.479
LtaP25.0940	2	7.1	19.0056	0.43235	2	7.1	17.6568	-0.9165	1	3.6	18.5403	-0.033	2	7.1	18.5733
LtaP02.0580	11	24.1	21.9367	0.42958	8	20.8	21.0037	-0.5034	9	22.1	21.5989	0.0918	10	25	21.5071
LtaP34.1370	1	10.7	15.7504	0.42608	0	0	15.6193	0.29502	1	9	14.8084	-0.51588	0	0	15.3243
LtaP36.5580	2	4.2	18.6916	0.42485	2	4.2	18.7321	0.46527	2	4.2	18.4837	0.21691	2	4.2	18.2668
LtaP09.0240	3	4.7	18.3936	0.41988	2	3.1	18.2325	0.25872	2	3.1	18.6225	0.64877	3	4.7	17.9738
LtaP27.1250	3	4.6	21.4945	0.4186	2	3.1	20.4006	-0.67526	5	8.2	21.7437	0.66778	2	3.3	21.0759
LtaP33.0750	2	12.3	19.3401	0.40909	0	0	15.5177	-3.41335	2	12.3	18.1992	-0.73181	1	10.4	18.931
LtaP27.2290	4	12.8	19.9897	0.40073	3	9.9	19.4883	-0.10062	3	9.6	19.6139	0.02494	3	9.6	19.589
LtaP35.2310	1	3.5	17.071	0.39892	0	0	14.7642	-1.9078	1	2.4	13.8701	-2.80191	1	3.5	16.672
LtaP23.1900	1	3	15.9565	0.39718	1	2.6	16.3267	0.76735	2	5.6	17.6354	2.07614	1	3	15.5593
LtaP07.0570	7	17.3	21.2367	0.39635	4	14.6	20.1608	-0.67952	4	14.6	20.649	-0.19127	7	17.3	20.8403
LtaP28.1030	8	43.8	24.122	0.39313	6	29.2	23.9474	0.21855	7	29.2	23.9355	0.20664	6	27.8	23.7289
LtaP28.1270	10	16.6	22.3401	0.38682	17	25.2	24.4655	2.51221	15	22.3	23.2621	1.30883	9	15.8	21.9533
LtaP35.0430	6	32.9	22.4394	0.38631	5	28.6	21.5076	-0.54549	6	32.9	22.2078	0.15475	5	27.2	22.053
LtaP36.5410	3	15.9	22.1244	0.38036	2	10.3	22.303	0.55896	4	22.1	21.7015	-0.04252	4	22.1	21.744
LtaP33.1830	2	3.9	17.2466	0.36846	1	2.2	16.5528	-0.32536	2	3.9	17.7364	0.85823	1	2.2	16.8782
LtaP26.1230	2	2.3	18.6301	0.36835	1	0.7	17.6593	-0.60247	2	2.3	18.1277	-0.13407	2	2.3	18.2617
LtaP36.3870	4	48.8	22.4715	0.36119	5	50	22.6004	0.49009	4	48.8	22.1939	0.08357	4	46.5	22.1103
LtaP09.0940	4	22.1	27.6167	0.35856	5	41.6	26.6072	-0.65094	6	41.6	26.1096	-1.14857	6	32.9	27.2582
LtaP19.0970	7	6.9	20.929	0.35435	7	6.9	20.461	-0.11365	6	5.4	20.6574	0.08275	7	6.9	20.5747
LtaP35.0950	8	9	21.1645	0.34795	4	5.5	20.0417	-0.77486	8	8.8	21.0399	0.22341	7	7.8	20.8165
LtaP27.1750	0	0	15.2589	0.34784	1	2	17.8759	2.96479	0	0	15.5798	0.66874	1	2.5	14.9111
LtaP17.1090	6	2.6	20.5431	0.34456	4	1.6	19.5799	-0.61869	4	1.9	19.3988	-0.7998	4	1.6	20.1986
LtaP13.1530	2	14.2	20.2995	0.34418	2	14.2	19.2303	-0.72498	2	14.2	20.3227	0.36736	2	14.2	19.9553
LtaP23.1560	0	0	15.4757	0.3414	0	0	14.7885	-0.34581	2	1.8	15.4852	0.3508	0	0	15.1343
LtaP32.2340	4	4.4	19.2657	0.34059	4	4.4	19.626	0.70096	3	3.2	19.5106	0.58547	4	4.4	18.9251
LtaP16.0020	2	5.9	20.2121	0.33678	0	0	14.1702	-5.7051	2	5.9	19.4136	-0.46164	2	5.9	19.8753
LtaP09.0230	3	8.7	21.1185	0.33598	2	5.7	20.706	-0.07654	3	8.7	21.632	0.84952	4	11.5	20.7825
LtaP10.0480	1	1.5	18.4955	0.33319	2	4	18.1115	-0.0508	1	1.5	19.4152	1.25294	2	4	18.1623
LtaP35.1880	2	4.5	20.7337	0.32862	3	4.9	19.9866	-0.41847	4	5.8	21.5414	1.13627	4	7.4	20.4051
LtaP23.1860	5	10.2	21.6761	0.32787	3	6.1	20.3296	-1.01866	5	9.8	20.5364	-0.81185	7	12	21.3483
LtaP18.0870	3	6	21.6763	0.32729	3	6	21.4717	0.12265	3	6	19.7566	-1.59238	2	3.9	21.349
LtaP24.1920	0	0	15.4518	0.32331	0	0	15.5992	0.4708	0	0	14.9068	-0.22167	0	0	15.1285
LtaP36.2030	26	42.3	26.6568	0.32087	26	46.6	26.8602	0.52429	29	45.2	27.2803	0.94441	26	42.3	26.3359
LtaP10.1120	5	4.9	20.397	0.31523	4	3.8	19.4154	-0.66631	3	2.9	19.9128	-0.16889	4	3.8	20.0817
LtaP26.1180	6	11.3	21.262	0.31375	5	8.6	20.9466	-0.00157	4	6.6	20.7548	-0.19346	6	11.3	20.9482
LtaP30.0560	11	24.1	21.4115	0.3119	7	14.8	20.8314	-0.26821	13	27.4	21.4694	0.36979	11	23.4	21.0996
LtaP27.1870	8	12.5	21.0249	0.30986	6	9.8	20.328	-0.38712	6	9.9	19.608	-1.10704	6	9.1	20.7151
LtaP33.3130	3	11.6	22.5828	0.30659	6	21.7	21.8845	-0.39179	4	13.5	21.3794	-0.89689	4	13.5	22.2763
LtaP23.0360	5	11.8	21.158	0.30106	8	18.1	21.6015	0.7445	6	14.3	21.9879	1.13095	5	12.8	20.857
LtaP27.2070	4	4	18.3023	0.29501	1	0.8	17.9428	-0.06445	0	0	15.1841	-2.82318	4	3.7	18.0073
LtaP30.2410	1	6.1	18.0188	0.29378	1	6.1	18.5309	0.80588	1	6.1	19.1389	1.41385	1	6.1	17.725
LtaP36.2640	4	6.3	20.2121	0.29095	2	3.3	19.8167	-0.10435	4	6.4	20.9701	1.04898	3	4.7	19.9211
LtaP05.0350	4	11.5	20.4261	0.2863	2	5.1	20.0507	-0.08911	4	11.5	20.523	0.38312	3	9.1	20.1398
LtaP36.4410	1	0.8	16.4184	0.27483	0	0	14.4861	-1.65751	1	0.8	17.0421	0.89848	2	1.3	16.1436
LtaP19.0550	1	0.4	18.781	0.2747	0	0	15.2185	-3.28786	1	0.4	18.4472	-0.05912	2	0.7	18.5063
LtaP12.0660	2	5.5	18.414	0.27272	2	5.5	17.71	-0.43125	2	4.9	17.3228	-0.81845	5	12.6	18.1413
LtaP14.0430	0	0	15.5057	0.27236	0	0	14.0526	-1.18081	2	5.8	21.5118	6.27844	0	0	15.2334
LtaP20.1590	5	28.9	24.093	0.27018	6	36.4	22.8929	-0.92993	6	36.4	24.2981	0.47531	6	36.4	23.8228
LtaPcontig47-1	7	35.1	22.2092	0.27001	6	32.9	21.1499	-0.78931	7	40.1	22.3891	0.44992	7	40.1	21.9392
LtaP25.0090	2	5	19.6791	0.26644	4	10.1	19.3598	-0.05288	3	6.8	20.1388	0.72614	3	7.5	19.4127
LtaP32.0620	1	1.5	17.2112	0.26463	1	2.7	14.5112	-2.43538	2	4.3	16.8722	-0.07442	2	4.3	16.9466
LtaP01.0210	1	1.4	18.4151	0.2635	2	3	17.8791	-0.27245	2	3	17.9897	-0.1619	1	1.4	18.1516
LtaP27.1270	2	4.1	19.4732	0.26215	6	14.5	20.6386	1.42749	5	10	20.1003	0.88927	3	6.8	19.2111
LtaP31.0930	8	12.7	21.7101	0.2588	8	14.5	21.9963	0.545	7	10.4	21.1315	-0.3198	8	13.4	21.4513
LtaP35.5220	2	40	19.2902	0.25827	2	40	18.6166	-0.41532	1	15.3	18.8829	-0.14904	1	15.3	19.0319
LtaP36.1250	5	26.1	23.3782	0.24885	5	38.2	23.0256	-0.10375	4	26.1	24.0336	0.90418	5	26.1	23.1294
LtaP28.0560	4	52.2	22.0748	0.24581	4	52.2	22.0602	0.23123	3	52.2	21.4994	-0.32955	4	52.2	21.829
LtaP24.2150	5	8.7	20.0459	0.24291	3	5.7	18.8147	-0.98836	1	2	19.1094	-0.6936	4	7.1	19.803
LtaP35.2570	7	16.3	22.1108	0.22805	8	20.9	21.0043	-0.87842	9	24.7	21.4691	-0.41365	6	19.7	21.8827
LtaP35.4000	3	5.5	20.8149	0.22675	3	5.5	20.9198	0.33164	3	5.5	20.1148	-0.47343	3	5.5	20.5882
LtaP27.0430	3	7.7	19.4579	0.22671	2	3.9	17.8242	-1.40701	2	3.9	19.0028	-0.22843	3	7.7	19.2312
LTAP_250018600.1	4	8.3	22.0831	0.22626	4	6.3	20.5813	-1.27556	3	5.1	21.5214	-0.3355	4	8.3	21.8569
LtaP12.1020	0	0	15.6258	0.22334	0	0	13.7745	-1.62798	2	2.6	17.3435	1.94107	0	0	15.4024
LtaP11.0090	2	11.1	18.2929	0.22329	3	18.1	19.8067	1.7371	2	12	18.1906	0.12096	2	11.1	18.0696
LtaP31.0960	4	6	20.6492	0.22277	3	4.4	20.2367	-0.18979	3	4.9	20.4393	0.01284	4	6	20.4264
LtaP25.2280	1	5.1	18.8044	0.2146	1	5.1	17.9542	-0.63561	1	5.1	18.5502	-0.03963	1	5.1	18.5898
LtaP28.1690	1	2.8	19.2414	0.211	0	0	15.0357	-3.9947	1	2.8	20.4601	1.42972	3	8.3	19.0304
LtaP17.0890	2	7.1	19.4062	0.20521	5	24.3	19.5665	0.3655	2	7.1	20.2448	1.04378	3	13.5	19.201
LtaP35.2670	3	7.3	18.9166	0.20034	4	10.3	18.7585	0.04222	2	4.7	18.9125	0.19623	1	3	18.7163
LtaP17.1280	6	7	19.912	0.19963	2	2.6	19.0327	-0.67972	6	7	20.3238	0.61138	3	3.7	19.7124
LtaP25.0710	6	10.4	21.0812	0.1927	6	13.1	21.8036	0.91505	5	10.9	21.3283	0.43981	5	9.5	20.8885
LtaP30.2430	1	0.3	16.9438	0.18693	1	0.3	15.5277	-1.22913	1	0.3	16.892	0.1352	3	1.3	16.7568
LtaP25.2060	0	0	15.507	0.1822	2	1.5	24.1814	8.85657	1	0.7	21.1774	5.85255	0	0	15.3248
LtaP29.0280	2	12.2	19.8778	0.18088	0	0	15.3194	-4.3775	2	12.2	19.5439	-0.15303	2	12.2	19.6969
LtaP13.0120	1	1.5	15.2217	0.17875	0	0	15.9506	0.90766	2	3.4	18.8355	3.79253	0	0	15.0429
LtaP12.0630	2	3.1	17.0798	0.17798	0	0	14.9574	-1.94444	2	3.1	18.173	1.27113	0	0	16.9019
LtaP32.0820	9	52.3	24.552	0.17773	10	48.1	24.1803	-0.19399	11	48.1	23.8873	-0.487	11	52.8	24.3742
LtaP36.2020	18	39.8	22.1779	0.17754	20	41.6	22.629	0.6286	20	42.4	22.6176	0.61714	17	37.3	22.0004
LtaP19.0660	11	11.6	18.944	0.17497	8	8.7	18.2207	-0.54826	12	13.1	18.9177	0.1487	9	8.7	18.769
LtaP22.1000	6	10.8	20.5794	0.1717	3	4.9	20.0308	-0.37689	5	9.3	21.2739	0.86626	3	4.9	20.4077
LtaP24.2230	7	37.8	25.5869	0.16893	7	42.7	25.7174	0.29945	6	36.4	24.108	-1.30991	6	36.4	25.418
LtaP36.5970	3	8.2	21.316	0.16765	4	10.6	20.4826	-0.66573	3	6.4	20.0902	-1.05814	5	12.6	21.1483
LtaP12.1110	0	0	15.6614	0.16478	0	0	15.2271	-0.26957	3	7.2	18.1171	2.62045	1	4.5	15.4967
LtaP18.1330	1	1.2	15.1706	0.1631	1	1.1	15.5219	0.51435	8	11.6	21.7679	6.76037	0	0	15.0075
LtaP23.1960	2	3.8	18.6719	0.16302	2	3.8	19.0545	0.54562	2	3.8	18.5264	0.01757	2	3.8	18.5088
LtaP11.1060	7	45.6	24.0284	0.16233	6	40.1	24.3522	0.4861	8	46.3	24.0552	0.18906	7	45.6	23.8661
LtaP19.0230	1	1.1	18.7939	0.16192	1	1.1	18.8168	0.18484	2	3.1	19.1613	0.52938	1	1.1	18.632
LtaP19.0200	2	3.5	19.4437	0.16145	2	3.5	19.1616	-0.12069	4	6.9	18.9448	-0.33751	2	3.2	19.2823
LtaP32.1530	2	16.3	21.5365	0.16015	1	10.2	19.6557	-1.72063	3	25.2	20.9724	-0.40395	3	25.2	21.3763
LtaP32.2990	1	2.7	18.6501	0.15838	2	4.9	17.7158	-0.77585	1	2.2	18.7198	0.2281	2	4.9	18.4917
LtaP35.1450	2	9.8	19.1465	0.15836	2	9.8	18.9659	-0.02228	2	9.8	20.08	1.0919	2	9.8	18.9882
LtaP34.2520	4	10.1	18.6592	0.15286	2	5.6	18.4213	-0.08506	6	15.5	19.5203	1.01392	2	5.6	18.5064
LtaP36.4590	1	5.6	18.5643	0.15108	2	16.9	17.896	-0.51725	2	16.9	19.1597	0.74651	2	16.9	18.4132
LtaP30.1340	5	7.7	19.8409	0.1485	3	4.4	21.4832	1.79078	4	6.4	20.5444	0.85192	5	7.7	19.6924
LtaP26.0680	1	0.6	15.5518	0.14836	1	0.6	15.587	0.18355	1	0.6	16.8858	1.48243	1	0.6	15.4034
LtaP03.0240	4	24.1	23.334	0.14772	2	22.9	22.1703	-1.01598	4	24.1	23.3645	0.17823	4	24.1	23.1863
LtaP35.0080	9	40	26.8051	0.14729	10	40	27.0316	0.37375	9	40	27.0843	0.42641	10	40	26.6578
LtaP34.2490	1	5.3	18.6214	0.14475	1	9.2	19.4619	0.98527	1	5.3	18.612	0.13538	1	5.3	18.4767
LtaP15.0650	2	4.4	18.0012	0.14223	0	0	15.8265	-2.03245	1	1.8	18.575	0.71608	2	4.4	17.859
LtaP35.3970	8	47.6	25.9323	0.13703	7	47.6	25.4853	-0.30998	9	57.9	25.9294	0.1341	7	42.1	25.7953
LtaP33.2040	5	9.2	20.5389	0.13325	4	8.7	19.7908	-0.61479	3	5.7	19.8849	-0.52067	4	8.1	20.4056
LtaP10.1400	2	6	19.5398	0.13293	3	10.1	18.5904	-0.81643	2	6	19.245	-0.16184	3	10.1	19.4069
LtaP29.0790	10	21.8	22.4292	0.1255	6	14.7	21.3846	-0.91907	7	17.1	21.7125	-0.5912	9	18.8	22.3037
LtaP32.3480	2	5.5	14.7316	0.12492	0	0	16.123	1.51633	9	19.6	21.8728	7.26607	0	0	14.6067
LtaP27.0900	0	0	15.8636	0.12318	0	0	14.3597	-1.3808	2	2.1	17.52	1.77952	0	0	15.7405
LtaP09.1180	0	0	14.5787	0.11944	1	2.5	15.2466	0.78728	0	0	16.3217	1.86243	0	0	14.4593
LtaP34.3100	1	3.7	14.864	0.10726	0	0	14.1002	-0.65659	2	6.7	16.2636	1.5068	0	0	14.7568
LtaP28.0670	4	15.3	20.0958	0.10699	4	15.3	20.5824	0.59357	4	15.3	21.4376	1.44876	3	12	19.9888
LtaP14.0860	11	22.7	22.324	0.10371	12	24.7	22.1685	-0.05185	8	15.8	22.2794	0.05909	12	24.2	22.2203
LtaP33.1850	1	1	14.8513	0.09598	0	0	13.5678	-1.1875	2	2	18.0634	3.30812	0	0	14.7553
LtaP31.3330	1	8.6	20.4789	0.09233	1	8.6	18.9913	-1.39525	2	13.8	20.4216	0.03504	2	13.8	20.3866
LtaP36.3950	0	0	16.5839	0.09032	0	0	14.2706	-2.22304	1	1.8	17.2861	0.79248	0	0	16.4936
LtaP06.0800	1	0.9	17.5899	0.08247	1	0.9	17.161	-0.34639	2	1.6	19.2985	1.79105	1	0.9	17.5074
LtaP03.0850	2	5.4	18.9993	0.08079	1	2.4	17.5792	-1.33936	2	5.4	18.521	-0.39751	2	5.4	18.9185
LtaP30.2740	3	15	18.9364	0.07991	1	5.6	18.9048	0.04839	2	9.8	19.7981	0.94171	3	15	18.8564
LtaP18.1580	1	1.4	18.987	0.07576	2	3.5	18.8802	-0.03103	3	4.9	18.6191	-0.29211	2	3.5	18.9112
LtaP32.0790	2	3.7	19.0249	0.07489	1	1.9	19.816	0.86599	2	3.7	19.1321	0.18215	2	3.7	18.95
LtaP35.3860	2	7.7	19.2822	0.07308	1	3.2	17.8255	-1.38357	2	7.7	19.7977	0.58866	2	7.7	19.2091
LtaP30.0080	1	5.9	17.0689	0.06767	1	5.9	17.3393	0.33816	1	5.9	16.9374	-0.06375	1	5.9	17.0012
LtaP34.1080	1	10.3	16.4526	0.06695	2	19.6	15.6232	-0.76251	2	19.6	16.0908	-0.29491	1	10.3	16.3857
LtaP06.0920	0	0	14.9135	0.06533	0	0	15.1535	0.30527	2	3	15.6387	0.79048	0	0	14.8482
LtaP19.0390	8	41.7	23.2455	0.06157	4	19.9	21.9116	-1.27232	8	41.7	22.5373	-0.64659	7	41.7	23.1839
LtaP36.6350	2	10.3	20.1701	0.06145	3	14.6	19.3382	-0.77047	3	14.6	20.9424	0.83376	2	10.3	20.1087
LtaP36.4420	10	13.8	22.3286	0.06113	13	20	22.1541	-0.11336	13	18.8	22.127	-0.14044	13	18.8	22.2675
LtaP34.2790	12	29.8	24.3423	0.06032	11	30.5	23.4639	-0.81811	10	27.7	24.168	-0.11402	13	34.1	24.282
LtaP18.1480	0	0	15.8737	0.06022	0	0	14.1294	-1.68415	2	2.4	17.547	1.73346	0	0	15.8135
LtaP36.3210	2	6.9	19.2455	0.05558	1	4.1	19.1077	-0.08221	2	6.9	19.0975	-0.09241	2	6.9	19.1899
LtaP33.1560	2	7.5	20.1303	0.05482	2	7.5	18.9155	-1.16	3	13	20.0558	-0.01972	3	13	20.0755
LtaP26.2670	2	5.2	18.7987	0.05225	2	5.2	17.3854	-1.36108	1	2.8	17.4786	-1.26793	1	2.4	18.7465
LtaP20.1350	2	2.4	18.4499	0.04984	0	0	15.4715	-2.92853	2	2.4	19.0191	0.6191	1	1.2	18.4
LtaP06.0570	9	50.3	24.368	0.04803	10	50.3	25.0141	0.69417	10	50.3	25.2292	0.90927	8	45.5	24.32
LtaP35.4170	6	8.1	21.5644	0.04435	4	6.6	21.0068	-0.51333	7	9.6	22.1504	0.63035	5	7.6	21.5201
LtaP16.1410	1	2.2	18.4882	0.04119	1	2.2	20.1135	1.66652	2	7	18.9516	0.50462	1	2.2	18.447
LtaPcontig03418-1	4	31.1	24.9911	0.03637	3	24.2	24.1355	-0.81918	3	24.2	23.8894	-1.06534	4	31.1	24.9547
LtaP28.1730	1	0.9	14.759	0.03414	0	0	15.5407	0.81585	10	10.3	22.726	8.00122	0	0	14.7248
LtaP15.1020	8	45.9	22.3641	0.03202	8	50	21.7866	-0.54548	10	50.5	22.2349	-0.0972	9	50	22.3321
LtaP12.0040	1	1.9	19.3612	0.02123	1	1.9	18.1141	-1.22587	0	0	14.5813	-4.75872	1	1.9	19.34
LtaP05.0190	2	7.1	18.7767	0.01742	2	7.1	18.3931	-0.36622	2	7.1	19.6305	0.8712	2	7.1	18.7593
LTAP_250024000.1	1	6.4	17.9698	0.01242	0	0	14.5496	-3.40777	1	4.9	17.5778	-0.37952	2	11.3	17.9574
LtaP15.0180	1	1.4	16.445	0.00739	2	3.6	17.0477	0.61008	2	3.6	16.3673	-0.07029	1	2.2	16.4376
LtaP35.2470	6	41.3	19.1759	0.00555	5	33.7	19.9346	0.76425	5	38	19.9831	0.8128	6	41.3	19.1703
LtaP05.1020	1	1	17.3886	0.00455	0	0	15.1472	-2.23683	5	5.1	18.8045	1.42049	3	2.5	17.3841
LtaP35.0690	3	3.8	19.2344	-0.00586	4	4.8	19.7074	0.46714	5	5.9	19.868	0.62769	4	4.8	19.2403
LtaP18.0270	2	20.3	19.1489	-0.00884	1	10.2	18.5708	-0.58689	2	20.3	18.8172	-0.34055	2	20.3	19.1577
LtaPcontig477-1	7	25	24.6002	-0.0113	6	20.5	24.2545	-0.35699	7	22	24.727	0.11552	7	22	24.6115
LtaP26.1960	4	13.8	20.5425	-0.03509	3	11.7	20.7686	0.19098	2	9.2	20.6539	0.07622	5	15.8	20.5776
LtaP15.0430	1	4.2	17.2216	-0.03589	1	4.2	15.0101	-2.24731	1	4.2	17.6109	0.35348	2	8.1	17.2575
LtaP16.0440	10	49.7	25.106	-0.03606	10	54.1	24.458	-0.6841	10	49.7	24.9562	-0.18596	10	49.7	25.1421
LtaP27.0180	0	0	14.9672	-0.04103	0	0	15.6551	0.64686	0	0	15.2664	0.25818	0	0	15.0082
LtaP06.0030	2	8.9	18.8084	-0.04516	1	5.8	18.7598	-0.0938	0	0	15.2767	-3.57688	2	8.9	18.8536
LtaP09.1380	5	31.8	25.4796	-0.05307	5	31.8	26.7296	1.19698	5	31.8	25.1125	-0.42017	6	36.9	25.5326
LtaP27.0230	2	13.4	18.6537	-0.0568	1	6.4	18.6832	-0.02726	3	19.8	18.4618	-0.24864	2	13.4	18.7105
LtaP04.0250	6	16.5	19.7945	-0.06517	4	11.5	19.9281	0.06838	6	16.5	19.0997	-0.76004	5	14.4	19.8597
LtaP07.0020	2	8.6	18.6366	-0.07471	3	13.4	20.5134	1.80209	4	17.8	19.1376	0.4262	3	13	18.7114
LtaP22.0950	3	2.9	20.1811	-0.07784	3	3.4	17.898	-2.36091	3	2.9	19.6331	-0.62584	8	8.4	20.2589
LtaP08.0840	2	5.2	18.2802	-0.07798	1	3	17.5067	-0.85141	2	5.2	18.8547	0.4966	1	2.2	18.3581
LtaP13.0660	4	2.9	20.3924	-0.07864	3	3	21.329	0.85799	9	7	21.4301	0.95907	4	3.8	20.471
LtaP27.0640	1	1.3	19.3063	-0.08064	0	0	14.5262	-4.86079	2	2.4	19.2366	-0.15032	1	1.3	19.387
LtaP34.2280	3	4.2	19.5625	-0.08106	3	3.5	19.3719	-0.27163	4	5.1	20.623	0.97945	2	2.6	19.6436
LtaP26.1120	0	0	15.8506	-0.08272	0	0	15.5324	-0.40098	1	0.6	15.7797	-0.15369	1	0.6	15.9333
LtaP32.0320	0	0	15.3496	-0.08607	0	0	15.0038	-0.43181	1	0.9	17.6407	2.20505	1	0.7	15.4356
LtaP30.3230	4	41.1	23.6289	-0.08654	4	41.1	23.8211	0.1057	4	41.1	23.0759	-0.63958	4	41.1	23.7154
LtaP29.0300	3	9.4	20.8686	-0.08685	3	9.4	21.6101	0.65459	3	10.7	21.1111	0.15568	4	13.6	20.9555
LtaP22.0940	0	0	15.2474	-0.09162	0	0	16.7231	1.38403	2	4	17.5304	2.19135	0	0	15.339
LtaP21.0500	0	0	14.8497	-0.09496	0	0	13.7714	-1.17331	2	3.1	19.9253	4.98062	0	0	14.9447
LtaP23.1600	2	0.4	19.7582	-0.10986	2	0.4	21.3201	1.45206	0	0	15.4627	-4.40542	2	0.4	19.8681
LtaP26.2420	2	11.2	18.5296	-0.11099	2	10.1	18.7586	0.118	4	19.5	18.6507	0.01009	2	11.2	18.6406
LtaP24.0240	5	11.1	19.8617	-0.12077	5	11.4	19.638	-0.3445	5	10.7	19.5675	-0.41499	6	13.6	19.9825
LtaP30.1480	0	0	14.881	-0.12489	0	0	15.5601	0.55418	1	1.7	14.6837	-0.32223	1	1.7	15.0059
LtaP16.0380	1	1.6	18.1353	-0.12767	0	0	14.3437	-3.91925	3	8.8	18.5089	0.24595	3	8.8	18.263
LtaP35.3510	2	5.3	18.0879	-0.13542	1	2.8	17.4078	-0.81554	4	8.1	18.7817	0.55838	1	2.8	18.2234
LtaP15.1220	1	1.6	15.6135	-0.14651	0	0	14.705	-1.05502	2	3.8	19.25	3.49	0	0	15.76
LtaP19.1150	2	15.2	19.1822	-0.14882	4	32.3	19.2058	-0.12525	2	15.2	19.6111	0.28009	2	15.2	19.3311
LtaP26.1510	8	31.2	23.9675	-0.15354	7	29.2	23.2334	-0.88764	9	31.2	23.9456	-0.17543	10	38.5	24.121
LtaP04.0260	3	3.4	19.8448	-0.15923	4	4.8	20.6796	0.67558	5	6.1	20.4444	0.44033	4	4.8	20.004
LtaP36.3840	2	3.2	20.2295	-0.15938	2	4.5	20.76	0.37114	3	6.1	21.5064	1.1175	2	3.2	20.3889
LtaP36.3370	2	22.5	19.3328	-0.15984	2	22.5	20.6044	1.11175	1	13.2	17.6057	-1.88691	1	13.2	19.4927
LtaP22.1420	1	6.6	18.4634	-0.16034	1	6.6	18.2295	-0.39422	2	10.5	17.7831	-0.84059	4	22.7	18.6237
LtaP35.1450	2	10.2	19.071	-0.16124	2	10.7	18.7988	-0.43337	5	27	20.7034	1.47117	2	10.7	19.2322
LtaP28.2660	5	7.9	21.6588	-0.16352	8	13.6	21.3219	-0.50051	7	10.7	22.0258	0.20348	8	13.6	21.8224
LtaP30.2800	2	14.1	19.7107	-0.16361	1	6.8	19.192	-0.68232	2	14.1	20.2692	0.39492	3	19	19.8743
LtaP21.1700	6	11.9	21.5326	-0.17445	4	7.9	21.1211	-0.58595	6	11.9	20.9617	-0.74531	6	11.9	21.707
LtaP30.0410	8	19.2	21.7219	-0.17696	7	20.4	21.9211	0.02219	10	24	21.6542	-0.24467	8	21.3	21.8989
LtaP29.0700	5	6.9	20.9649	-0.1787	5	6.5	19.6078	-1.53579	4	6.9	20.5673	-0.57636	6	8.3	21.1436
LtaP31.2020	0	0	14.509	-0.1832	0	0	15.4772	0.78499	0	0	14.8009	0.10872	0	0	14.6922
LtaP14.0140	6	41.7	20.4256	-0.18618	5	24.4	21.3353	0.72347	5	24.4	21.5698	0.95798	5	24.4	20.6118
LtaP30.0480	2	5	20.1221	-0.18718	5	16.5	21.2431	0.93377	2	5	19.9808	-0.32852	4	14	20.3093
LtaP29.1650	4	8	20.5435	-0.19096	4	8	20.7293	-0.00513	4	8	20.7833	0.04887	4	8	20.7345
LtaP11.1270	3	5.5	18.8951	-0.20027	2	3.4	18.8925	-0.20288	5	9.1	19.8732	0.77785	2	3.1	19.0954
LtaP03.0140	3	11.3	19.492	-0.21153	1	2.9	18.0073	-1.69621	2	8	18.6783	-1.0252	4	11.3	19.7035
LtaP07.0690	7	32.1	23.5178	-0.21249	6	27.4	23.3569	-0.37345	6	27.4	23.6748	-0.05558	7	32.1	23.7303
LtaP03.0500	0	0	15.8704	-0.21588	1	3	15.4791	-0.60726	4	8.8	19.8879	3.80162	0	0	16.0863
LtaP21.0620	4	7.5	18.6201	-0.21634	4	7.7	19.0342	0.19776	4	7.6	18.8719	0.03552	4	7.5	18.8364
LtaP36.4530	2	3.3	18.3107	-0.21912	2	3	18.3482	-0.18158	4	5.7	18.4015	-0.12832	3	4.7	18.5298
LtaP16.1220	6	5.1	20.0907	-0.22748	2	1.7	19.2921	-1.02606	9	7.2	20.3883	0.07011	6	4.6	20.3182
LtaPcontig155-1	1	2.3	17.2157	-0.23261	0	0	15.0318	-2.41648	3	7.6	20.576	3.12767	1	2.6	17.4483
LtaP25.0190	2	2.9	18.7097	-0.23604	3	5.2	19.5752	0.62944	3	5.2	20.0394	1.09361	3	5.2	18.9458
LtaPcontig338-2	13	48.9	23.467	-0.23814	12	43.2	23.4762	-0.22896	9	34.5	23.4151	-0.29008	10	42.8	23.7051
LtaP30.2890	3	9.8	19.0908	-0.24352	6	14.4	19.7441	0.40973	5	11.2	18.9668	-0.36753	5	11.8	19.3344
LtaP16.0160	1	3.9	15.9352	-0.24547	1	3.6	18.1098	1.9292	1	3.9	14.7502	-1.43042	0	0	16.1806
LtaP18.0860	2	1	18.6534	-0.25505	1	0.4	18.0835	-0.82497	4	1.9	19.5725	0.66403	2	1	18.9084
LtaP12.0450	4	7.4	19.0645	-0.25829	3	5.3	19.3906	0.06782	4	7.4	19.2624	-0.06034	6	10.7	19.3228
LtaP30.2500	21	39.1	26.2065	-0.2604	22	45.8	26.7469	0.27995	22	40.6	27.035	0.56802	24	45.8	26.4669
LtaP29.1390	8	6.2	21.1342	-0.27282	10	8.1	21.5552	0.14813	8	5.7	21.0748	-0.33219	9	7.2	21.407
LtaP28.1090	9	60.3	25.8883	-0.27468	8	57.8	28.1272	1.96421	9	60.3	26.1862	0.02318	8	59.5	26.163
LtaP04.0780	1	2.2	18.3805	-0.28162	1	2.1	17.9617	-0.70041	2	4.3	18.4721	-0.19006	2	4.3	18.6621
LtaP31.0200	0	0	15.7465	-0.28629	0	0	13.5142	-2.51857	1	2.4	15.9216	-0.11119	1	2.4	16.0328
LtaP34.2100	3	1.9	18.4684	-0.28932	1	0.7	17.8492	-0.90848	3	1.9	19.1302	0.37254	3	1.9	18.7577
LtaP18.0810	2	8.9	17.4975	-0.30328	1	3.6	18.4733	0.67258	1	3.6	18.1488	0.34806	1	3.6	17.8008
LtaP14.0340	0	0	15.3391	-0.30407	0	0	14.4157	-1.22744	2	2.8	17.4008	1.75765	0	0	15.6432
LtaP15.1120	1	0.3	19.8332	-0.30718	1	0.3	20.1685	0.02818	5	2.4	19.2558	-0.88449	1	0.3	20.1403
LtaP01.0030	2	4.3	18.5116	-0.30809	1	1.6	14.6775	-4.14211	2	4.5	18.4877	-0.33199	3	6.1	18.8196
LtaP32.3140	6	38.1	24.0598	-0.31307	8	38.8	23.0213	-1.35156	7	38.1	23.412	-0.96089	7	38.1	24.3728
LtaP18.1490	1	0.9	15.9589	-0.32233	0	0	14.6994	-1.58177	1	0.8	16.3051	0.02393	2	1.7	16.2812
LtaP04.0260	2	7.8	20.2291	-0.32573	4	18.6	20.613	0.05819	4	15.4	20.4072	-0.14761	4	18.6	20.5548
LtaP35.0110	3	15	21.8533	-0.32697	4	17.9	22.7246	0.54429	3	15	21.829	-0.35128	4	17.9	22.1803
LtaP15.0480	1	1.3	17.2076	-0.33386	1	1	17.948	0.4065	1	1	18.0639	0.52239	1	1	17.5415
LtaP02.0490	2	3.1	18.4046	-0.34672	2	3.1	17.9294	-0.82193	1	1.5	18.7839	0.03256	2	3.1	18.7513
LTAP_220009800.1;LTAP_220009500.1	2	8.6	20.9595	-0.35041	3	13.8	22.8558	1.54593	2	8.6	20.9829	-0.32704	2	8.6	21.3099
LtaP35.1790	1	12.4	16.01	-0.35632	2	21.6	16.8913	0.52501	2	21.6	16.7803	0.41403	2	21.6	16.3663
LtaPcontig218-1	2	3.4	18.2213	-0.36652	1	2	17.5812	-1.00664	4	7.4	19.205	0.61725	4	8.2	18.5878
LtaP13.0710	7	4.6	20.5948	-0.36924	8	4.7	20.3446	-0.6194	10	5.8	21.6832	0.71914	9	5.1	20.964
LtaP11.1000	3	19.4	19.9904	-0.37928	4	25	20.7258	0.35619	4	25	21.0204	0.65074	4	25	20.3697
LtaP35.0350	5	56.7	21.7162	-0.38061	6	56.7	24.3328	2.23598	6	56.7	22.5262	0.4294	6	56.7	22.0968
LtaP19.1020	4	4	20.1287	-0.38429	4	4.2	20.3299	-0.18305	6	6.2	21.1792	0.66622	4	4	20.513
LtaP07.0580	3	3.5	18.084	-0.39077	0	0	13.5069	-4.96784	4	4.1	18.7223	0.2475	3	4.1	18.4748
LtaP16.0390	2	2.7	18.1643	-0.39922	1	1.3	13.5637	-4.99984	1	1.3	18.8316	0.26808	4	6	18.5635
LtaP33.2450	1	4.2	18.2282	-0.39932	2	9.3	19.2059	0.5784	1	3.9	18.491	-0.13654	2	8	18.6275
LtaP24.1530	1	1.2	16.4872	-0.40116	0	0	14.3174	-2.57096	1	1.2	17.8944	1.006	0	0	16.8884
LtaP29.2780	6	13	21.1398	-0.40484	8	17.9	22.4877	0.94305	4	7.2	19.8736	-1.67113	6	13	21.5447
LtaP25.0290	6	6.5	20.5233	-0.40608	6	6.3	20.9438	0.01445	5	5.4	20.2384	-0.69092	10	10.8	20.9293
LtaP15.0410	1	1.3	18.6252	-0.40623	2	2.5	18.6019	-0.42957	1	1.2	18.9043	-0.12713	2	2.5	19.0315
LtaP31.2570	3	4.7	19.2889	-0.43959	6	8.5	20.1947	0.4662	8	10.5	20.434	0.70548	4	5.3	19.7285
LtaP19.0020	9	33.7	23.9788	-0.44132	6	25.9	22.6425	-1.77757	9	33.7	24.045	-0.37506	9	33.7	24.4201
LtaP36.5200	0	0	14.8413	-0.44418	0	0	14.5666	-0.71887	1	2.3	16.254	0.96851	0	0	15.2855
LtaP04.1210	1	2.7	18.7931	-0.44675	0	0	14.6758	-4.56401	2	7.5	19.9492	0.70937	1	2.7	19.2398
LtaP35.2260	1	5.5	17.5057	-0.45391	1	5.5	15.2669	-2.69273	1	5.5	16.5116	-1.44799	2	8.9	17.9596
LtaP31.3510	1	3.2	18.4281	-0.46831	2	5.7	19.892	0.99553	2	5.7	17.7022	-1.19418	2	5.7	18.8964
LtaP27.2610	2	3.5	18.487	-0.47221	4	13.5	19.4723	0.51311	2	4.3	18.5144	-0.44479	2	3.5	18.9592
LtaP18.0490	2	3.5	18.92	-0.4734	1	1.8	18.5237	-0.86968	2	3.5	19.4209	0.0275	2	3.5	19.3934
LtaP21.0440	14	26.7	24.4611	-0.48036	11	23.5	23.6768	-1.26469	13	26.3	24.5369	-0.40456	15	29	24.9415
LtaP17.0280	2	2.7	18.297	-0.49821	3	7.3	18.5541	-0.2411	3	6.8	19.3158	0.52058	2	2.7	18.7952
LtaP06.1230	0	0	14.2795	-0.50889	0	0	15.1609	0.37256	2	4.8	18.2665	3.47813	0	0	14.7884
LtaP20.0490	0	0	15.1745	-0.52717	0	0	16.0954	0.39375	2	5.7	16.941	1.23933	0	0	15.7017
LtaP24.0120	0	0	14.3976	-0.53022	0	0	15.1429	0.21506	2	4.5	17.1078	2.17999	0	0	14.9278
LtaP29.1030	1	1.6	14.0615	-0.53485	1	1.6	15.357	0.76069	1	2.6	16.1996	1.60335	0	0	14.5963
LtaP30.2760	1	6.7	17.824	-0.54508	1	2.6	17.7407	-0.62839	1	6.7	15.0429	-3.32617	1	6.7	18.3691
LtaP30.0100	0	0	14.9925	-0.55883	0	0	14.1292	-1.4221	3	3.9	19.8999	4.34855	0	0	15.5513
LtaP02.0520	3	7	19.8759	-0.56985	13	32.7	22.9336	2.48787	3	6.8	19.8486	-0.59716	3	7	20.4458
LtaP14.0930	2	15.5	18.4208	-0.5781	1	7.1	17.4377	-1.56118	1	7.1	18.5038	-0.4951	2	15.5	18.9989
LtaP12.0920	5	5.1	20.6456	-0.59361	4	3.8	20.7172	-0.52198	8	7.8	21.2691	0.02982	8	7.7	21.2392
LtaPcontig220-1	6	31.7	22.2784	-0.59448	6	31.7	23.7188	0.84593	6	31.7	23.1065	0.23366	6	31.7	22.8729
LtaP36.0240	4	41	21.7225	-0.59453	4	41	23.0902	0.77315	3	30	21.2389	-1.07806	4	41	22.317
LtaP17.1560	3	14	20.3576	-0.60689	2	7.8	20.3335	-0.63092	3	14	21.7638	0.79932	3	14	20.9644
LtaP11.0840	2	1.6	18.2805	-0.6187	2	1.7	18.185	-0.71423	4	3.4	19.0016	0.10242	5	4.1	18.8992
LtaP32.0420	0	0	15.0203	-0.62058	1	2.2	18.5235	2.8826	2	5	20.4431	4.80226	0	0	15.6409
LtaP31.1210	3	4.8	19.8775	-0.62817	6	8.4	20.2035	-0.30225	6	7.2	20.5987	0.09297	4	5.8	20.5057
LtaP36.5210	1	1.6	15.4912	-0.62965	1	1.6	15.2908	-0.83007	0	0	15.6893	-0.43154	2	4.2	16.1209
LtaP21.0890	2	13.6	18.3761	-0.64052	1	8.9	18.2542	-0.76244	2	13.6	18.3151	-0.70158	2	13.6	19.0167
LtaP34.0610	0	0	14.4279	-0.64115	0	0	15.4299	0.36087	2	3.7	18.4289	3.35987	0	0	15.069
LtaP35.3230	0	0	14.6776	-0.64582	1	1.6	21.446	6.1225	1	1.6	22.1675	6.84401	0	0	15.3235
LtaP33.2740	3	4.9	18.6873	-0.6509	2	3.4	18.5355	-0.8027	3	6.2	19.1213	-0.2169	3	4.7	19.3382
LtaP05.0790	1	1.2	17.5304	-0.65915	1	1.2	16.8661	-1.32349	2	3	17.0741	-1.11544	4	6.5	18.1895
LtaP32.0430	20	33.3	24.6091	-0.66643	25	41.7	26.1991	0.92359	22	35	25.9969	0.72139	22	38.3	25.2755
LtaP23.1260	0	0	15.2076	-0.673	0	0	14.8053	-1.07529	0	0	15.3671	-0.51354	0	0	15.8806
LtaP30.0650	5	11.7	19.2219	-0.6735	5	11.7	19.9446	0.04924	6	14.2	20.0896	0.19425	5	10	19.8954
LtaP09.0790	1	7.7	17.7506	-0.69133	1	9.9	17.6392	-0.80268	2	17.6	18.5674	0.12556	2	17.6	18.4419
LtaP30.1180	3	16.6	20.6834	-0.70495	3	14	21.5798	0.19144	2	11.9	22.3825	0.99418	1	4.7	21.3883
LtaP03.0670	0	0	16.1962	-0.7178	0	0	15.8414	-1.0726	1	1.2	16.1731	-0.74088	1	1.6	16.914
LtaP33.0870	2	1.7	19.2316	-0.72014	2	3	19.489	-0.46278	1	0.7	19.8328	-0.11894	4	4.4	19.9518
LtaP15.0760	1	3.2	14.1869	-0.78162	0	0	14.0639	-0.90455	2	7.8	16.9104	1.94192	0	0	14.9685
LtaP30.1450	2	7.8	17.6755	-0.81812	3	12.5	18.879	0.38539	1	4	16.829	-1.66463	3	12.5	18.4936
LtaP20.1570	2	3.6	18.3877	-0.85561	2	3.6	19.5683	0.32495	2	3.6	18.8335	-0.40983	2	3.6	19.2433
LtaP13.0990	0	0	14.6919	-0.85813	2	4.6	17.4699	1.91982	3	8.2	18.9795	3.42947	0	0	15.55
LtaP33.2370	0	0	14.8507	-0.90423	0	0	14.4118	-1.34313	14	10.9	23.4757	7.72073	0	0	15.7549
LtaP13.1470	1	1.5	18.7007	-0.92008	5	7.1	18.5213	-1.09952	3	4	20.0242	0.4034	3	4.5	19.6208
LtaP24.0850	4	6.3	19.2028	-0.92877	6	14	20.7777	0.64615	5	9.6	21.4244	1.29283	6	13.1	20.1316
LtaP07.0770	0	0	14.5062	-0.95425	11	71.3	29.7375	14.277	0	0	15.3904	-0.07004	0	0	15.4604
LtaP13.1340	0	0	16.1151	-0.95632	1	0.3	17.6002	0.52878	2	0.6	17.2919	0.22047	2	0.6	17.0714
LtaP35.0480	0	0	15.3818	-0.96076	0	0	15.4804	-0.86208	0	0	15.5153	-0.82722	0	0	16.3425
LtaP26.0490	2	5.6	17.9942	-0.96878	3	9.6	19.6754	0.7124	2	5.6	18.5251	-0.4379	2	7.2	18.963
LtaP26.0900	0	0	14.3116	-0.97345	0	0	13.9919	-1.29316	2	2.3	17.8997	2.61456	0	0	15.2851
LtaP06.0650	0	0	15.6459	-0.99032	3	10.1	20.8464	4.21017	2	5.7	18.9254	2.28925	0	0	16.6362
LtaP29.2560	0	0	14.0972	-1.00302	0	0	14.5451	-0.55511	1	10.5	16.3132	1.21301	0	0	15.1002
LtaP35.2470	6	41.3	23.3339	-1.01905	5	33.7	24.6654	0.31243	6	41.3	24.4096	0.05664	6	41.3	24.3529
LtaP30.2970	17	41.3	26.2927	-1.0245	18	44.6	27.9386	0.62143	17	41.3	25.4791	-1.83812	21	51.5	27.3172
LtaP07.0350	3	7	21.2513	-1.02762	6	13.4	22.6635	0.38461	5	12	21.4464	-0.83255	6	13.6	22.2789
LtaP22.0550	0	0	14.7173	-1.03246	2	5.3	17.1878	1.43797	3	7.1	18.6504	2.90064	0	0	15.7498
LtaP04.0260	2	14.2	18.7481	-1.0455	3	18.2	19.8375	0.04386	2	8	19.9575	0.16382	2	8	19.7936
LtaP19.0620	0	0	16.1828	-1.08373	1	1.1	17.6417	0.37512	3	2.3	18.5918	1.32527	1	0.7	17.2665
LtaP35.2430	0	0	14.8512	-1.08801	0	0	15.9044	-0.03481	2	1.3	19.2932	3.35402	0	0	15.9392
LtaP33.0840	1	2.4	14.654	-1.12153	2	5	16.9124	1.1369	4	12.2	19.6576	3.88212	1	2.4	15.7755
LtaP27.2280	0	0	14.6391	-1.13255	1	3.2	18.5749	2.80321	2	9.4	19.0031	3.23143	0	0	15.7717
LtaP08.0250	2	3.8	18.7866	-1.13273	3	7	19.9201	0.0008	3	7.4	19.4982	-0.42113	6	12.7	19.9193
LtaP21.1940	0	0	15.3543	-1.13866	0	0	16.3658	-0.12709	1	3.2	16.8979	0.40501	1	5.9	16.4929
LtaP13.1240	0	0	15.717	-1.26103	2	2.6	17.174	0.19595	0	0	15.5389	-1.43911	2	1.9	16.978
LtaP19.0220	2	3.2	18.208	-1.28073	2	3.2	18.6609	-0.82787	4	6.1	19.3049	-0.18384	4	6.1	19.4887
LtaP25.0040	1	1	17.2235	-1.38838	1	1	19.2925	0.68062	1	1	18.897	0.28518	4	3.7	18.6118
LtaP04.0480	0	0	14.2608	-1.39518	0	0	13.6887	-1.96727	0	0	15.4727	-0.18332	0	0	15.656
LtaP18.0410	1	0.6	19.2505	-1.41594	2	1.3	24.6544	3.98788	1	0.6	18.9238	-1.74269	2	1.3	20.6665
LtaP36.0170	0	0	15.3105	-1.51224	0	0	14.9446	-1.87818	3	4.3	18.3524	1.52965	1	1.3	16.8228
LtaP31.0870	3	20.9	21.3606	-1.55954	5	35.4	23.0376	0.11754	3	16.5	21.8598	-1.0603	6	35.4	22.9201
LtaP21.0560	0	0	14.1484	-1.57427	0	0	14.504	-1.21863	0	0	15.3236	-0.39903	0	0	15.7226
LtaP36.3380	0	0	15.7269	-1.59415	0	0	13.9066	-3.41448	1	0.9	17.2392	-0.08184	2	2.1	17.321
LtaP35.0860	1	1.9	14.2928	-1.64517	1	1.9	13.8673	-2.07062	1	1.9	16.0454	0.10744	1	1.9	15.9379
LtaP30.0700	0	0	14.5499	-1.65535	0	0	15.1995	-1.00573	0	0	15.0637	-1.14162	0	0	16.2053
LtaP19.0080	2	8.3	20.1016	-1.66174	4	17.9	21.8959	0.13253	4	17.9	21.2207	-0.54266	3	14.1	21.7634
LtaP24.2070	0	0	15.3289	-1.66276	2	4.1	18.5844	1.59272	1	2.1	18.1524	1.16072	0	0	16.9917
LtaP11.0450	2	3	17.8157	-1.68699	0	0	14.8881	-4.61457	0	0	15.1334	-4.3692	3	4.7	19.5026
LtaP14.0870	3	3.8	18.2502	-1.71317	3	4	20.0535	0.09012	2	2.6	18.4048	-1.55856	6	8.9	19.9634
LtaP32.3860	10	13.3	21.9404	-2.07406	23	31.3	24.0736	0.05913	8	11.4	21.9789	-2.03551	22	29.6	24.0144
LtaP26.1310	0	0	14.4894	-2.10748	0	0	14.126	-2.47088	6	27.8	23.7989	7.20197	0	0	16.5969
LtaP18.0520	2	6	17.1839	-2.19649	4	13.3	20.5022	1.12185	1	3.6	16.4559	-2.92447	3	9.6	19.3804
LtaP16.1420	0	0	14.5212	-2.21783	0	0	14.6556	-2.08336	2	6.3	18.4018	1.6628	1	3.3	16.739
LtaP13.0040	0	0	13.5712	-2.56322	2	7.5	23.3712	7.23679	1	4.1	23.1144	6.98	0	0	16.1344
LtaP31.1030	0	0	16.4302	-2.62581	1	0.8	21.1249	2.0689	2	2	19.3968	0.34082	1	0.8	19.056
LtaP33.2240	0	0	14.8424	-2.67136	2	3.6	18.59	1.0762	0	0	15.2649	-2.24884	2	3.6	17.5138
LtaP33.0010	0	0	15.9184	-2.86393	1	2.1	15.6783	-3.10397	0	0	14.1219	-4.66038	3	5.8	18.7823
LtaP36.6070	0	0	14.0567	-2.89068	0	0	15.684	-1.2634	2	13	17.3013	0.35394	1	7.5	16.9474
LtaP23.1770	0	0	14.9047	-3.13087	1	2.1	18.127	0.09149	1	2.1	17.7847	-0.25084	2	3.7	18.0355
LtaP17.0740	0	0	15.4634	-3.28457	1	3.9	18.751	0.00301	1	3.9	18.4843	-0.26368	2	5.7	18.748
LtaP26.2260	0	0	15.8345	-3.36213	1	0.3	16.8322	-2.36445	5	1.8	19.2865	0.08982	5	1.8	19.1967
LtaP05.0090	1	4.5	15.1483	-3.79987	0	0	14.2823	-4.66583	2	8.9	18.2244	-0.72375	1	4.5	18.9481
LtaP29.0970	0	0	15.0513	-4.12517	0	0	14.3478	-4.82872	3	16.8	18.9367	-0.23975	4	24.6	19.1765
LtaP03.0210	0	0	14.7876	-4.13811	0	0	13.6462	-5.27943	2	8	19.024	0.09838	2	8	18.9257
Total # of peptides	3005				2270				3292				2197

## Sheet: Experiment #4
TAP-tagged bait protein	JBP3				PP1Ce				WD-GT				T7-TR
Gene Id	# peptides	% coverage	Log2 intensity	Log2 -control	# peptides	% coverage	Log2 intensity	Log2 -control	# peptides	% coverage	Log2 intensity	Log2 -control	# peptides	% coverage	Log2 -control
LtaP36.0380	44	57.2	34.2871	16.9948	34	47.8	30.0911	12.7988	36	47.8	30.7734	13.4811	0	0	17.2923
LtaP32.3990	24	59.2	31.9059	16.5993	25	63.9	32.3924	17.0858	25	59.7	33.945	18.6384	1	2.8	15.3066
LtaP12.0900	31	41.7	31.2256	13.0583	3	5.3	17.8397	-0.32759	3	5.6	17.8863	-0.28099	0	0	18.1672
LtaP35.2400	22	28.4	31.1319	13.0103	3	5	17.3667	-0.75485	2	3	17.597	-0.52448	0	0	18.1215
LtaP15.0230	16	39.8	29.7113	12.8866	21	44.1	33.9633	17.1385	17	40.1	31.3848	14.5601	0	0	16.8247
LtaP36.2450	27	38.3	29.6175	11.6153	25	34.9	27.6212	9.61899	23	34.1	28.3087	10.3065	1	1.2	18.0022
LtaP33.1440	15	57.2	30.2731	11.6114	15	57.2	30.7538	12.0921	15	57.2	31.6262	12.9645	0	0	18.6617
LtaP12.0900	20	36.1	30.6044	11.5661	3	6.9	20.4058	1.3675	0	0	16.2359	-2.80241	0	0	19.0383
LtaP28.2640	8	45.2	30.3786	11.4715	1	10.1	19.0047	0.09768	0	0	17.7081	-1.19891	0	0	18.9071
LtaP14.0150	18	49.7	29.5372	10.819	1	3.3	20.7466	2.02842	2	6.4	20.1769	1.45871	1	3.1	18.7182
LtaP12.0900	13	60.7	31.4535	10.5204	5	22.4	24.1539	3.22075	4	19	23.003	2.06983	1	4	20.9332
LtaP11.0620	2	5.3	28.2327	10.2445	1	3.7	30.681	12.6928	1	3.7	30.4158	12.4276	0	0	17.9882
LtaP12.0900	10	71.7	24.3905	7.36414	1	12.1	16.7819	-0.24439	1	12.1	19.5007	2.47439	0	0	17.0263
LtaP35.2870	12	25.2	25.6905	6.80113	6	13.1	22.6176	3.72822	6	14.8	22.2914	3.4021	0	0	18.8893
LtaP05.1280	2	19.9	23.6605	5.8772	3	25	22.6415	4.85825	10	53.7	27.2869	9.50365	0	0	17.7833
LtaP21.1020	1	1.1	22.8723	5.53845	4	4.2	25.2928	7.95899	2	2.1	22.9701	5.63621	0	0	17.3339
LtaP12.0900	3	35.1	24.2379	5.49669	1	6	19.4813	0.74014	1	6	17.3701	-1.37107	0	0	18.7412
LtaP05.0570	2	4.3	23.9985	4.82557	0	0	17.2401	-1.93286	2	4.3	22.068	2.89507	0	0	19.173
LtaP31.2340	6	36.7	28.2636	4.80943	7	44.5	25.2479	1.79377	5	33.6	25.3757	1.92161	4	34.4	23.4541
LtaP09.0990	1	0.2	22.8239	4.63425	2	0.8	23.6182	5.42851	1	0.2	23.7264	5.53673	0	0	18.1897
LtaP33.0320	1	2.5	22.1747	4.59433	2	5.9	20.5465	2.96615	1	3.3	21.3219	3.74155	0	0	17.5804
LtaP29.1270	2	4.8	23.417	4.47085	1	3	21.0005	2.0543	2	4.8	21.335	2.38885	0	0	18.9461
LtaP18.1480	4	5.5	22.6122	4.39951	2	3.1	22.4221	4.20934	4	5.5	22.7476	4.53485	0	0	18.2127
LtaP08.0380	5	4.8	21.8034	4.37241	6	5.7	22.4431	5.01213	7	6.5	22.8268	5.39581	0	0	17.431
LtaP35.0170	1	1.9	20.2325	4.35203	1	1.9	19.4424	3.56195	1	1.9	19.6934	3.81298	1	1.6	15.8804
LtaP06.0550	2	2.5	20.8007	4.34755	1	1.4	17.1847	0.73159	1	1.1	17.1781	0.72497	1	1.4	16.4531
LtaP34.3100	3	7.8	21.4975	4.34221	5	13.3	23.0872	5.93197	5	13.3	23.3307	6.17549	0	0	17.1552
LtaP36.5300	1	4.1	22.5832	4.14645	1	4.1	20.3786	1.94186	2	6	20.2213	1.78457	0	0	18.4367
LtaP18.1430	2	3.5	21.8151	4.11843	1	1.7	19.5039	1.80729	1	1.7	21.0207	3.32402	0	0	17.6966
LtaP14.1510	2	2.4	21.9944	4.11363	1	0.9	19.9654	2.08461	1	0.9	20.1342	2.25345	1	1.5	17.8807
LtaP31.0270	1	1.1	20.5658	4.10552	2	3.1	21.4119	4.95162	1	1.1	21.4725	5.01222	0	0	16.4603
LtaP25.0870	2	15.7	20.6285	4.05666	0	0	16.9292	0.3574	3	26.8	25.366	8.79417	0	0	16.5718
LtaP17.0430	2	3.4	22.3086	4.05027	2	3.4	21.4377	3.17938	2	3.4	22.0658	3.80751	0	0	18.2583
LtaP32.1770	1	1.4	20.6453	4.008	0	0	18.1253	1.48801	0	0	17.4355	0.79828	1	1.1	16.6373
LtaP12.0030	1	5.7	20.6532	3.96884	3	15.9	20.5488	3.86436	3	15.9	21.4663	4.78192	0	0	16.6844
LtaP29.1650	5	8.4	25.9018	3.93596	4	7.2	23.7832	1.81728	5	8.4	23.9474	1.98155	3	5.8	21.9659
LtaP31.0560	2	3.2	21.5366	3.86391	2	3.2	21.7676	4.09492	2	3.2	22.1016	4.42892	0	0	17.6727
LtaP36.0470	2	16.9	21.497	3.85633	2	16.9	20.88	3.23931	2	16.9	20.9726	3.33196	0	0	17.6406
LtaP13.1090	2	4.1	20.9042	3.72898	2	4.2	17.4059	0.23065	2	4.1	20.0882	2.91301	2	4.2	17.1752
LtaP29.2280	2	6.5	21.0109	3.6907	4	11.2	22.2056	4.88536	4	11.2	22.6864	5.36612	0	0	17.3202
LtaP30.0140	2	7.5	20.9528	3.63704	1	4.2	21.3223	4.00649	1	4.2	19.9635	2.64773	0	0	17.3158
LtaP04.0540	2	1.3	21.2066	3.62096	3	2	21.5919	4.00619	4	2.7	22.4634	4.87769	1	0.6	17.5857
LtaP23.1230	6	23.8	27.348	3.60382	6	23.8	23.5723	-0.17186	6	21.5	23.8401	0.09592	6	22.1	23.7442
LtaP35.3550	1	5	19.7825	3.56819	2	9.1	20.7355	4.5212	1	4	20.0875	3.87311	0	0	16.2143
LtaP19.0480	2	10	21.8406	3.53528	1	7	17.9544	-0.35097	2	10	19.5587	1.25342	1	7	18.3053
LtaP36.1180	1	1.9	20.7426	3.52048	2	4.9	20.3686	3.14643	1	3	20.0836	2.86141	0	0	17.2221
LtaP08.0490	1	1.4	20.4225	3.35356	3	4.9	21.2869	4.21803	2	2.6	21.7336	4.66471	0	0	17.0689
LtaP22.0650	1	7.6	20.7276	3.21573	0	0	16.7581	-0.75372	5	40.1	25.9284	8.41651	0	0	17.5118
LtaP35.3770	1	1.8	20.2019	3.20577	1	1.8	19.3917	2.39559	0	0	17.5303	0.53418	0	0	16.9962
LtaPcontig399-1	1	4.6	20.6235	3.16686	2	9.2	21.0411	3.58453	2	9.2	22.104	4.64739	0	0	17.4566
LtaP26.1720	2	14.3	21.6581	3.12803	3	21.4	22.6928	4.16268	3	21.4	22.0665	3.53637	0	0	18.5301
LtaP29.1060	2	3.6	20.5934	3.11486	6	9.5	23.8559	6.37731	7	11.2	23.9801	6.50152	0	0	17.4785
LtaP26.2410	2	4.2	22.0191	3.11196	1	1.5	16.2123	-2.6948	2	3.5	21.9022	2.99505	1	2.2	18.9071
LtaP29.1220	1	4.1	20.2254	3.1113	0	0	17.1572	0.04309	0	0	18.0127	0.89859	1	6.6	17.1141
LtaP15.1030	2	2.7	19.745	3.08344	5	6.3	22.3123	5.65081	3	4.1	21.4677	4.8062	0	0	16.6615
LtaP26.1310	3	16.5	20.1663	3.07538	1	6.2	17.3665	0.27555	10	43.8	27.1016	10.0107	1	4.6	17.0909
LtaP32.2290	1	2.5	19.7013	2.93975	3	11.2	20.6468	3.88525	2	6.7	20.5815	3.82	0	0	16.7615
LtaP35.2120	5	4.5	24.754	2.91515	7	7.1	22.6618	0.82295	5	5.1	23.163	1.32416	2	1.6	21.8388
LtaP15.1050	1	2.1	20.5694	2.84763	1	2.1	19.3257	1.60393	2	4	19.8893	2.16754	0	0	17.7218
LtaP28.2250	5	9.1	23.8861	2.76383	5	9.1	23.3257	2.20336	6	11.2	23.6099	2.48756	2	3.4	21.1223
LtaPcontig407-1	1	2.2	19.83	2.76008	1	3.1	20.0929	3.02291	2	5.3	19.9139	2.84396	0	0	17.07
LtaP29.2700	0	0	18.2764	2.66751	2	4	21.6236	6.0147	0	0	17.1503	1.54138	0	0	15.6089
LtaP06.0650	1	2.2	19.1268	2.59753	5	15.1	23.9332	7.40388	2	5.4	19.6792	3.14993	0	0	16.5293
LtaP30.1480	1	2	19.1318	2.57631	2	3.4	19.9882	3.43269	3	5.2	20.876	4.32052	1	2	16.5555
LtaP02.0590	1	3.8	22.0082	2.56554	2	8.9	21.7875	2.34486	3	12.5	21.553	2.11039	0	0	19.4427
LtaP19.0150	0	0	19.6631	2.54056	1	2.5	18.4815	1.35896	2	4.4	21.0351	3.91254	0	0	17.1226
LtaP35.5290	1	3.1	20.5529	2.5305	2	5.9	22.0208	3.99842	1	3.1	21.4761	3.45364	0	0	18.0224
LtaP29.1400	2	4.4	20.7453	2.50945	4	8.1	22.6353	4.39948	5	9.3	22.8148	4.57903	0	0	18.2358
LtaP04.0840	5	7.3	22.645	2.4619	3	4	20.1853	0.00218	4	6.2	20.4565	0.2734	2	2.9	20.1831
LtaP33.3480	3	6.2	22.141	2.41377	1	1.7	19.6146	-0.11261	2	4.5	19.978	0.25077	2	4.5	19.7272
LtaP15.1380	1	1.8	18.4712	2.3929	2	3.3	21.3458	5.2675	3	5.1	20.8907	4.81241	1	1.8	16.0783
LtaP12.0690	7	21.9	23.9287	2.37991	7	21.9	23.9965	2.44777	6	19.5	24.0885	2.53976	4	14	21.5488
LtaP35.1420	3	16.8	22.5305	2.37473	2	10.8	20.5033	0.34756	1	4.5	20.1674	0.01169	1	4.5	20.1557
LtaP32.1600	0	0	19.2601	2.30766	2	4.1	20.5435	3.59106	1	1.8	21.0312	4.07876	0	0	16.9524
LtaP25.0800	7	23.9	23.3606	2.3074	9	27.8	25.0171	3.96387	11	34.2	25.3779	4.32464	1	5.4	21.0532
LtaP34.0610	1	2.1	19.7642	2.30516	1	2.1	20.0681	2.60915	5	10.4	22.7629	5.30392	0	0	17.459
LtaP08.0130	1	1	19.9253	2.26155	0	0	16.88	-0.78374	0	0	18.5661	0.90234	0	0	17.6638
LtaP29.0800	3	9.3	22.7738	2.25977	5	15.4	23.5538	3.03977	6	18.5	24.3324	3.81835	2	6.2	20.514
LtaP34.3660	2	4.7	21.3356	2.25756	2	4.7	21.2465	2.16846	2	4.7	21.4343	2.35627	1	3.3	19.078
LtaPcontig159-1	1	4.1	20.7569	2.23149	2	11.3	20.6697	2.14423	1	4.1	20.2595	1.73403	0	0	18.5255
LtaP28.1200	2	5	22.3274	2.23019	2	5	21.5131	1.41581	2	5	21.3781	1.28083	2	5	20.0973
LtaP15.0250	0	0	18.6889	2.19967	1	4.6	20.9496	4.46043	2	7.5	20.8878	4.39857	0	0	16.4892
LtaP32.2100	3	12.5	23.2204	2.19633	2	9.2	22.4665	1.44242	3	12.5	22.5362	1.5121	2	7.9	21.0241
LtaPcontig321-1	2	6.3	24.4438	2.18078	5	19.6	24.8709	2.60792	6	24.3	23.4278	1.16475	1	3.2	22.263
LtaP23.0960	1	3.4	22.5331	2.13875	6	15.4	22.8964	2.50206	8	22	23.0395	2.64517	2	8.4	20.3943
LtaP15.1530	2	1.8	20.5133	2.1178	4	4.1	21.3315	2.93604	3	2.7	20.4331	2.03762	1	0.8	18.3955
LtaP16.1230	0	0	19.3546	2.10267	1	0.6	20.3195	3.06751	1	0.6	19.8792	2.62726	1	0.4	17.252
LtaP05.0800	2	17.7	20.1779	2.09864	1	10.9	19.5631	1.48379	1	10.9	19.8642	1.78489	0	0	18.0793
LtaP32.0630	5	12.4	23.6763	2.08245	5	12.4	24.0552	2.46141	4	8.7	22.2918	0.69797	1	1.4	21.5938
LtaP29.0240	2	4.1	21.9109	2.07833	2	4.1	21.247	1.41439	2	4.1	21.5452	1.71262	2	4.1	19.8326
LtaP34.0680	6	24.4	24.42	2.06806	4	18	22.1279	-0.22403	3	12.2	22.5716	0.21968	3	12.2	22.3519
LtaP28.1130	5	13.1	24.0687	2.03497	2	7.6	21.1822	-0.85146	2	7.3	20.1387	-1.89498	4	12.8	22.0337
LtaP22.0550	2	4.6	20.316	2.02259	3	6.9	22.0816	3.78825	3	6.9	22.6006	4.30728	1	2.7	18.2934
LtaP06.0170	0	0	18.9532	2.0214	1	2.6	17.3705	0.4387	2	6.7	16.7641	-0.16771	1	2.6	16.9318
LtaP27.2520	2	6.5	21.8227	2.00514	9	35.8	25.4064	5.58878	9	35.8	25.4648	5.64727	1	4.5	19.8176
LtaP30.2970	18	45.4	30.29	1.97503	20	53.2	29.9622	1.64727	16	41.6	29.6857	1.3707	17	44	28.315
LtaP30.3280	1	2.5	18.714	1.95584	2	4.4	21.3777	4.61953	2	4.4	19.5336	2.77543	0	0	16.7581
LtaP12.0530	26	20.6	26.6634	1.95276	32	29	26.8958	2.18518	26	24	26.2696	1.55898	12	9.8	24.7107
LtaP10.0280	3	7.4	21.7999	1.9498	13	35.2	25.8428	5.99266	11	33.3	25.9111	6.06095	2	4.4	19.8501
LtaP28.2540	6	66.7	27.5396	1.94781	5	54.4	27.0711	1.47937	5	66.7	26.8483	1.25653	5	59.6	25.5918
LtaP03.0640	1	0.6	18.1502	1.89614	1	0.5	17.9796	1.72555	0	0	16.613	0.35889	0	0	16.2541
LtaP31.0690	3	3.3	22.6977	1.85963	2	2.5	19.5951	-1.24293	3	2.9	20.6853	-0.15281	3	3.3	20.8381
LtaP35.0480	0	0	18.5646	1.83492	2	9.6	20.7834	4.05372	1	5.2	19.663	2.93329	0	0	16.7297
LtaP35.3080	0	0	19.1866	1.83013	2	2.2	20.8015	3.44508	1	0.8	21.3176	3.96117	0	0	17.3564
LtaP04.0520	2	12.2	19.8038	1.78789	5	24.9	22.8613	4.8454	3	15.1	21.2877	3.27184	0	0	18.0159
LtaP06.0070	4	10.9	23.912	1.7807	4	10.9	22.5451	0.41386	3	8.5	22.8575	0.72629	5	13.6	22.1313
LtaP15.1450	2	3.7	20.5126	1.75033	2	3.9	19.6954	0.93312	0	0	19.6073	0.84507	2	3.9	18.7623
LtaP25.2470	0	0	18.5073	1.74666	2	8.5	21.9796	5.21901	2	8.5	21.857	5.09638	1	4.1	16.7606
LtaP04.0810	1	1.7	21.745	1.74333	2	3.3	20.4396	0.43791	2	3.3	20.8463	0.84461	1	1.7	20.0017
LtaP16.0130	2	2.2	24.0106	1.72673	3	4.7	22.9135	0.62959	3	3.6	23.3485	1.06467	1	1.3	22.2839
LtaP36.2770	0	0	19.7249	1.72162	3	3.3	20.3875	2.38426	0	0	17.4584	-0.54485	0	0	18.0033
LtaP34.3420	0	0	19.1754	1.71325	2	4.4	17.9881	0.52593	1	2.2	17.6975	0.23534	0	0	17.4622
LtaP16.0870	0	0	19.6648	1.70293	2	4.5	20.2958	2.33389	2	2.7	19.1589	1.19703	0	0	17.9619
LtaP13.1490	0	0	18.5353	1.69911	2	1.5	19.8262	2.99002	1	0.8	19.524	2.68782	0	0	16.8362
LtaP36.7170	5	12.3	22.702	1.69787	9	21.4	24.2861	3.28194	18	37.1	28.7074	7.70326	2	6	21.0041
LtaP27.2020	4	22.8	24.1063	1.67997	3	19.3	21.3845	-1.04184	3	19.3	22.0969	-0.32942	3	18.5	22.4263
LtaP35.0180	1	3.1	19.4763	1.67908	4	18.2	22.8571	5.05988	4	17.8	19.8381	2.04091	0	0	17.7972
LtaP25.0460	1	1.2	20.0591	1.67038	1	1.2	19.7783	1.38958	1	1.2	20.2461	1.8574	1	1.2	18.3887
LtaP11.0110	1	2.3	19.6166	1.66361	8	23.4	25.2958	7.34279	8	23.4	25.4826	7.52962	0	0	17.953
LtaP24.1070	13	12.1	25.2258	1.64924	8	7.1	23.7058	0.1292	6	5.2	23.6686	0.09203	9	8.6	23.5766
LtaP35.4000	4	7.6	23.5083	1.6349	6	14.1	23.9547	2.0813	4	7.6	23.0515	1.17808	4	7.6	21.8734
LtaP19.1530	1	1.7	22.6757	1.62525	3	7	21.2965	0.24607	2	3.7	20.7024	-0.34802	1	1.7	21.0505
LtaP25.1860	3	6.9	23.6729	1.61363	4	10.5	24.1126	2.05329	5	13.4	24.2784	2.21915	1	3.6	22.0593
LtaP32.2400	7	37.9	24.8211	1.60992	2	12.3	22.7328	-0.47839	5	26.6	23.0133	-0.19792	6	36.9	23.2112
LtaP28.1010	3	3.6	21.4549	1.58377	2	2.6	20.1418	0.27067	0	0	17.9625	-1.9087	1	1.3	19.8712
LtaP28.2670	0	0	18.5939	1.58094	1	5	18.4801	1.46717	1	5	17.9789	0.96597	0	0	17.013
LtaP35.2200	2	5.9	21.1407	1.57909	2	5.9	21.4602	1.89863	2	5.9	21.8498	2.28824	1	3.4	19.5616
LtaP22.1510	2	2.8	19.2745	1.57855	3	4.7	21.5337	3.83769	4	5.6	21.6047	3.90871	0	0	17.696
LtaP10.1290	0	0	19.1631	1.57072	3	4.5	20.1597	2.56734	2	3.7	20.2424	2.65003	0	0	17.5923
LtaP30.2700	5	7.1	25.4211	1.56506	2	2	23.3087	-0.54736	5	8.2	24.0116	0.15558	3	4.5	23.856
LtaP22.0940	0	0	19.4961	1.56198	3	6.1	20.6712	2.7371	3	6.1	20.9184	2.98431	0	0	17.9341
LtaP31.0450	2	2.7	21.3377	1.53355	2	2.7	21.0276	1.22346	3	4.2	21.7975	1.99332	1	1.4	19.8042
LtaP29.0640	11	7.7	25.4873	1.51013	8	5.5	24.502	0.52478	11	7.3	25.3541	1.37691	8	5.6	23.9772
LtaP30.2470	7	6.8	23.6094	1.4964	4	3.9	21.9558	-0.1572	6	5.9	21.8529	-0.26017	4	3.7	22.113
LtaP29.0040	1	3.5	20.1546	1.49064	1	3.5	19.6375	0.97354	1	3.5	20.4877	1.8237	1	4.2	18.664
LtaP27.0610	3	3.7	21.5171	1.45588	0	0	16.3874	-3.67376	2	2.4	19.6065	-0.4547	2	2.6	20.0612
LtaP32.3860	30	38.6	27.4855	1.4443	23	30.8	25.1855	-0.85572	22	33.5	25.6809	-0.3603	26	37.4	26.0412
LtaP32.3200	2	2.9	19.8867	1.44182	2	2.9	19.6458	1.20093	2	2.9	19.2182	0.77333	0	0	18.4448
LtaP12.0640	5	8.3	22.1843	1.43712	1	1.8	19.6442	-1.10297	2	3.6	19.5044	-1.24278	4	6.2	20.7471
LtaP35.1310	3	16.5	21.1341	1.42967	6	26.8	24.5045	4.79999	6	26.8	25.0609	5.35642	1	7.9	19.7045
LtaP34.2240	0	0	18.7681	1.40757	1	7.7	20.5347	3.17418	1	7.7	20.3647	3.00423	1	7.7	17.3605
LtaP21.0840	1	1	20.8377	1.40359	3	3.1	21.1247	1.69061	2	2	21.7479	2.31378	1	1	19.4341
LtaP35.3410	0	0	17.8503	1.40102	2	3.2	21.1776	4.72828	2	3.3	21.8783	5.42899	0	0	16.4493
LtaP29.0300	3	9.4	23.7655	1.39897	4	18.6	22.7936	0.42712	3	14.4	22.356	-0.01052	4	13.6	22.3665
LtaP33.1130	2	23.6	23.2218	1.39733	2	23.6	21.7679	-0.05657	2	23.6	21.514	-0.3104	1	8.4	21.8244
LtaP33.0870	2	3.2	21.4202	1.37924	0	0	18.9701	-1.07095	1	2.3	19.6815	-0.35955	1	2.3	20.041
LtaP06.0390	4	9.4	22.5717	1.36554	1	1.7	20.0786	-1.12754	2	4.9	20.7382	-0.46798	3	7.7	21.2062
LtaP14.0030	0	0	17.7314	1.35902	3	4.1	17.533	1.16063	2	2.6	17.4291	1.0568	1	1.6	16.3724
LtaP24.2070	0	0	18.8487	1.33298	5	9.5	22.7103	5.19461	2	4.1	19.9355	2.41977	0	0	17.5157
LtaP35.4320	7	10.4	24.2007	1.33259	5	8	22.5727	-0.29546	5	7.8	22.2885	-0.57969	5	7.9	22.8682
LtaP24.0860	2	6	22.768	1.32538	2	6	20.9523	-0.49031	1	3.2	20.9876	-0.45498	2	6	21.4426
LtaP30.0300	4	7.4	24.6373	1.31647	5	9.4	22.8607	-0.46014	4	7.4	23.1079	-0.213	4	7.4	23.3209
LtaP23.0560	41	34.9	28.2823	1.31301	30	27.9	26.2838	-0.68546	35	34.4	26.9459	-0.02336	29	25.9	26.9693
LtaP13.1450	11	20.1	25.3253	1.30411	5	8.8	23.6028	-0.4184	7	13.5	23.7203	-0.3009	9	16	24.0211
LtaP30.1740	0	0	18.6681	1.29493	2	10.6	20.5951	3.22195	1	5.5	20.6483	3.27515	0	0	17.3732
LtaP31.1350	39	34.7	27.7563	1.28635	30	27.2	26.2198	-0.25014	32	29.2	26.3374	-0.13249	26	24.1	26.4699
LtaP21.1260	2	4.7	22.1319	1.28296	14	35.6	23.4733	2.62444	17	38.7	26.3615	5.51256	2	4.4	20.8489
LtaP27.1460	1	1.1	19.3705	1.27788	2	2.7	19.5228	1.43025	1	1.1	20.1377	2.04511	0	0	18.0926
LtaP09.1140	3	16	24.5509	1.27027	1	4.4	21.7716	-1.50908	3	16	22.2685	-1.01214	3	16	23.2807
LtaP30.3620	2	2.7	23.7126	1.26861	3	4.4	22.2336	-0.21038	3	4.6	22.3834	-0.06063	3	3.9	22.444
LtaP05.0870	17	24.5	28.7203	1.26767	15	25.9	26.4388	-1.0138	16	26.6	26.8481	-0.60457	16	23.2	27.4526
LtaP28.0670	6	25.9	23.7398	1.25372	5	23.1	23.5949	1.10888	5	23.1	24.0397	1.55364	5	22.6	22.486
LtaP34.0180	1	3.3	18.4826	1.24559	1	3.3	17.7156	0.47851	2	8.2	18.9151	1.67804	1	3.3	17.237
LtaP17.0240	5	6.7	23.003	1.23438	1	1.2	21.3034	-0.46525	4	5.5	21.5246	-0.24407	4	4.8	21.7687
LTAP_350058000.1;LTAP_330029300.1	2	22.4	26.2765	1.23365	2	22.4	25.7849	0.74209	2	22.4	26.0914	1.04855	2	22.4	25.0429
LtaP36.5530	2	7.8	20.897	1.22841	3	11.2	22.96	3.29147	3	11.2	23.3199	3.65134	1	3.4	19.6686
LtaP06.1090	18	24.1	25.8791	1.22804	16	21.9	24.0647	-0.58636	14	20.1	24.208	-0.44309	10	13.9	24.6511
LtaP36.3770	1	4.5	20.4555	1.21481	2	9	21.4814	2.24067	2	9	21.9094	2.66868	0	0	19.2407
LtaP14.0420	1	3.1	18.4883	1.21351	1	2.5	19.7559	2.48121	2	5.6	19.1489	1.87421	0	0	17.2747
LtaP30.2390	1	3.5	19.8956	1.20735	3	9.3	20.5915	1.90323	3	9.3	20.583	1.89472	0	0	18.6883
LtaP30.3770	4	14.5	24.7961	1.20387	4	14.5	26.3964	2.80424	4	14.5	26.5845	2.99231	3	14.5	23.5922
LtaP31.0140	18	22.7	26.4091	1.2026	11	14.4	24.1191	-1.0874	12	15.5	24.2964	-0.91008	14	18.6	25.2065
LtaP01.0600	6	17.8	25.3047	1.19636	6	17.8	23.6352	-0.47315	6	17.8	24.5198	0.4114	6	17.8	24.1084
LtaP30.1760	11	33.1	28.0126	1.19375	10	30.7	26.17	-0.64888	11	33.1	26.6244	-0.19449	11	33.1	26.8189
LtaP25.0400	3	15.6	23.9671	1.19006	3	15.6	22.1443	-0.63275	1	6.7	18.7896	-3.98746	4	24	22.777
LtaP26.1590	3	4.8	22.8575	1.18804	5	8.5	21.6836	0.01416	5	8.5	21.4672	-0.20225	4	6.3	21.6695
LtaP34.0680	25	19.6	26.5906	1.17939	19	16	25.3388	-0.0725	21	17.8	25.1312	-0.28009	22	17	25.4112
LtaP27.1550	0	0	18.1809	1.1776	2	7.2	20.3853	3.38199	1	4.5	20.0531	3.04978	0	0	17.0033
LTAP_270020700.1;LTAP_270020600.1	5	21.4	24.6266	1.16936	5	21.4	26.0021	2.54485	5	21.4	25.8204	2.36315	5	21.4	23.4573
LtaP30.3770	3	61.9	23.4165	1.16385	3	61.9	25.0014	2.74881	3	61.9	25.1857	2.93304	3	61.9	22.2526
LtaP02.0390	6	22	23.988	1.16289	7	27.5	24.5637	1.73863	7	27.5	25.3025	2.47738	5	20.3	22.8251
LtaP31.1360	19	20.6	26.1407	1.16045	17	19.6	24.7433	-0.23698	16	18.7	24.5069	-0.47334	18	19	24.9803
LtaP34.1370	1	7.3	19.6759	1.15938	1	9	16.9347	-1.58175	1	7.3	19.6522	1.13571	1	7.3	18.5165
LtaP06.1060	3	19.3	23.7129	1.15864	3	19.3	22.9341	0.37978	3	19.3	23.9194	1.36515	3	19.3	22.5543
LtaP01.0210	1	1.4	21.156	1.15843	2	2.5	21.4973	1.49971	2	2.5	21.5344	1.5369	1	1.4	19.9976
LtaP06.0630	13	15.3	24.8459	1.15219	8	9.2	23.2063	-0.48736	13	15.3	23.4515	-0.24221	8	10	23.6937
LtaP36.2140	0	0	18.9215	1.15161	0	0	17.6806	-0.08924	0	0	19.2961	1.5263	0	0	17.7698
LtaP32.2940	4	6.1	24.2563	1.14891	4	6.1	22.3213	-0.78613	3	4.7	22.8807	-0.22669	5	7.9	23.1074
LtaP24.0700	5	7.4	23.2799	1.1462	5	6.9	22.0673	-0.06641	4	5.8	22.2539	0.12019	5	7.4	22.1337
LtaP32.3130	3	6.1	24.0676	1.14323	3	6.1	22.0651	-0.8593	3	6.1	23.3415	0.41713	3	6.1	22.9244
LtaP04.0800	10	9.2	25.3734	1.13329	9	8	23.384	-0.85613	9	8.1	23.5109	-0.72929	9	8.5	24.2402
LtaP26.0720	12	27.2	26.4877	1.11856	9	16.7	25.3456	-0.02352	10	21.5	25.0077	-0.36142	11	26.1	25.3692
LtaP28.2390	4	12.3	23.8121	1.11797	6	19.5	24.1688	1.47474	7	18.3	23.6157	0.92162	6	18	22.6941
LtaP07.1210	0	0	18.3406	1.11097	2	11	21.2987	4.06906	1	4.9	20.8633	3.63367	1	4.9	17.2297
LtaP01.0750	3	9.9	22.813	1.10815	3	8.8	21.3026	-0.40222	2	7.2	21.7547	0.04986	5	14	21.7049
LtaP13.1370	5	7.9	23.0524	1.09948	3	6.1	22.2794	0.32647	4	5.4	22.3485	0.39555	4	6.9	21.9529
LtaP36.2460	4	20.2	22.3498	1.09217	6	25.6	24.2363	2.97871	6	25.6	24.8014	3.54385	2	11.2	21.2576
LtaP12.0310	1	0.7	21.0828	1.08943	1	1.3	18.2011	-1.79226	1	0.7	20.5397	0.5463	1	0.7	19.9934
LtaP36.6000	4	14.5	25.1955	1.08574	4	14.5	23.0318	-1.07789	5	18.5	23.5492	-0.56051	4	14.9	24.1097
LtaP14.0860	10	16.6	25.9861	1.07438	9	18.7	25.0725	0.16082	10	20.5	24.8863	-0.02537	11	21.8	24.9117
LtaP36.0060	0	0	19.2791	1.07347	2	13.7	21.6752	3.46959	2	13.7	22.0732	3.86758	0	0	18.2056
LtaP31.3340	0	0	18.467	1.06712	3	6.8	21.1729	3.77308	3	6.8	21.3624	3.9626	0	0	17.3998
LtaP12.0080	20	38.1	28.1676	1.06629	20	40.7	26.8908	-0.21053	18	35.6	26.7445	-0.35684	20	39.1	27.1013
LtaP29.1840	8	9.4	24.1166	1.06315	2	2.5	22.0289	-1.0245	7	8.4	22.5196	-0.53385	5	6.6	23.0534
LtaP27.0540	5	10.9	23.8304	1.06283	5	10.9	21.4384	-1.32916	3	7.3	22.2505	-0.51701	4	9.4	22.7675
LtaP06.0620	7	17.9	24.6688	1.05823	6	16.6	23.4174	-0.19316	7	17.9	23.6933	0.08274	7	17.9	23.6105
LtaP17.1290	4	2.8	23.8482	1.05805	5	4.1	22.8427	0.05255	4	3.3	22.7598	-0.03044	6	4.7	22.7902
LtaP06.0340	0	0	19.8651	1.05772	3	10.8	21.6058	2.79843	3	10.8	21.8276	3.02024	0	0	18.8074
LtaP32.1710	2	4.8	22.6252	1.05396	1	3	20.7248	-0.8465	0	0	17.6723	-3.89892	2	4.8	21.5713
LtaP28.2460	5	5.2	22.37	1.0474	2	2.1	21.4405	0.11788	4	4.2	20.6136	-0.70902	6	6.1	21.3226
LtaP09.1140	7	31.5	25.0569	1.04645	6	27.9	23.4203	-0.5901	7	31.5	23.5724	-0.43802	6	27.9	24.0104
LtaP19.1070	11	6.6	24.8554	1.04543	8	5.5	22.9827	-0.82732	9	6	23.2358	-0.57424	7	4.6	23.81
LtaP31.3600	14	19.5	25.1948	1.03872	13	18.1	23.9569	-0.19912	11	15.8	23.8213	-0.33474	12	17.4	24.1561
LtaP05.0670	2	5.2	21.019	1.03602	2	5.2	20.8556	0.87258	2	5.2	22.0235	2.04046	1	2.3	19.983
LtaP09.0770	0	0	17.4884	1.02528	0	0	17.6012	1.13817	2	1.4	20.9709	4.50785	0	0	16.4631
LtaP32.1050	0	0	18.9276	1.01993	1	0.9	17.3167	-0.591	1	0.7	19.0867	1.17903	0	0	17.9077
LtaP18.1650	6	15.7	24.2015	1.01964	4	9.1	22.2357	-0.94613	4	9.7	22.5897	-0.59219	6	15.7	23.1819
LtaP26.2140	6	19.2	24.8585	1.01703	6	19.2	24.2426	0.4012	6	19.2	24.9263	1.08489	5	15.8	23.8414
LtaP20.0280	6	20.5	24.3218	1.01507	4	13.4	22.7558	-0.55096	3	10.7	22.6709	-0.6359	5	17.8	23.3068
LtaP32.1830	1	1.5	18.1265	1.01167	1	1.8	19.6096	2.49481	2	3.3	19.9079	2.79305	1	1.5	17.1148
LtaP25.1290	0	0	19.3268	1.00932	2	1.1	18.8164	0.49892	2	1.1	18.2323	-0.08523	1	0.5	18.3175
LtaP26.1970	3	1.2	22.4388	1.00746	1	0.3	20.8491	-0.58218	1	0.5	21.0919	-0.33939	3	1.2	21.4313
LtaP01.0740	1	3.5	20.9441	1.00681	2	6	21.9791	2.04181	2	6	22.622	2.6847	1	2.5	19.9373
LtaP36.5280	1	1.2	20.7355	1.00093	2	4.4	21.0095	1.27496	2	4.4	20.6383	0.90377	2	4.4	19.7345
LtaP35.3560	2	2	20.1041	0.99944	1	1.2	20.2314	1.12678	1	1.2	20.473	1.36836	1	1.2	19.1046
LtaP12.1150	4	23.3	23.9264	0.99826	4	23.3	22.0671	-0.86102	5	34.3	22.0281	-0.90009	4	30.5	22.9282
LtaP36.1910	2	6	20.8081	0.99233	2	6.7	21.4612	1.64539	1	3.6	21.1919	1.37609	1	3.6	19.8158
LtaP07.0160	5	9.8	22.9467	0.99148	3	6.7	21.7245	-0.23074	4	8	22.2199	0.26469	4	8.5	21.9552
LtaP36.6040	0	0	18.1737	0.98791	2	1.9	20.1019	2.91609	0	0	18.0797	0.89394	0	0	17.1858
LtaP27.1800	0	0	18.4282	0.98394	1	0.4	21.2445	3.80023	2	0.6	18.2096	0.76529	0	0	17.4443
LtaP08.0010	3	3	22.6088	0.96367	2	2.2	21.7404	0.09536	5	5.3	22.2612	0.61615	3	3	21.6451
LtaP13.0780	3	3.7	23.3764	0.96252	3	3.7	23.5254	1.11155	3	3.7	23.4927	1.0788	3	3.7	22.4139
LtaP27.1700	2	2.7	19.5846	0.95748	0	0	18.5221	-0.10504	1	1.5	18.5692	-0.0579	1	1.5	18.6271
LtaP36.5050	14	39.7	27.1353	0.95205	12	33.6	24.7016	-1.48161	9	29.4	24.9276	-1.25561	12	36.7	26.1832
LtaP25.1130	4	7.9	23.5066	0.94327	4	8.6	22.9118	0.34842	4	8.6	22.7129	0.14952	3	5.3	22.5634
LtaP31.1000	12	53	26.5997	0.94093	12	53	24.6248	-1.03403	9	39.4	24.8955	-0.7633	11	53	25.6588
LtaP21.0610	1	2.6	18.5284	0.93895	2	7.1	20.9172	3.32773	1	2.6	17.6989	0.10946	1	2.6	17.5895
LtaP26.0080	1	4.3	21.1378	0.9376	1	4.3	19.5479	-0.65235	1	4	16.5513	-3.64895	1	4.3	20.2002
LtaP17.0570	1	3.5	22.5282	0.92866	2	9.1	23.8352	2.23568	3	14.2	23.1253	1.52578	2	9.1	21.5995
LtaP34.1680	5	7.7	22.7443	0.92658	2	3.4	20.4758	-1.34193	2	2.8	21.3039	-0.51384	4	6.4	21.8177
LtaPcontig220-1	5	27	25.5986	0.92633	7	50.8	24.8193	0.14701	7	50.8	24.6268	-0.04544	5	33.3	24.6723
LtaP19.0770	3	5.1	21.1671	0.91292	6	10	23.9436	3.68941	5	8.2	24.295	4.04083	1	1.5	20.2542
LtaP30.1930	3	4.7	22.6252	0.91049	2	3.1	20.469	-1.24568	1	1.3	20.293	-1.42169	2	3.1	21.7147
LtaP21.0830	1	1.7	19.0703	0.90803	3	5.1	21.8522	3.68992	4	6.6	22.0215	3.85929	0	0	18.1623
LtaP34.0660	7	10.8	24.0815	0.9072	8	13.8	23.3173	0.143	5	8.3	23.3402	0.16587	7	11	23.1743
LtaP26.1160	0	0	19.4356	0.90515	3	1.5	20.7803	2.24988	3	1.4	21.4245	2.89409	0	0	18.5304
LtaP20.1650	0	0	18.9317	0.90376	1	2.2	18.9522	0.92426	2	4.8	20.2577	2.22974	0	0	18.0279
LtaP24.2270	0	0	19.0543	0.89021	3	5	22.0885	3.92437	3	7.6	22.2153	4.0512	0	0	18.1641
LtaP32.0570	3	16.7	22.0681	0.88647	3	16.7	21.6858	0.50419	3	16.7	22.318	1.13643	1	4.7	21.1816
LtaP19.0020	7	34.5	27.5648	0.87672	6	36.5	27.0523	0.36421	7	40.8	26.7951	0.10708	8	44.7	26.6881
LtaP10.1360	19	32.4	26.4079	0.87579	15	25.2	24.6243	-0.9078	17	28.1	24.9029	-0.62915	16	26.8	25.5321
LtaP16.1730	6	6	23.0978	0.87563	2	2.2	21.9905	-0.2317	2	2.2	21.5209	-0.70122	4	4.6	22.2222
LtaP23.1600	1	0.2	23.1134	0.87352	2	0.5	21.216	-1.02388	2	0.5	21.3847	-0.8551	1	0.2	22.2398
LtaP32.0800	5	9.7	24.2005	0.85145	6	11.4	23.3999	0.05081	6	12.4	23.7547	0.40563	7	14.4	23.3491
LtaP11.0380	0	0	18.2297	0.85114	1	3.2	20.5144	3.13587	2	8.3	20.9671	3.58851	0	0	17.3785
LtaP04.1120	3	11.7	23.0299	0.84505	4	11.7	24.0361	1.85118	5	15.1	24.7421	2.55723	3	9.4	22.1849
LtaP21.1210	45	27.5	27.7322	0.83838	47	28.1	26.7035	-0.19032	40	23.8	26.4793	-0.41452	41	24	26.8938
LtaP36.1560	4	9.3	22.6295	0.836	4	9.3	20.7078	-1.08564	4	9.3	20.8113	-0.98221	3	7.4	21.7935
LtaP27.0880	1	1.5	19.0242	0.82847	1	1.5	19.3942	1.1985	2	2.5	20.7268	2.53113	0	0	18.1957
LtaP09.0140	2	3.5	21.4456	0.82326	0	0	18.9394	-1.68287	1	1.4	17.5993	-3.02296	1	2.1	20.6223
LtaP36.3400	5	7.3	22.9531	0.82262	3	4.3	21.3168	-0.81372	4	5.8	21.5506	-0.57994	4	5.8	22.1305
LtaP36.4960	2	4.9	22.4276	0.81922	4	10.8	22.0024	0.39399	2	4.9	21.9206	0.31226	2	4.9	21.6084
LtaP35.5020	10	23.8	25.1747	0.8157	6	12.9	23.5572	-0.80178	7	16.9	23.7839	-0.5751	8	20.9	24.359
LtaP15.0910	1	1.8	20.319	0.8116	2	3.3	19.5738	0.06638	2	3.3	19.2858	-0.22162	1	1.8	19.5074
LtaP30.1140	4	13.2	21.4439	0.80838	2	6.7	20.5789	-0.05654	3	10	20.7055	0.07001	4	12.5	20.6355
LtaP29.2400	2	4.2	19.2872	0.80766	2	4.2	20.5684	2.08888	2	4.2	21.6804	3.20091	1	2	18.4795
LtaP24.2230	11	50.3	28.8965	0.80646	10	49	26.5859	-1.50411	11	50.3	27.4751	-0.61496	11	50.3	28.09
LtaP04.1200	9	10.4	25.6847	0.8053	5	5.8	24.0149	-0.86447	6	7.5	23.7986	-1.08084	9	10.4	24.8794
LtaP30.3180	6	16.5	24.4871	0.80491	6	16.5	23.513	-0.16913	5	14.6	23.3407	-0.34148	5	14.6	23.6822
LtaP32.0320	2	1.9	21.2175	0.80123	3	2.7	21.8611	1.44486	3	2.7	22.2918	1.87552	1	0.9	20.4163
LtaP23.1200	10	18.2	27.0779	0.79919	7	15	24.6078	-1.67089	9	16.8	24.9986	-1.28006	10	18.2	26.2787
LtaP36.0840	2	8.3	21.121	0.79468	0	0	17.8021	-2.5242	3	12	20.5314	0.20506	1	3.7	20.3263
LtaP18.1230	5	10.2	22.8481	0.78393	5	10.2	21.9549	-0.10929	5	10.2	22.1043	0.0401	5	10.2	22.0642
LtaP09.1070	2	6.2	22.4342	0.78203	1	2.8	21.012	-0.64013	1	3.4	17.5711	-4.08104	2	6.2	21.6521
LtaP29.1390	20	15.4	25.8515	0.77753	25	19.9	25.7553	0.68129	25	19.7	25.8006	0.72664	18	13.7	25.074
LtaPcontig155-1	2	7.9	26.2966	0.77708	4	12	26.0214	0.50186	3	9.3	25.9018	0.38225	2	5	25.5195
LtaP23.0090	2	5.7	24.7164	0.77642	2	5.7	23.1569	-0.7831	2	5.7	23.0149	-0.92512	3	8.4	23.94
LtaP22.0460	2	6.8	19.7063	0.77548	2	6.8	21.3948	2.46403	2	6.8	22.135	3.20423	1	4.2	18.9308
LtaP02.0520	5	15.4	24.5097	0.77424	4	11.1	23.1235	-0.61192	4	11.9	23.1523	-0.58314	6	18.3	23.7354
LtaP19.0550	4	1.8	22.0516	0.77312	1	0.6	20.8395	-0.43896	3	1.8	20.8533	-0.42519	2	0.8	21.2785
LtaP27.1890	9	29.3	26.3517	0.77041	11	37.2	26.8379	1.25659	11	37.2	27.2595	1.67826	10	34.4	25.5813
LtaP33.3500	1	10.3	22.0107	0.76925	2	33.8	22.4236	1.18214	2	33.1	21.8001	0.55862	3	33.8	21.2414
LtaP28.2590	0	0	18.5854	0.76514	1	2.4	20.3804	2.56009	2	4.5	19.8999	2.07963	0	0	17.8203
LtaP21.1150	2	1.7	20.1248	0.75999	5	5	22.5664	3.20166	8	6.8	23.3752	4.0104	2	1.7	19.3648
LtaP17.0830	4	8.3	23.2568	0.75899	3	5.6	22.6527	0.15492	5	10	21.918	-0.57984	5	10	22.4978
LtaP36.3870	4	46.5	26.3488	0.75814	4	46.5	26.1378	0.54711	4	46.5	26.4085	0.8178	4	46.5	25.5907
LtaP05.0180	3	5.7	21.993	0.75686	2	4.1	21.008	-0.22815	3	5.7	20.539	-0.69709	1	2.1	21.2361
LtaP30.1340	11	19.9	25.7243	0.75675	12	24.8	25.0993	0.13179	12	23.2	25.2125	0.24495	10	19.2	24.9675
LtaP17.0980	0	0	18.4399	0.75613	2	5	20.1983	2.51456	2	5	21.1987	3.51492	0	0	17.6838
LtaP25.1680	3	11	22.6093	0.7536	6	22.7	23.3838	1.52802	4	16	23.2821	1.42632	2	11	21.8558
LtaP27.0030	0	0	17.8141	0.75332	1	8.3	20.1621	3.10138	3	16.4	20.389	3.32825	0	0	17.0608
LtaP33.2120	2	3.8	21.5258	0.75312	0	0	18.3882	-2.38448	2	3.8	20.5481	-0.22455	2	3.8	20.7727
LtaP22.1120	1	2.7	19.0708	0.74728	2	6	20.0987	1.77517	2	6	19.6835	1.36001	0	0	18.3235
LtaP13.1010	13	28.9	25.7494	0.74646	12	25.6	24.3962	-0.60682	9	21.7	24.3809	-0.62206	10	21.7	25.003
LtaP36.6100	1	2.6	20.6239	0.74567	0	0	17.9637	-1.91456	1	2.6	18.9735	-0.90473	2	6	19.8782
LtaP35.3130	1	2.2	20.407	0.74259	4	13.1	22.4552	2.79083	3	10.1	21.0064	1.34204	2	5.5	19.6644
LtaP06.0300	30	30.2	28.2933	0.73989	33	32.4	27.2266	-0.32675	29	28	27.2713	-0.28207	28	27.2	27.5534
LtaP02.0450	1	1.9	17.8988	0.73453	1	2.5	17.6837	0.5194	0	0	17.6883	0.52403	0	0	17.1643
LtaP18.0630	3	30.5	22.1736	0.72789	3	30.5	22.4517	1.00599	3	30.5	22.8027	1.35707	3	30.5	21.4457
LtaP36.3630	2	7.3	20.9291	0.72623	2	7.3	21.7355	1.53262	2	7.3	22.551	2.34808	2	7.3	20.2029
LtaP03.0020	1	3	17.5234	0.72532	0	0	18.1215	1.3235	3	11.6	17.6639	0.86582	0	0	16.798
LtaP36.2220	15	31.4	25.8056	0.7246	17	35.7	25.3559	0.27492	19	39.3	25.2095	0.12845	14	28.4	25.081
LtaP24.0300	2	7.5	21.3237	0.72213	1	3.8	20.0685	-0.53304	1	3.8	20.1677	-0.43393	1	3.8	20.6016
LtaP27.1190	0	0	18.8324	0.71843	2	8.4	20.2506	2.13669	0	0	16.8275	-1.28641	0	0	18.1139
LtaP27.2340	7	15.2	24.9064	0.71777	3	6.3	22.9477	-1.24096	5	11.1	23.0017	-1.18693	6	12.8	24.1886
LtaP11.0150	0	0	16.9535	0.71513	2	7.9	19.8924	3.65407	1	4.5	18.9265	2.68816	1	4.5	16.2384
LtaP17.0010	15	23.3	26.1144	0.7104	21	30.6	27.0702	1.66618	21	29.5	27.0619	1.65786	17	25.3	25.404
LtaP19.1540	1	7.8	20.9886	0.709	2	16.3	21.1677	0.88815	1	7.8	20.6053	0.32574	1	7.8	20.2796
LtaP33.0430	1	1.5	19.3928	0.70662	2	3.1	20.0356	1.34944	2	3.1	19.4212	0.73495	1	1.5	18.6862
LtaP15.1130	3	30	24.3989	0.69926	6	69.1	26.288	2.58838	5	69.1	26.4772	2.77753	4	57.3	23.6996
LtaP09.1250	5	6	23.0599	0.68948	4	4.3	23.1208	0.75039	6	7.1	23.275	0.90453	3	3.8	22.3705
LtaP32.1920	2	17	22.2431	0.68654	3	23.5	23.3828	1.82628	3	23.5	22.9181	1.36155	3	23.5	21.5566
LTAP_250024000.1	1	6.4	20.8019	0.68422	2	11.3	21.1082	0.99052	2	11.3	20.2193	0.10159	1	6.4	20.1177
LtaP22.0970	2	5.8	21.3825	0.67742	2	5.8	22.0505	1.34547	2	5.8	21.7556	1.05058	1	2.8	20.7051
LtaP31.2060	1	5.9	21.9918	0.6762	1	5.9	21.449	0.13338	1	5.9	21.6771	0.36144	1	5.9	21.3156
LtaP36.1270	2	5.2	23.0892	0.67394	4	12.2	22.9802	0.5649	2	5.2	22.915	0.49969	3	6.8	22.4153
LtaP03.0820	6	6.3	24.0593	0.6734	2	1.6	22.2274	-1.1585	6	6.3	22.2463	-1.13959	7	7.2	23.3859
LtaP10.1380	2	8.5	20.7714	0.6727	4	16.4	22.6407	2.54204	3	13.8	23.5274	3.42876	3	13.8	20.0987
LtaP33.2450	4	13.5	24.012	0.67155	4	13.8	22.7264	-0.61404	4	13.8	22.6193	-0.72116	5	18	23.3404
LtaP33.2370	3	3.2	19.7876	0.66798	2	1.6	19.2504	0.13071	12	11.6	25.1733	6.05362	2	1.9	19.1197
LtaP13.1100	3	18.4	23.3329	0.66102	4	24.9	23.4769	0.80501	4	24.9	22.9447	0.27275	4	24.9	22.6719
LtaP30.3780	1	6.3	19.275	0.65522	2	12.2	21.0183	2.39847	2	12.2	19.9668	1.34696	1	6.3	18.6198
LtaP26.0860	16	25.5	26.1937	0.65153	14	21.9	25.2875	-0.25461	13	21	25.8212	0.27901	15	25.4	25.5421
LtaP28.2660	10	16.9	24.5933	0.64481	9	15.6	24.0239	0.07535	9	15.7	24.1304	0.18187	8	14.1	23.9485
LtaP36.5410	8	35.4	25.2512	0.64426	6	27.2	23.6109	-0.99605	7	31.8	23.8037	-0.80322	8	35.4	24.6069
LtaP32.0260	21	14.6	26.1502	0.64253	19	12.7	24.7476	-0.7601	16	11.4	24.9285	-0.57924	17	11.4	25.5077
LtaP26.1170	22	40.6	27.5886	0.62817	23	40.9	27.691	0.73052	31	52.6	30.4072	3.44673	22	42	26.9605
LtaP25.1100	3	6	22.6425	0.62578	3	6.9	21.2436	-0.77304	3	6.5	21.6571	-0.35964	3	6.9	22.0167
LtaP33.3440	1	15.5	19.5491	0.62447	1	7.8	20.1472	1.22252	2	23.3	19.2592	0.3345	1	7.8	18.9247
LtaP05.0510	2	7.6	22.4934	0.62106	5	21.2	22.2789	0.40665	3	10.6	22.6368	0.7645	2	6.2	21.8723
LtaP34.4270	0	0	19.9632	0.61684	2	2.2	20.7437	1.39737	2	2.2	20.7233	1.37693	1	1.1	19.3463
LtaP27.1910	6	5.5	23.9288	0.61509	9	10	22.7712	-0.54246	8	8.5	22.7616	-0.5521	6	5.6	23.3137
LtaP06.1020	12	19.7	25.3929	0.61399	6	10.8	23.7617	-1.01719	7	13.8	24.0336	-0.74527	6	12.2	24.7789
LtaP36.4480	8	18.4	24.6799	0.60883	6	13.9	24.0158	-0.05524	7	16.2	23.9892	-0.08185	8	18.8	24.071
LtaP36.7250	3	4.1	24.0354	0.60801	9	12.9	25.2497	1.82235	8	10.8	25.2683	1.84089	7	9.7	23.4274
LtaP14.1060	7	11	23.9307	0.60706	7	11	23.3189	-0.00468	8	12.9	23.4996	0.17599	6	7.7	23.3236
LtaP34.0720	2	2.8	20.8225	0.60644	4	6.5	22.8169	2.60087	3	4.9	21.7338	1.51772	1	1.6	20.2161
LtaP28.1090	9	57.8	29.4919	0.60626	9	57.8	29.5865	0.70085	9	57.8	29.4635	0.57778	9	57.8	28.8857
LtaP36.2020	19	39.8	25.7896	0.60616	23	50.4	26.8536	1.67021	21	44.3	26.3088	1.12536	20	41.4	25.1834
LtaP24.1080	6	13.6	23.7407	0.60144	9	20.6	23.5851	0.44586	7	17	23.5676	0.42832	4	8.6	23.1392
LtaP23.0780	0	0	18.621	0.59843	1	0.5	18.3435	0.32087	1	0.5	16.88	-1.14259	1	0.5	18.0226
LtaP30.0990	0	0	18.4141	0.59749	2	24.9	21.2275	3.41092	2	24.9	21.0033	3.18665	0	0	17.8166
LtaP14.0600	14	38.8	25.5965	0.59455	8	22.4	24.2415	-0.76049	11	34.2	24.4297	-0.57227	14	38.8	25.002
LtaP27.0900	0	0	17.6879	0.59082	3	3.9	20.4367	3.33956	3	3.9	21.5033	4.40616	0	0	17.0971
LtaP32.2340	6	6.7	23.7688	0.58622	14	16.1	25.0598	1.87724	12	13.6	24.1794	0.99684	7	7.3	23.1826
LtaP35.0800	11	10.6	24.6248	0.58215	8	8.1	22.5994	-1.44327	9	9.2	23.4131	-0.62955	9	9.4	24.0427
LtaP05.0950	8	6	22.5236	0.57728	10	7.2	23.3592	1.41282	8	6.3	23.5701	1.62376	4	3	21.9463
LtaP31.0570	1	0.9	21.1098	0.57607	0	0	18.1663	-2.36748	2	2.2	20.2124	-0.32133	2	2.2	20.5337
LtaP20.0790	1	1.6	17.9422	0.57551	6	11	22.188	4.82129	6	10.6	22.4865	5.11985	2	3.4	17.3667
LtaP07.0650	3	8.1	23.2656	0.57381	10	36.7	24.5639	1.8722	6	15.5	24.41	1.71827	5	13.1	22.6917
LtaP14.1320	2	15.1	24.0813	0.57371	1	8.6	24.1635	0.65593	1	8.6	24.6917	1.18413	2	15.1	23.5076
LtaP14.1210	6	17.7	23.7395	0.56812	14	44.5	25.9518	2.78036	16	45	26.7971	3.6257	5	14.9	23.1714
LtaP35.2790	12	13.1	31.7375	0.56573	11	11.9	30.3724	-0.79938	12	13.1	30.6626	-0.50919	10	11.2	31.1718
LtaP34.2700	5	9.8	23.341	0.56334	5	9.8	23.9803	1.20271	5	9.8	23.9909	1.2133	5	9.8	22.7776
LtaP23.0380	2	9.9	21.8617	0.55703	3	12.5	22.1739	0.8693	4	17.9	22.0053	0.70066	1	4.8	21.3046
LtaP36.4410	7	5.2	23.3786	0.55342	10	9.6	23.7601	0.9349	11	10.2	23.691	0.86584	9	8.3	22.8252
LtaP10.1350	2	6.6	20.2262	0.55036	4	11.1	21.2604	1.58453	2	2.8	20.317	0.64118	1	3.8	19.6759
LtaP21.0340	0	0	18.3363	0.5474	2	2.7	19.2208	1.43188	1	1.6	18.0127	0.22385	0	0	17.7889
LtaP10.1580	5	12.8	25.2993	0.54487	5	12.8	23.462	-1.29244	6	14.6	23.3106	-1.44382	6	14.6	24.7544
LtaP36.1000	2	2	20.4644	0.54195	3	2.9	20.4111	0.48863	3	3	21.1579	1.23541	2	2	19.9225
LtaP30.3220	0	0	18.3119	0.54077	2	6.9	21.3343	3.56312	3	8.8	20.5658	2.79462	0	0	17.7712
LtaP24.2240	0	0	17.9518	0.54074	1	1.6	17.5818	0.17073	2	3.3	21.6721	4.26109	0	0	17.4111
LtaP25.2020	0	0	17.0378	0.53919	1	6.6	21.1014	4.60279	2	13.1	20.2399	3.74135	1	6.6	16.4986
LtaP22.0830	1	4.3	23.1972	0.53777	2	11.5	22.2105	-0.44884	2	11.5	22.2209	-0.43848	1	4.3	22.6594
LtaP24.1210	2	11.6	22.0197	0.53751	2	11.6	20.647	-0.83515	2	11.6	21.0104	-0.47172	2	11.6	21.4822
LtaP30.3230	6	43.8	28.634	0.53632	6	43.8	27.7231	-0.37467	6	43.8	27.8469	-0.25082	6	43.8	28.0977
LtaP27.0380	13	11.6	25.9933	0.53346	14	13.8	25.228	-0.23181	11	10	25.192	-0.26775	10	9.1	25.4598
LtaP36.1950	0	0	17.7542	0.53141	0	0	17.2515	0.02869	2	2.7	19.6614	2.43861	0	0	17.2228
LtaP10.1190	2	10.9	21.9043	0.52956	3	15.4	22.7177	1.34296	3	15.4	22.382	1.0073	1	6.8	21.3747
LtaP35.2940	2	2.4	21.3505	0.52499	1	1	20.1392	-0.68626	1	1	20.1521	-0.67332	2	2.4	20.8255
LtaP31.2100	2	8.8	21.7077	0.51708	1	3.1	21.08	-0.11058	2	8.8	21.3818	0.19121	2	8.8	21.1906
LtaP32.1150	1	2	21.7044	0.51037	2	5.2	21.1449	-0.04918	3	6.5	21.2918	0.09776	1	2	21.1941
LtaP23.0370	3	3.5	22.1184	0.5075	9	8.5	24.2152	2.60424	9	8.5	24.1777	2.56672	2	2.8	21.6109
LtaP30.3470	3	4.1	22.2498	0.50677	6	10.2	22.1268	0.38379	5	7.9	23.7119	1.96888	3	4.1	21.743
LtaP30.3570	1	4.3	21.2554	0.5067	3	15.7	20.7165	-0.03221	2	8.3	21.2207	0.47205	2	8.3	20.7487
LtaP32.2380	5	5.8	23.1778	0.50607	9	11.4	23.6424	0.97066	8	9.9	22.99	0.3183	7	8.4	22.6717
LtaP35.1770	1	3.5	19.8786	0.5059	3	11.8	20.0708	0.69811	1	3.2	20.2498	0.87713	2	6.7	19.3727
LtaP02.0490	5	8.5	23.0918	0.50532	4	7.2	21.4315	-1.15501	5	8.7	22.2384	-0.3481	5	8.7	22.5865
LtaP16.1330	0	0	18.7737	0.50338	2	1.9	16.8199	-1.45042	2	1.5	19.4567	1.18636	1	0.8	18.2703
LtaP32.2800	7	10	24.1266	0.50227	8	12.4	23.4048	-0.21949	6	9.3	23.2669	-0.35748	7	10.4	23.6243
LtaP23.1240	4	5.9	23.914	0.50226	1	1.5	20.8752	-2.53648	4	5.9	22.5451	-0.86656	4	5.9	23.4117
LtaP21.0500	2	5.8	22.331	0.50192	3	8.5	22.7069	0.87777	3	8.7	24.5582	2.72912	3	8.7	21.8291
LtaP08.0400	14	18	26.3602	0.50123	18	26	25.7354	-0.12355	18	23	26.4779	0.61897	14	18	25.859
LtaP32.1080	6	5.4	23.7171	0.50117	5	5.5	22.6675	-0.54845	7	7.7	21.7372	-1.47876	6	6.1	23.2159
LtaP33.3130	11	36.2	26.6907	0.50094	13	43.2	25.761	-0.42883	13	44.9	25.1983	-0.99147	13	39.9	26.1898
LtaP04.0980	1	3.6	21.013	0.50036	1	7.1	21.4389	0.9262	2	10.7	20.0724	-0.44033	1	3.6	20.5127
LtaP34.2610	3	13.3	23.4922	0.49883	6	24.7	24.8994	1.9061	6	24.7	24.9788	1.98547	3	13.3	22.9933
LtaP09.1110	3	7.7	23.5485	0.49518	5	11.1	25.2857	2.23234	5	11.1	25.8605	2.80715	3	7.7	23.0533
LtaP32.2150	5	8.6	24.0148	0.49489	5	8.6	22.4695	-1.0504	5	8.6	22.5892	-0.9307	5	8.6	23.5199
LtaP11.0790	17	21.8	25.4015	0.49089	12	17.2	23.8014	-1.10919	12	18.1	23.9031	-1.00756	14	18	24.9106
LtaP36.5520	2	6.1	20.4189	0.48929	4	14.2	22.1583	2.22863	3	11	22.1164	2.18673	1	2.8	19.9297
LtaP35.4160	3	5.5	22.1341	0.48854	0	0	17.0706	-4.57496	0	0	18.1556	-3.48997	2	3.9	21.6456
LtaP25.1380	0	0	17.6051	0.48807	1	1.5	20.4476	3.33053	2	2.3	20.0192	2.90212	0	0	17.117
LtaP26.1130	1	2	19.9129	0.48789	2	3.8	20.4588	1.03383	2	3.8	19.6411	0.21608	1	2	19.425
LtaP36.5580	4	8.1	22.7491	0.48306	3	6.1	21.4527	-0.81338	3	6.2	21.5677	-0.69836	3	6.1	22.266
LtaP25.0710	5	7.9	23.4206	0.4813	5	7.9	23.6709	0.73158	4	6.6	23.2026	0.26328	6	9.9	22.9393
LtaP29.0170	0	0	17.7084	0.47597	8	59.6	30.1426	12.9102	0	0	16.9786	-0.25388	0	0	17.2324
LtaP13.1000	7	8.4	23.688	0.472	17	22.2	24.967	1.75107	20	25.4	25.8157	2.59978	6	6.9	23.2159
LtaP26.2080	5	6.3	23.2866	0.46866	6	7.1	21.7797	-1.03819	6	7.3	22.4538	-0.36412	4	5	22.8179
LtaP34.1770	4	5.4	22.3666	0.46521	4	5.4	21.7162	-0.18523	4	5.4	21.8408	-0.06063	3	4.2	21.9014
LtaP27.1100	1	3.2	23.0161	0.46261	3	12.5	21.943	-0.61048	3	12.5	22.66	0.10656	2	5	22.5535
LtaP20.0460	1	0.8	18.3455	0.45861	0	0	17.3835	-0.50337	0	0	18.4896	0.60268	0	0	17.8869
LtaP14.1430	0	0	17.8133	0.45843	3	4.4	19.0845	1.72965	1	1.5	17.1717	-0.18315	0	0	17.3549
LtaP13.1240	3	3.6	21.8401	0.45779	2	2.6	22.0029	0.62063	2	2.6	21.919	0.53668	3	3.6	21.3823
LtaP32.0920	1	1.5	18.7757	0.45618	2	2.9	20.5495	2.23002	2	2.9	21.2388	2.91932	1	1.5	18.3195
LtaP36.1350	1	1.8	19.6611	0.45334	5	7.8	23.0206	3.81283	4	7.7	21.218	2.0103	1	1.8	19.2077
LtaP34.3750	1	4.7	21.1944	0.4499	1	10	21.1191	0.37456	2	14.7	20.6743	-0.07026	2	14.7	20.7445
LtaP31.0080	3	14	23.2601	0.44928	3	13.6	23.0661	0.25526	4	18.3	22.7314	-0.07944	4	18.3	22.8108
LtaP20.1640	8	34.8	26.7502	0.44922	8	34.8	27.9599	1.65886	8	34.8	27.4201	1.11913	8	34.8	26.301
LtaP34.1540	4	4.4	21.8353	0.44629	3	3	20.3713	-1.01766	3	3.5	20.6729	-0.71613	2	2.3	21.389
LTAP_220009800.1;LTAP_220009500.1	4	13.8	26.2469	0.44258	5	27	25.7716	-0.03269	6	27	26.3197	0.51539	5	16.4	25.8043
LtaP23.1860	12	23.5	25.5432	0.44029	5	10.8	23.022	-2.08089	7	14.1	24.0116	-1.09123	7	12.4	25.1029
LtaP30.0440	1	3.4	18.3952	0.43168	5	19.3	22.4314	4.46791	5	19.3	23.4873	5.52379	0	0	17.9635
LtaP27.0500	2	1.3	21.5744	0.42954	2	1.3	21.7348	0.59002	2	1.3	22.5146	1.36981	2	1.3	21.1448
LtaP26.1170	38	47.6	30.2491	0.42765	41	57.8	30.9509	1.12944	45	61.2	33.5477	3.72622	38	53.4	29.8214
LtaP31.0950	5	5.9	23.4041	0.42712	6	7.3	23.0244	0.04745	4	4.5	23.228	0.25106	6	6.9	22.9769
LtaP07.0770	0	0	18.3266	0.42681	7	52.7	31.4507	13.5509	0	0	16.87	-1.02978	0	0	17.8997
LtaP30.3550	4	9.2	21.8934	0.42619	10	24.2	25.2369	3.7697	9	22.2	25.7407	4.27351	4	8.4	21.4672
LtaP31.0870	5	30.4	25.8346	0.42598	4	25.3	23.7999	-1.60874	4	25.3	23.7029	-1.70567	5	30.4	25.4086
LtaP22.1560	1	0.5	22.4087	0.42367	2	1.6	22.2784	0.29335	2	1.6	23.5026	1.51761	2	1.6	21.985
LtaP19.0230	2	3.3	21.987	0.42243	3	5.3	20.7777	-0.78686	3	5.3	20.7203	-0.84424	3	5.3	21.5646
LtaP32.0160	4	16.1	23.3785	0.42223	4	16.1	22.1743	-0.78194	4	16.1	22.4697	-0.48653	4	16.1	22.9563
LtaP28.0760	2	17.3	22.3785	0.4217	2	17.3	22.1638	0.20702	2	17.3	21.7078	-0.24901	1	9.7	21.9568
LtaP19.0080	3	14.1	25.512	0.42152	5	21.7	26.6139	1.52339	4	20.7	26.5675	1.47698	3	14.1	25.0905
LtaP13.0570	8	19.8	24.5786	0.41929	11	26.4	25.4853	1.32602	11	26.4	25.1848	1.02545	10	26.2	24.1593
LtaP35.0080	8	34.7	29.4504	0.41684	8	34.7	28.3872	-0.64642	7	27.4	29.4801	0.44646	7	27.4	29.0336
LtaP33.1420	5	35.3	24.3099	0.41668	5	35.3	23.6286	-0.26463	5	35.3	23.2919	-0.60126	5	35.3	23.8932
LtaP35.5300	2	7.5	20.4642	0.41391	4	15	22.9021	2.85178	4	15	23.3468	3.29646	2	7.8	20.0503
LtaP34.0710	1	4.2	21.137	0.41087	1	4.2	22.1966	1.47049	2	11.7	22.1842	1.45808	1	4.2	20.7261
LtaP27.1870	3	5.1	22.6149	0.40369	2	3.1	21.3754	-0.8358	2	3.1	21.8711	-0.34006	2	3.1	22.2112
LtaP10.1630	1	16.5	20.4546	0.40311	2	34.6	22.3762	2.32469	2	34.6	21.0588	1.00729	1	16.5	20.0515
LtaP21.0740	8	43.8	28.7293	0.40254	8	43.8	29.2845	0.95782	8	43.8	30.028	1.7013	8	43.8	28.3267
LtaP18.1330	0	0	17.8487	0.39741	11	17.1	23.7585	6.30717	15	22.5	24.9502	7.49886	0	0	17.4513
LtaP36.4290	9	19	24.5868	0.39333	8	17.4	23.5648	-0.62871	8	16.4	23.1403	-1.05318	9	19.5	24.1935
LtaP17.1560	3	12.8	23.0286	0.392	3	12.5	22.798	0.16139	3	12.8	22.4613	-0.17531	4	16	22.6366
LtaP27.1270	6	17	23.8043	0.39104	6	17	23.1593	-0.25397	6	17	23.4805	0.06724	6	17	23.4133
LtaP36.3490	6	52.9	26.8744	0.38597	6	52.9	26.8617	0.37325	5	51.4	26.9493	0.4608	5	52.9	26.4885
LtaP16.0440	10	54.7	28.3981	0.3843	9	54.1	28.5767	0.56295	10	54.7	28.7983	0.78452	10	54.7	28.0138
LtaP35.5220	2	40	22.0531	0.38389	1	15.3	21.6351	-0.03415	2	40	22.3378	0.66852	1	15.3	21.6693
LtaP11.0800	14	55.4	27.8101	0.38261	14	55.4	28.8167	1.38925	14	55.4	28.262	0.83449	13	54.8	27.4275
LtaP05.1270	2	1.1	21.5425	0.38198	4	2.6	21.2586	0.09814	4	3.1	21.3409	0.18045	1	0.5	21.1605
LtaP28.3040	4	12.7	23.5384	0.3815	3	10.3	22.6304	-0.52644	4	12.7	22.7793	-0.37761	4	12.7	23.1569
LtaP35.0410	2	6.2	22.3358	0.38055	5	14.2	23.1107	1.15547	6	16.6	23.3184	1.36317	7	18.5	21.9552
LtaP19.0350	2	1	18.7125	0.38023	0	0	17.2789	-1.05333	0	0	17.9422	-0.39001	0	0	18.3322
LtaP24.0100	3	14.3	22.5403	0.37954	2	8.2	21.4171	-0.74369	2	8.2	21.4471	-0.71366	2	8.2	22.1608
LtaP04.0010	2	2.5	20.7494	0.3731	3	3.5	22.1799	1.80355	5	6.2	21.729	1.3527	3	3.1	20.3763
LtaP36.3840	7	13.4	24.4333	0.37093	5	9.9	23.6097	-0.45258	5	9.9	23.7164	-0.34594	6	10.8	24.0623
LtaP17.0280	7	11.3	24.2318	0.36982	12	24.2	25.274	1.412	10	19.9	24.9036	1.0416	7	14.3	23.862
LtaP32.3850	0	0	18.8222	0.36897	3	10	21.0809	2.62767	2	7.8	20.8296	2.37636	0	0	18.4532
LtaP34.2760	2	5	20.9275	0.36592	3	9.1	21.3364	0.77482	3	9.1	21.3433	0.78167	3	9.1	20.5616
LtaP05.0840	1	1.4	20.3218	0.36265	2	3	21.1752	1.21603	2	3	20.7396	0.78043	2	3	19.9592
LtaP36.1260	1	5.4	21.2072	0.36249	1	5.4	20.7322	-0.11245	0	0	17.0627	-3.78197	2	8	20.8447
LtaP27.1750	3	8.9	21.3232	0.36125	2	6.4	21.1749	0.21295	2	6.4	21.5831	0.62113	2	6.4	20.962
LtaP18.0490	3	5.9	21.9599	0.35774	3	5.9	21.6146	0.01246	2	3.7	21.0323	-0.56984	3	5.9	21.6022
LtaP32.3000	5	12.5	22.0658	0.35741	4	10.8	22.8746	1.1663	5	12.5	23.2075	1.49914	2	3.7	21.7083
LtaP24.0120	0	0	18.5938	0.35524	3	5.8	21.4165	3.17787	2	4	21.8086	3.57	0	0	18.2386
LtaP27.0620	16	29.6	27.1731	0.35512	15	27.9	25.1837	-1.63426	15	29.4	25.4925	-1.32553	16	31.7	26.818
LtaP04.0150	5	14.3	23.6956	0.35317	4	11.4	22.1713	-1.17115	5	14.7	22.5381	-0.80437	5	14.7	23.3424
LtaP36.3370	2	22.5	22.7092	0.34992	2	22.5	22.4991	0.13986	2	22.5	21.921	-0.43827	2	22.5	22.3592
LtaP27.1960	2	3.6	20.8657	0.34931	1	1.3	20.8522	0.33573	2	3.6	21.035	0.51859	2	3.6	20.5164
LtaP03.0150	4	7.2	21.2512	0.34928	5	9.5	23.4327	2.53084	6	11	23.1599	2.258	2	3.5	20.9019
LtaP31.1370	1	2.4	19.9566	0.34855	1	2.4	19.6174	0.00934	2	5.2	20.1831	0.57509	1	2.4	19.608
LtaP13.1530	2	19.8	23.3483	0.3475	3	20.8	21.4886	-1.51216	1	6.6	20.0125	-2.98827	2	19.8	23.0008
LtaP36.2280	1	3.8	20.464	0.34091	4	13.9	21.07	0.94686	2	5.7	20.7203	0.59712	2	6.5	20.1231
LtaP12.0680	7	6.9	23.3745	0.34072	9	9	23.1102	0.07638	6	5.7	23.3461	0.31232	5	5.3	23.0338
LtaP15.0320	3	20.3	22.0459	0.33764	4	25.1	22.7372	1.02897	4	25.1	23.1184	1.41011	3	21.4	21.7083
LtaP35.3100	0	0	18.2935	0.33521	2	4.7	18.1513	0.19302	3	6.6	22.2623	4.30405	1	2	17.9582
LtaP22.1480	9	9.1	23.3389	0.33084	10	10.5	23.6339	0.62581	10	10.5	23.598	0.5899	6	5.6	23.0081
LtaP28.1690	2	4.2	22.1263	0.33077	1	2.8	21.7404	-0.05514	2	4.2	21.3419	-0.45369	2	4.2	21.7955
LtaP29.2780	10	24.5	26.2767	0.33058	8	20.3	24.1861	-1.76008	11	29.4	25.2024	-0.74381	10	24.5	25.9462
LtaP29.1260	1	3.6	21.3942	0.33043	2	6.9	21.4325	0.3687	2	6.9	21.8659	0.80204	1	3.6	21.0638
LtaP24.0240	7	15.9	24.0402	0.32925	8	17.9	24.0964	0.38543	8	17.9	24.1859	0.47493	8	18.2	23.7109
LtaP05.0880	4	37.4	23.8634	0.32851	4	34.8	22.8625	-0.67243	4	34.8	22.8509	-0.68404	4	37.4	23.5349
LtaP36.3750	1	4	21.6782	0.32254	2	8.6	21.1845	-0.17121	2	8.6	21.5101	0.15439	1	4.5	21.3557
LtaP10.1540	5	10.6	23.1053	0.32048	3	5.8	22.7135	-0.07131	5	10.6	22.2282	-0.55658	5	10.6	22.7848
LtaP09.0500	1	3.4	21.5305	0.31841	4	11.7	21.9115	0.69947	5	14.8	22.8496	1.63752	3	9.5	21.2121
LtaP36.7230	4	12.8	23.4351	0.31798	4	12.8	22.8781	-0.23896	4	12.8	22.9228	-0.19427	4	14.8	23.1171
LtaP08.0250	8	16	24.5308	0.31735	7	14.3	22.926	-1.28747	6	12.3	22.9456	-1.26787	8	17.3	24.2134
LtaP30.3050	6	12.4	23.8751	0.31722	9	18.1	25.5744	2.01647	9	18.1	25.3098	1.75188	6	12.4	23.5579
LtaP23.0450	1	8.5	18.8266	0.31657	0	0	17.6342	-0.87582	2	17.8	19.1566	0.64658	1	8.5	18.51
LtaP26.2450	1	0.8	20.7825	0.31481	0	0	16.838	-3.62967	0	0	17.0843	-3.38341	2	1.4	20.4677
LtaP04.0480	2	8.2	22.602	0.31444	3	15	23.4917	1.20413	3	15	23.0599	0.77237	2	8.2	22.2875
LtaP30.1450	3	12.5	22.4678	0.31315	2	8.4	21.792	-0.3626	2	8.4	21.7553	-0.39934	2	8.4	22.1546
LtaP15.0970	9	42.5	26.7086	0.31224	10	42.9	26.8002	0.40386	10	42.9	27.2886	0.89224	8	37.4	26.3964
LtaP25.0550	1	2.9	17.9768	0.31042	1	4.2	20.2268	2.56043	1	4.2	20.7691	3.10272	0	0	17.6664
LtaP03.0730	0	0	17.7138	0.30737	3	1.7	20.0632	2.65673	2	1	19.9758	2.56932	1	0.5	17.4064
LtaP24.1320	1	3.1	20.78	0.29935	2	6.8	19.879	-0.60174	0	0	18.6348	-1.84588	1	3.1	20.4807
LtaP20.0860	3	19.5	24.0458	0.29873	3	19.5	22.8	-0.94704	3	19.5	22.5454	-1.20159	4	23.2	23.747
LtaP30.1180	5	21.3	24.7942	0.29853	6	34	25.1397	0.64409	6	26.8	24.2763	-0.21931	5	21.3	24.4956
LtaP13.0120	1	1.5	20.9245	0.29629	3	5	20.987	0.35885	5	8.1	21.8112	1.18301	1	1.5	20.6282
LtaP23.0350	4	19.6	23.8386	0.29558	6	24.5	24.3578	0.81485	6	24.5	24.7479	1.20488	4	19.6	23.543
LtaP02.0300	1	3	20.0917	0.295	3	7.4	21.7542	1.95747	3	7.4	22.1511	2.35441	2	5.3	19.7967
LtaP35.0430	12	46.9	26.428	0.29494	11	43.2	26.9706	0.83754	12	46.9	27.0077	0.87468	11	43.2	26.1331
LtaP36.6190	1	0.6	20.555	0.29422	4	2.2	20.8118	0.55107	2	1.1	20.464	0.20329	3	1.6	20.2608
LtaPcontig435-1	8	34.3	25.9442	0.28675	13	51.6	28.3225	2.66506	12	47.8	28.9555	3.29807	10	41.7	25.6575
LtaP04.1050	2	1.7	20.9746	0.27915	1	0.8	20.4997	-0.19571	0	0	17.2341	-3.46131	2	1.7	20.6954
LtaP25.0290	8	8.8	25.3494	0.27867	15	16.7	24.6305	-0.44024	12	13	24.2153	-0.85541	13	14.2	25.0708
LtaP31.0120	5	7.9	23.8386	0.27728	6	9.1	23.2064	-0.35484	5	7.9	23.0669	-0.49436	6	9.1	23.5613
LtaP26.1510	9	30	27.0469	0.27711	10	40.8	26.9985	0.22876	9	30	26.9486	0.17884	10	41.5	26.7698
LtaP32.1090	4	4.3	23.5962	0.27695	16	20.9	25.6939	2.37465	18	21.2	28.2332	4.91399	6	6.7	23.3192
LtaP14.0590	2	6	21.885	0.27516	2	6.9	21.859	0.24923	1	3.9	21.6963	0.08652	1	2.1	21.6098
LtaP24.1780	3	7.6	21.3511	0.27498	3	7.6	21.2479	0.17188	2	5.7	22.0412	0.96509	3	7.6	21.0761
LtaP32.3260	1	3.2	20.506	0.27496	3	14.3	22.0729	1.84185	1	3.2	22.4439	2.21287	1	3.2	20.231
LtaP35.0020	2	5.5	22.9395	0.27343	4	10.7	22.7979	0.13179	3	9.6	23.0944	0.42829	3	9.6	22.6661
LtaP32.3010	15	15.2	25.3194	0.27167	12	12.3	23.8498	-1.19792	14	13.8	24.4075	-0.64018	17	17.1	25.0477
LtaP07.0730	3	6.8	22.1427	0.27093	1	2.9	20.508	-1.36377	3	6.8	20.8832	-0.98858	3	6.8	21.8718
LtaP13.0340	1	2.4	20.9469	0.26878	1	4.4	17.209	-3.46918	1	2.4	21.3899	0.71176	1	2.4	20.6781
LtaP36.1690	8	23.8	24.0453	0.2659	8	23.8	24.1882	0.40883	8	23.8	23.9867	0.20731	7	21.2	23.7794
LtaP12.0590	5	9.9	23.8656	0.26173	6	14.6	23.1921	-0.41176	5	12.8	23.1487	-0.45517	6	11.5	23.6039
LtaP08.0270	3	11.5	21.7305	0.26053	3	11.5	22.0957	0.62572	2	8.7	21.6832	0.2132	3	11.5	21.47
LtaP25.0570	7	30	25.0108	0.26016	7	30	24.6601	-0.09048	7	30	24.7922	0.04156	6	22.8	24.7506
LtaP13.0330	2	19.8	22.1071	0.2582	4	32.2	22.6369	0.78804	4	32.2	23.1246	1.27569	2	17.4	21.8489
LtaP01.0510	2	4.1	23.0453	0.25748	6	11.9	24.3944	1.60655	6	11.9	24.1937	1.40584	2	3.6	22.7879
LtaP09.0790	7	9.8	24.5642	0.25578	7	8.7	23.7332	-0.57517	10	13.8	23.65	-0.65843	9	12.4	24.3084
LtaP04.0700	2	3.7	21.8747	0.25531	2	3.7	20.5458	-1.07363	2	3.7	20.7213	-0.89813	2	3.7	21.6194
LtaP26.2100	3	5.2	22.9955	0.25341	3	5.2	22.2399	-0.50219	4	6.9	22.5174	-0.22465	4	6.3	22.7421
LtaP33.1850	0	0	17.9796	0.25232	3	3.2	21.7462	4.01891	3	3.2	21.3616	3.63431	0	0	17.7273
LtaP09.1250	1	4.4	20.6802	0.24875	2	9.8	20.6016	0.17014	2	9.8	20.849	0.41759	2	9.8	20.4315
LtaP18.0690	0	0	18.5372	0.24617	2	3.9	19.732	1.44098	2	3.9	19.3848	1.09371	1	1.4	18.291
LtaP13.0230	4	19.4	22.5238	0.24144	3	15.6	21.8096	-0.47282	4	19.4	21.0995	-1.18291	4	19.4	22.2824
LtaP33.0620	4	10.9	23.8942	0.24116	6	19.9	23.1867	-0.46634	5	16.1	23.1533	-0.49971	4	12.2	23.6531
LtaP12.0230	3	8	23.0608	0.24021	6	20.4	23.5185	0.69787	4	11.4	24.0953	1.27473	3	9.2	22.8206
LtaP07.0020	5	21.9	24.8233	0.23934	8	26	24.357	-0.22698	4	14.5	24.4	-0.18392	7	26	24.5839
LtaP20.0570	4	5.7	23.2395	0.2392	4	6.7	22.1869	-0.81337	4	6.7	22.5422	-0.45806	5	7.7	23.0003
LtaP04.0460	6	25	26.9089	0.23716	5	24.5	26.8465	0.1748	4	20.7	27.0562	0.38452	6	25	26.6717
LtaP30.1540	3	3.1	21.6013	0.23702	4	4.1	22.1076	0.74334	6	6.9	21.9608	0.59651	3	3	21.3643
LtaP30.1010	5	9.9	22.6048	0.23637	4	8.1	21.2596	-1.10882	4	8.1	21.6995	-0.6689	3	6.7	22.3684
LtaP04.0140	4	41.1	23.9457	0.23599	5	56.3	24.1687	0.459	5	56.3	24.1929	0.4832	5	56.3	23.7097
LtaP04.0250	5	13.1	23.0806	0.23581	7	17.5	23.5588	0.71401	7	17.5	22.9265	0.08172	7	17.5	22.8448
LtaP14.0870	6	8	23.4322	0.23344	4	4.7	21.5456	-1.65323	4	6.2	21.9278	-1.27102	6	8	23.1988
LtaP32.0850	1	1.1	18.3427	0.23164	0	0	18.0851	-0.02593	1	0.9	19.9151	1.80403	0	0	18.111
LtaP33.0720	2	13.8	19.9955	0.23072	2	13.8	20.3293	0.56449	2	13.8	20.0947	0.32991	2	13.8	19.7648
LtaP33.3460	0	0	18.3691	0.22881	2	3.1	20.9149	2.77464	2	3.1	20.9104	2.77011	0	0	18.1402
LtaP34.2280	4	6.6	22.6014	0.22856	4	6.6	23.1159	0.74301	4	6.6	23.1461	0.77324	4	6.6	22.3729
LtaP19.1480	2	3.4	20.3459	0.22848	4	6.5	22.0531	1.93564	3	5.2	22.0843	1.96683	3	4.7	20.1174
LtaP35.3590	3	17.2	22.8645	0.22817	3	16.7	22.0349	-0.60136	3	16.7	22.1589	-0.47744	3	16.7	22.6363
LtaP21.0440	15	32	28.1745	0.22613	17	33.3	27.8732	-0.07518	16	33.1	28.0523	0.10389	17	34.5	27.9484
LtaP05.0600	1	1.5	20.5669	0.22576	2	2.7	20.6931	0.35196	2	2.7	21.1265	0.78532	1	1.5	20.3411
LtaP17.0190	7	17.9	23.7224	0.22491	7	17.9	22.9913	-0.50623	6	15.4	22.5424	-0.95512	7	17.9	23.4975
LtaP26.2090	1	3.2	22.7786	0.22366	2	6.3	22.1858	-0.36913	2	6.3	22.3914	-0.16348	1	3.2	22.5549
LtaP36.3360	4	21.1	24.9683	0.21721	3	16	24.6921	-0.05902	4	21.1	24.3558	-0.39538	3	16.5	24.7511
LtaP34.1600	3	1.4	22.0334	0.21301	3	1.5	21.3739	-0.44648	3	1.5	21.4472	-0.37315	4	1.7	21.8204
LtaP15.0570	4	22	23.7485	0.21071	3	16.5	22.2063	-1.33146	3	16.1	22.3391	-1.19863	3	16.5	23.5378
LtaP36.3760	7	14.4	24.5592	0.2105	7	13.2	23.1349	-1.2138	8	15.9	23.4686	-0.88006	8	15.9	24.3487
LtaP11.0410	1	2.2	20.3681	0.20899	1	1.5	17.635	-2.52404	2	3.7	20.3758	0.21675	1	2.2	20.1591
LtaP36.5970	7	14.6	26.603	0.20758	9	18.2	25.8419	-0.55348	7	14.6	25.7731	-0.62228	9	18.6	26.3954
LtaP31.2190	3	5.4	20.923	0.20722	2	3.4	20.2894	-0.42634	2	3.4	20.3797	-0.33601	3	5.4	20.7157
LtaP32.3460	1	2	20.4846	0.20676	1	2	18.8484	-1.42947	1	1.3	18.6833	-1.59462	2	3.3	20.2779
LtaP22.0080	1	4.2	19.918	0.20118	3	10	22.3812	2.6644	4	12.7	23.1287	3.41187	1	4.2	19.7168
LtaP09.0730	11	24.5	25.8308	0.19903	10	21.2	24.4023	-1.22951	10	21.2	24.4704	-1.16139	12	24.7	25.6318
LtaP08.0800	2	9.6	21.8707	0.19637	4	22.6	22.1901	0.51575	3	14.2	22.271	0.59668	2	8.7	21.6743
LtaP07.0910	0	0	18.4488	0.19509	2	21.4	20.962	2.70829	2	15.4	20.7965	2.54277	0	0	18.2537
LtaP20.0980	5	9.2	23.2215	0.19237	5	9.2	22.9534	-0.07568	4	7.3	23.1694	0.14031	6	10.8	23.0291
LtaP07.0470	1	2.3	20.533	0.18858	3	7.1	22.2927	1.94826	3	7.1	21.3325	0.98814	2	3.9	20.3444
LtaP35.2300	2	3	22.1444	0.18737	4	5.8	22.9764	1.01934	5	6.6	22.4656	0.50861	3	4.3	21.957
LtaP27.2070	3	4	20.9422	0.18363	4	4.4	20.9206	0.16206	3	3.4	20.9481	0.18956	2	2.5	20.7586
LtaP35.3510	1	2.8	20.9781	0.18167	3	6.8	21.3865	0.59007	2	4.7	21.5657	0.76919	3	6.8	20.7965
LTAP_070013200.1;LTAP_070013600.1	3	4.6	22.5507	0.18143	10	16.3	25.0826	2.71332	10	16.3	24.6069	2.23768	3	5.2	22.3693
LtaP19.0940	3	17.9	22.0756	0.1761	3	17.9	21.6105	-0.28906	2	12.9	21.6316	-0.26794	1	5.4	21.8995
LtaP27.2290	4	12.8	23.1577	0.16988	4	12.8	22.8761	-0.11171	3	9.9	22.6627	-0.32515	4	12.8	22.9879
LtaP34.0520	5	3	22.4446	0.1696	2	1.3	21.6963	-0.57869	4	2.6	22.1409	-0.1341	5	3	22.275
LtaP07.0740	0	0	17.6385	0.16846	2	2.3	20.4257	2.95573	2	2.3	21.2598	3.78983	0	0	17.47
LtaP32.1860	1	1.8	21.2391	0.16783	2	3.9	21.2732	0.20193	3	5.3	21.4428	0.3716	2	3.9	21.0712
LtaP34.0290	2	8.9	21.327	0.1674	0	0	17.8008	-3.35881	1	5.2	20.072	-1.08761	2	8.9	21.1596
LtaP30.1160	1	3.8	21.1196	0.16243	2	8	21.0525	0.09529	1	3.8	21.7603	0.80312	1	3.8	20.9572
LtaP29.2350	0	0	18.3869	0.16181	2	4.5	20.8359	2.61087	2	4.5	20.3728	2.14779	0	0	18.225
LtaP17.1130	0	0	18.1624	0.16142	5	6.9	20.6803	2.67926	8	10.8	23.6721	5.67103	0	0	18.001
LtaP29.2390	0	0	18.5281	0.16031	2	4	20.4415	2.0737	3	5.3	21.0491	2.68124	0	0	18.3678
LtaP27.2280	3	13.5	23.6412	0.15971	8	31.1	23.9448	0.46328	9	33.1	23.9607	0.47919	6	23.8	23.4815
LtaP31.2160	2	10.5	21.8889	0.15944	0	0	17.4393	-4.29014	2	10.5	21.0461	-0.68328	2	10.5	21.7294
LtaP29.2680	2	3.8	21.74	0.15706	2	3.8	20.8935	-0.68944	2	3.8	21.4065	-0.17643	2	2.8	21.5829
LtaP12.0460	13	15.9	24.7301	0.15599	24	27.8	25.8366	1.2625	20	23	25.2238	0.64968	15	17.3	24.5741
LtaP25.0560	1	1.7	21.8031	0.14942	8	18.9	23.6725	2.01882	7	15.3	24.3973	2.74367	2	4.1	21.6537
LtaP36.2900	12	12.9	24.9846	0.14921	14	16.6	24.5789	-0.25655	13	15.5	24.1538	-0.68167	14	13.9	24.8354
LtaP06.0980	1	2.6	18.2194	0.14707	2	6.5	19.1992	1.12689	2	6.5	18.7615	0.68918	1	2.6	18.0723
LtaPcontig441-1	17	48.2	29.5008	0.14559	15	47.8	28.5623	-0.7929	13	40.6	28.9316	-0.42358	17	48.2	29.3552
LtaP20.0930	1	1.9	21.7083	0.14531	4	9.4	21.4693	-0.09364	2	3.8	21.6563	0.09336	3	5.5	21.563
LtaP22.1140	2	6.2	21.0752	0.14402	0	0	18.5007	-2.43043	1	2.8	20.3278	-0.6033	2	6.2	20.9311
LtaP32.2360	6	24.9	23.8178	0.14135	8	39.5	24.954	1.2775	6	28.3	24.9457	1.26918	7	29.2	23.6765
LtaP20.1610	1	4.4	20.1699	0.14042	2	9.8	21.8936	1.86419	2	9.8	20.9006	0.87113	2	9.8	20.0295
LtaP09.0980	10	14.2	26.3151	0.13973	16	22.8	28.0726	1.89725	16	22.8	27.5196	1.34426	12	18.5	26.1754
LtaP12.0590	9	7.7	24.2513	0.13787	8	7	23.5309	-0.5825	8	7	23.7673	-0.3461	9	7.7	24.1134
LtaP32.1550	1	0.3	18.2941	0.12915	1	0.2	20.0985	1.93361	1	0.2	21.1088	2.94386	0	0	18.1649
LtaP21.1490	0	0	18.6977	0.12762	2	7.2	21.956	3.38593	2	7.2	21.1152	2.54514	0	0	18.5701
LtaP20.1280	2	13.2	23.2421	0.12748	5	46.4	23.4167	0.30208	5	46.4	23.626	0.51134	4	38.4	23.1147
LtaP30.1570	1	0.9	19.4632	0.12573	2	2.1	19.9265	0.58904	2	2.1	19.5014	0.164	2	2.7	19.3374
LtaP36.4420	21	28.4	26.8386	0.12356	21	32.3	26.0595	-0.65549	20	29.1	25.8986	-0.81637	22	30.7	26.715
LtaP26.2560	1	2.3	21.4532	0.12194	1	2.3	20.9408	-0.39039	2	3.9	21.1845	-0.14676	1	2.3	21.3312
LtaP20.0510	1	3.8	21.8831	0.12008	3	12.7	22.2098	0.44672	2	8.9	21.1418	-0.62127	2	7.9	21.763
LtaP21.2130	2	28.3	29.7776	0.11894	2	28.3	29.0366	-0.622	2	28.3	29.1492	-0.50941	2	28.3	29.6586
LtaP11.0970	14	18.2	25.3419	0.11837	24	28.8	26.9792	1.7557	26	30.6	27.4834	2.25985	16	21.1	25.2235
LtaP35.2670	2	4.5	22.1011	0.11821	2	4.7	21.8273	-0.15553	3	6.2	21.3117	-0.67113	1	3	21.9829
LtaP18.0650	1	1.8	17.7177	0.11743	2	4.8	20.2411	2.64085	1	1.8	18.8479	1.24762	0	0	17.6002
LtaP35.3320	5	23.9	24.7856	0.11171	4	19.7	25.2434	0.56953	5	27.7	25.4385	0.76457	4	19.7	24.6739
LtaP33.2480	1	38	20.5236	0.11076	1	23.4	20.5202	0.10731	2	61.4	21.4375	1.02464	1	38	20.4129
LtaP21.0890	4	23.4	22.7729	0.10709	4	23.4	23.1519	0.48604	3	18.2	22.7185	0.05265	4	23.4	22.6658
LtaP36.5470	1	1.2	21.2381	0.1021	2	1.9	20.5446	-0.59133	2	1.9	21.4353	0.29936	2	1.9	21.136
LtaP32.0380	6	18.4	22.9659	0.10035	5	15.8	21.9325	-0.93309	4	13.5	21.7443	-1.12125	5	14.7	22.8656
LtaP20.1350	1	1.2	19.978	0.10032	4	5	21.7575	1.87981	6	7.8	20.9298	1.05209	1	1.2	19.8777
LtaP36.0490	0	0	18.2579	0.10023	2	5.1	20.79	2.63228	2	5.1	20.7572	2.59952	0	0	18.1577
LtaP31.0200	4	8.1	21.588	0.09544	2	4.1	21.752	0.25943	3	6.4	21.473	-0.01955	3	6.4	21.4926
LtaP18.1390	5	5.9	23.3396	0.09479	5	5.5	22.2266	-1.01817	5	5.7	22.263	-0.98177	5	5.9	23.2448
LtaP19.0630	1	2.9	19.3164	0.0944	2	5.4	20.4666	1.24466	2	5.4	20.8121	1.59009	1	2.5	19.222
LtaP32.0430	28	47.6	29.8168	0.09367	31	54.7	29.2228	-0.50036	31	54.7	30.186	0.46286	30	51.3	29.7232
LtaP15.0790	28	18.2	26.2472	0.09184	26	17.9	25.7872	-0.36822	26	18.5	25.4744	-0.68105	32	21	26.1554
LtaP35.2470	7	34.8	25.1382	0.09082	7	34.8	24.6834	-0.36404	5	33.7	25.0068	-0.04055	6	34.8	25.0474
LtaP23.1260	2	2.7	19.449	0.09005	2	2.7	20.6292	1.2702	2	2.7	20.5631	1.20413	2	2.7	19.359
LtaP26.2520	1	0.4	19.7838	0.09002	3	1.4	21.4226	1.72883	5	2.1	20.4486	0.75482	1	0.3	19.6938
LtaP31.2020	3	16	20.8889	0.08832	4	19.1	22.0332	1.23262	4	19.1	21.9152	1.1146	3	16	20.8006
LtaP15.0580	2	2	20.6836	0.08603	2	2	21.5026	0.90497	2	2.2	20.3749	-0.22274	2	2	20.5976
LtaP17.1330	1	1.8	20.5666	0.0816	2	4	20.4119	-0.07309	2	4	20.8834	0.39835	1	1.8	20.485
LtaP31.2230	1	3.7	20.8344	0.08127	2	7.1	23.1208	2.3677	2	7.1	22.6134	1.86027	3	7.4	20.7531
LtaP33.3510	3	9.3	22.8268	0.077	2	7.2	21.4375	-1.31226	2	7.2	21.9235	-0.8263	2	7.2	22.7498
LtaP32.2750	2	2	20.456	0.07662	2	1.6	20.3192	-0.06026	3	2.5	20.2341	-0.14532	3	2.5	20.3794
LtaP23.0900	3	4	21.9101	0.07445	0	0	18.7782	-3.05745	1	1.1	16.3953	-5.44031	4	4.9	21.8356
LtaP30.0480	4	14.4	23.0944	0.07417	4	14.4	22.4735	-0.54668	3	11.7	22.186	-0.83415	4	14.4	23.0202
LtaP35.0350	8	58.7	28.2046	0.06985	8	58.7	28.0409	-0.09384	8	58.7	28.4017	0.26689	8	58.7	28.1348
LtaP17.0760	1	3.6	20.4863	0.06931	5	14.2	22.8497	2.43273	4	12.9	23.5798	3.1628	2	4.1	20.417
LtaP05.0690	9	8.3	24.4721	0.06621	6	5.4	22.6627	-1.74319	5	4.4	22.6229	-1.78302	9	8.7	24.4059
LtaP35.0500	0	0	19.0474	0.06401	2	5.9	20.3174	1.334	2	5.9	20.1028	1.11939	0	0	18.9834
LtaP25.0790	1	1.3	21.4564	0.06344	4	4.3	20.905	-0.48799	2	2.2	20.6206	-0.77239	2	2.3	21.393
LtaP18.0270	2	20.3	22.6629	0.06267	2	20.3	22.0281	-0.57215	2	20.3	22.6432	0.04289	2	20.3	22.6003
LtaP33.1560	5	19.1	23.9383	0.06002	7	31.4	23.8949	0.01656	4	15	23.7652	-0.11313	4	16.7	23.8783
LtaP36.5700	2	1.5	21.4146	0.05883	1	0.7	17.2617	-4.09409	3	2.5	21.213	-0.14279	2	1.5	21.3558
LtaP19.0760	2	2.7	23.0819	0.05785	4	8	24.114	1.08994	5	9.1	23.7571	0.73307	3	4	23.0241
LtaP32.2990	2	3.1	20.1608	0.05673	3	11.2	21.0925	0.98849	4	9.4	20.0031	-0.101	4	9.4	20.1041
LtaP18.0330	2	22.3	22.094	0.05504	2	22.3	22.1188	0.07981	2	22.3	21.6896	-0.34939	2	22.3	22.039
LtaP25.1800	3	10.6	22.4045	0.05248	7	26.9	25.1316	2.77959	6	25.1	25.7149	3.36292	2	7.1	22.352
LtaP19.0960	7	8.6	23.6493	0.04885	11	14.6	23.5868	-0.01367	9	10.9	23.1449	-0.45558	8	9.7	23.6005
LtaP24.2150	2	3.6	21.9262	0.04706	3	5.8	20.8064	-1.07276	2	3.6	21.3356	-0.54356	3	5.8	21.8792
LtaP25.1460	9	49.1	26.0903	0.04665	10	50	26.5562	0.51251	9	46.3	27.3687	1.32504	8	40.7	26.0437
LtaP06.1240	2	27.8	21.417	0.04522	2	27.8	20.7185	-0.65333	2	27.8	20.6088	-0.763	2	27.8	21.3718
LtaP03.0930	14	31.7	26.2994	0.04167	15	32	26.9301	0.67239	16	34.6	26.7139	0.45614	15	30.3	26.2577
LtaP15.0540	14	31.7	26.1205	0.04101	11	27.6	25.0339	-1.04558	12	28.9	24.9453	-1.13422	13	29.7	26.0795
LtaP33.0050	2	25	24.7004	0.04095	3	40.3	26.2555	1.59602	3	40.3	25.3607	0.70126	3	40.3	24.6595
LtaP05.0520	1	0.6	19.4819	0.04057	0	0	17.5694	-1.87191	1	0.6	19.1611	-0.28029	2	1.3	19.4413
LtaP03.0580	1	2.5	20.8872	0.0402	2	5.9	20.4646	-0.38235	1	2.5	20.1367	-0.71027	1	2.5	20.847
LtaP36.4590	3	25	23.0496	0.03954	3	25	22.9362	-0.07388	3	25	22.9322	-0.07787	2	19.4	23.0101
LtaP08.1030	14	35.9	28.0652	0.0379952	21	51.2	28.4313	0.404026	21	46.7	29.6441	1.61692	20	50.3	28.0272
LtaP29.0190	2	2.9	22.8035	0.03723	2	2.9	21.5605	-1.2058	3	4.5	21.7415	-1.0248	4	5.5	22.7663
LtaP19.1020	17	14.9	25.7358	0.03716	13	12.5	24.8361	-0.86262	13	12.8	24.8239	-0.87481	17	16.9	25.6987
LtaP28.2410	2	11.3	22.7373	0.03565	2	11.3	22.0892	-0.61246	2	11.3	21.9062	-0.79542	2	11.3	22.7017
LtaP36.6260	1	2.9	20.2047	0.03554	2	5.2	21.6388	1.4697	2	5.2	22.419	2.2499	2	5.2	20.1691
LtaP12.0630	0	0	17.3971	0.03369	1	2.4	19.4071	2.0436	2	3.7	19.8605	2.49703	0	0	17.3635
LtaP16.0490	13	14.4	24.399	0.03218	13	17.2	24.7178	0.35094	11	12.1	23.7907	-0.57612	10	11.8	24.3669
LtaP19.1090	3	7.5	22.3671	0.03182	4	7.9	21.3068	-1.02855	3	7.1	21.3125	-1.02284	4	9.3	22.3353
LtaP05.0550	1	3.4	20.8723	0.03169	1	4.1	19.2788	-1.56178	2	6.5	20.9316	0.09096	3	10.6	20.8406
LtaP33.0850	1	1.9	21.7334	0.0315	3	6.1	22.3134	0.61145	2	4.2	22.3828	0.68091	2	4.2	21.7019
LtaP35.3970	8	59.3	28.6381	0.03009	9	64.8	29.9228	1.31483	9	64.8	29.8529	1.24494	7	49	28.608
LtaP06.0570	9	41.4	29.1316	0.02879	10	46.9	30.0368	0.934	10	46.9	29.942	0.83914	10	46.9	29.1028
LtaP08.0420	0	0	17.7206	0.02225	1	0.8	17.4182	-0.28008	0	0	17.6554	-0.04295	1	0.3	17.6983
LtaP13.0130	2	12.4	22.9991	0.02152	1	4.3	23.2425	0.26498	2	12.4	22.2934	-0.6841	4	19.9	22.9776
LtaP19.0390	5	28.5	27.3895	0.02149	9	45	27.002	-0.36607	10	53.6	28.0049	0.63682	10	53.6	27.368
LtaP03.0140	4	16.1	23.379	0.02091	6	21.9	23.8278	0.46974	5	21.9	22.9103	-0.4478	5	17	23.3581
LtaP35.0560	11	28.6	26.3587	0.01661	11	28.6	27.128	0.7859	11	28.6	27.771	1.42892	10	27.9	26.3421
LtaP24.1530	1	1.2	19.4778	0.01515	2	3.1	19.8637	0.40103	2	3.1	21.2914	1.82879	1	1.2	19.4626
LtaP29.2750	0	0	19.28	0.00887	2	3.9	20.8737	1.60247	2	3.9	19.2214	-0.0498	0	0	19.2712
LtaP24.0040	6	33.1	26.0156	0.00654	4	22.3	25.9421	-0.06701	5	27.7	26.3785	0.3694	5	27.7	26.0091
LtaP36.4080	4	4.1	22.7353	0.00186	3	2.6	22.286	-0.44737	2	1.6	22.9304	0.19699	4	4.1	22.7334
LtaP29.0020	17	20.3	26.1555	0.00017	16	21.8	25.7876	-0.36771	15	19.4	25.8695	-0.28582	17	21.2	26.1553
LtaP32.3080	1	3.1	21.7702	-0.00487	2	6.2	22.5241	0.74899	2	6.2	22.5438	0.76878	2	6.2	21.7751
LtaP34.2100	11	6.9	23.8033	-0.00659	14	8.5	23.7085	-0.10138	12	7.6	23.2623	-0.54763	11	7.6	23.8099
LtaP17.0270	9	30.4	25.7349	-0.01286	11	33.7	26.7571	1.00932	12	37.6	27.1112	1.3634	10	30.4	25.7478
LtaP05.0370	1	3.8	21.4678	-0.01322	3	8.6	21.6433	0.16229	2	6.2	20.1857	-1.29531	2	6.2	21.481
LtaP24.0370	1	4.1	20.3776	-0.01423	2	7.1	19.3885	-1.00336	0	0	18.8143	-1.57751	1	3	20.3918
LtaP20.1070	0	0	17.9541	-0.01439	2	1.9	20.6969	2.7284	3	2.5	20.9496	2.9811	0	0	17.9685
LtaP07.0350	10	25.5	26.4879	-0.01474	12	29.5	26.0144	-0.48821	14	33.5	26.5228	0.02023	13	31.9	26.5026
LtaP28.1030	8	34	27.6101	-0.02125	8	34	28.3082	0.67683	8	34	28.2448	0.61343	8	34	27.6314
LtaP36.5230	1	2	21.7675	-0.0229	6	9	23.714	1.92363	6	9	24.5408	2.75044	2	3.8	21.7904
LtaP30.3420	2	5.1	21.8808	-0.02998	3	7.6	21.1225	-0.78825	2	5.1	21.92	0.00923	3	7.6	21.9108
LtaP32.2960	1	0.8	20.4894	-0.03065	2	1.9	19.5845	-0.93557	1	0.8	20.3643	-0.15577	2	1.9	20.5201
LtaP23.0340	13	15.8	25.0996	-0.03167	13	16.8	25.2432	0.11194	13	17.5	25.4913	0.36005	14	17.1	25.1313
LtaP27.1310	1	5.3	22.4693	-0.0341	6	28.3	24.1104	1.60692	6	28.3	24.4056	1.90211	3	15.6	22.5034
LtaP36.3510	2	6.6	22.8217	-0.03833	4	15.2	22.7777	-0.08224	4	15.2	23.5356	0.67566	3	11.6	22.86
LtaP11.1060	7	40.8	27.9406	-0.04124	5	34.7	27.8904	-0.09145	6	40.1	28.6834	0.70161	6	40.1	27.9818
LtaP27.0710	0	0	17.4982	-0.04179	4	10.2	21.4997	3.95967	4	9.8	22.044	4.504	0	0	17.54
LtaP27.0430	3	5.7	22.3307	-0.04274	1	2	21.9488	-0.42467	2	3.9	21.8694	-0.50408	3	5.7	22.3734
LtaP36.2930	3	25.5	23.0414	-0.04292	5	40.9	27.2605	4.17619	6	45.3	25.0051	1.92077	6	45.3	23.0843
LtaP19.0200	5	9.4	23.5784	-0.04312	6	10.6	23.0117	-0.60983	6	11.6	23.2744	-0.34713	5	7.8	23.6215
LtaP02.0580	11	27.8	25.4386	-0.04605	9	23.3	25.1569	-0.32774	9	22.9	25.1173	-0.3673	11	27.8	25.4846
LtaP30.2800	4	25.9	23.2862	-0.04663	5	34.1	23.3508	0.01805	5	34.1	23.1032	-0.2296	4	25.9	23.3328
LtaP28.2600	10	23.1	24.2506	-0.0521	9	20.9	24.4957	0.19299	9	22.9	24.5726	0.26988	10	24.2	24.3027
LtaP33.3350	0	0	18.3347	-0.0537	3	3	21.0046	2.6162	2	2.1	20.3083	1.91993	0	0	18.3884
LtaP31.3220	4	4.6	22.9538	-0.05478	5	5.5	22.9664	-0.04215	5	5.5	22.5836	-0.42497	5	5.5	23.0086
LtaP34.0830	1	3.4	21.4643	-0.06145	4	13.2	21.9958	0.47007	3	9.2	20.747	-0.77875	1	1.5	21.5257
LtaP30.0560	7	15.2	24.1112	-0.06392	9	19.6	24.0004	-0.17475	10	21.4	24.2374	0.06223	8	17.9	24.1752
LtaP28.2150	1	1.8	21.1028	-0.06586	4	11	22.1116	0.94289	3	5.7	22.1723	1.00361	2	3.9	21.1687
LtaP06.0230	15	13.7	25.1491	-0.0693	33	25.8	27.0576	1.8392	32	24.9	26.551	1.3325	21	16.5	25.2185
LtaP15.1120	1	0.6	21.2231	-0.06995	4	2.1	21.4611	0.16809	4	2.1	21.8262	0.53317	4	2	21.293
LtaP36.1490	2	2.6	20.5348	-0.07187	3	4	20.88	0.27336	3	4	20.1591	-0.4476	3	4	20.6067
LtaP34.2950	0	0	17.8034	-0.07284	2	10.2	19.4249	1.54865	1	8.5	18.7541	0.87788	0	0	17.8763
LtaP10.1550	0	0	17.2974	-0.08208	3	17.1	21.5903	4.21083	2	12.5	21.7746	4.39511	0	0	17.3795
LtaP32.3140	8	48.5	26.9873	-0.08352	8	48.5	26.847	-0.22384	8	48.5	26.7461	-0.32469	8	48.5	27.0708
LtaP06.0190	1	3.8	20.4395	-0.08414	1	6.6	21.3517	0.82807	2	10.5	19.7162	-0.80747	1	3.8	20.5236
LtaP07.0690	9	33.2	28.4116	-0.08645	10	42.1	28.147	-0.35103	9	38.4	28.6778	0.17974	11	42.6	28.498
LtaP13.0580	1	1.8	20.5465	-0.08665	2	3.8	20.7946	0.1614	1	1.8	20.7508	0.11759	2	3.8	20.6332
LtaP24.1540	12	5.8	24.1886	-0.08746	8	4.1	22.9731	-1.30298	10	5	23.5212	-0.75483	11	5.5	24.276
LtaP28.0040	3	4.3	21.9499	-0.08978	8	9.7	23.4654	1.42572	7	8.6	23.2411	1.20142	4	5.3	22.0397
LtaP28.2500	1	5.9	21.4289	-0.08979	2	8.7	21.6231	0.10441	2	8.7	21.3263	-0.19239	2	8.7	21.5187
LtaP14.0140	5	21.7	24.4121	-0.09419	4	15.6	25.3823	0.87604	4	15.6	24.3565	-0.14979	4	15.6	24.5063
LtaP17.0580	0	0	17.3227	-0.09638	2	7.8	19.1973	1.77821	2	7.8	17.0492	-0.36985	0	0	17.4191
LtaP23.0840	6	7.6	23.2915	-0.09765	5	6.7	22.1633	-1.22582	8	10	23.07	-0.31914	7	8.2	23.3892
LtaP18.0150	1	1.9	17.5881	-0.09867	0	0	17.251	-0.4357	2	5.5	20.7201	3.03335	0	0	17.6867
LtaP31.3520	4	3.6	20.0678	-0.09917	1	0.9	21.6187	1.45174	3	2.4	20.6847	0.51773	4	3.6	20.1669
LtaP05.0110	2	4.7	22.2909	-0.101	8	17.4	24.2299	1.83804	8	17.4	24.6874	2.29547	4	9.6	22.3919
LtaP09.0090	1	1.1	20.2389	-0.10227	2	3	20.2397	-0.10145	4	4.9	20.6438	0.30262	1	1.1	20.3411
LtaP16.1220	7	5.2	24.2354	-0.10228	14	11.5	24.091	-0.24666	9	7.7	24.1335	-0.20418	9	7.2	24.3377
LtaP35.4170	7	11.7	25.6643	-0.10253	12	21.8	25.9485	0.18167	13	23.2	26.0751	0.30822	10	14.9	25.7669
LtaP34.1640	2	9	20.6497	-0.10574	5	22.4	21.8769	1.12143	5	22.4	23.1922	2.43667	2	9.3	20.7555
LtaP06.0440	9	11	23.8241	-0.10616	11	14.8	24.2864	0.35606	9	11	23.7231	-0.20724	9	11	23.9303
LtaP19.1100	0	0	18.4623	-0.10647	1	0.6	17.0174	-1.55141	1	0.6	19.0314	0.46266	1	0.6	18.5688
LtaP30.0180	5	10.5	24.5894	-0.10756	8	18.5	25.3001	0.60313	7	14.5	25.959	1.26203	5	10.5	24.697
LtaP35.2090	7	39.8	25.2774	-0.10829	8	53.4	26.241	0.85532	7	48.1	26.5017	1.11597	6	33.8	25.3857
LtaP30.2890	4	11.6	22.6623	-0.10946	6	19.5	23.5048	0.73309	5	14.2	22.7787	0.00697	5	14.2	22.7717
LtaP35.1790	2	21.6	20.4148	-0.11415	2	21.6	21.4688	0.93979	3	30.9	21.094	0.56506	2	21.6	20.529
LtaP35.1110	18	34.3	26.671	-0.11468	24	48.2	27.8663	1.08063	24	45.1	27.1137	0.32797	19	36.8	26.7857
LtaP27.1400	1	1.7	18.365	-0.11771	2	4	21.4772	2.99457	2	4	21.4852	3.00255	1	1.7	18.4827
LtaP13.1390	3	3.4	21.5757	-0.12084	3	4.2	21.2864	-0.41017	3	3.7	21.2294	-0.46718	5	6.3	21.6966
LtaP15.0050	0	0	18.1352	-0.12461	2	2.7	20.8214	2.56165	2	2.7	21.3799	3.12016	0	0	18.2598
LtaP07.0760	5	2	20.7942	-0.12516	3	1.1	19.5381	-1.38128	2	0.7	20.0088	-0.91059	4	1.6	20.9194
LtaP21.0110	2	16.6	22.1632	-0.12704	2	16.6	22.4726	0.1824	2	16.6	22.1937	-0.09652	3	22.5	22.2902
LtaP28.1730	0	0	17.7203	-0.12899	0	0	17.2974	-0.55191	6	5.8	23.2144	5.3651	1	0.5	17.8493
LtaP25.0940	2	7.1	22.1707	-0.13104	4	12.4	22.7464	0.44463	3	10	21.2502	-1.05153	4	12.4	22.3017
LtaP17.1380	1	1.2	21.5559	-0.13244	4	5	21.2565	-0.43185	5	6.2	21.951	0.26264	4	4.7	21.6883
LtaP25.2550	6	7	23.4707	-0.13812	5	5.4	23.0399	-0.56896	6	7	23.0847	-0.52419	7	8	23.6089
LtaP27.0050	2	2.9	22.0765	-0.13875	4	6.7	22.0019	-0.21333	2	3.4	22.1454	-0.0699	3	5.2	22.2153
LtaP31.2990	1	0.9	20.4313	-0.13964	3	4.1	20.5128	-0.05821	3	4.1	21.0663	0.49532	1	0.9	20.571
LtaP30.2740	4	14.1	22.7398	-0.14008	4	14.1	22.7122	-0.1677	3	14.1	22.2822	-0.59765	4	14.1	22.8799
LtaP32.0950	10	52.5	27.4995	-0.14402	9	49.7	27.9533	0.30978	8	43	28.1768	0.53324	8	43	27.6436
LtaP30.2410	2	12.8	22.115	-0.15275	2	12.8	22.8965	0.62881	2	12.8	23.4316	1.1639	2	12.8	22.2677
LtaP34.3770	2	7.5	22.3435	-0.15434	3	12.1	20.6079	-1.88992	1	3.8	20.2093	-2.28853	3	12.1	22.4978
LtaP31.0320	1	0.9	20.9931	-0.15461	2	1.8	20.5645	-0.58319	1	0.9	20.7361	-0.41156	1	0.9	21.1477
LtaP21.1220	11	49.5	28.2257	-0.15503	14	71.6	28.6721	0.29133	13	67.9	29.2874	0.90662	13	62.6	28.3808
LtaP26.2210	4	3.8	22.2409	-0.15519	3	2.9	21.3435	-1.05251	4	3.7	22.0931	-0.30292	4	3.5	22.396
LtaP35.2510	2	8.8	21.7325	-0.15938	3	12.6	21.4325	-0.45934	3	12.6	21.0273	-0.86457	2	8.8	21.8919
LtaP22.1340	1	3	20.4091	-0.16305	2	5.4	20.7694	0.19724	2	5.4	20.6884	0.11623	2	5.4	20.5722
LtaP36.2030	26	45.2	29.8324	-0.16691	28	46.6	31.3063	1.30701	27	46.6	30.9935	0.99428	28	46.6	29.9993
LtaP15.0160	2	6	22.8396	-0.16822	7	17.1	25.201	2.19318	8	20.1	25.4044	2.39654	4	12.8	23.0079
LtaP27.1970	12	13.2	24.4003	-0.17081	15	17.2	24.7709	0.19983	16	16.8	24.4833	-0.08782	13	13.1	24.5711
LtaP16.1670	1	2	21.0651	-0.17101	4	8.7	22.5037	1.26757	4	7.2	22.3537	1.11753	3	5.4	21.2361
LtaP17.1150	1	2.1	19.4758	-0.17256	2	4	19.4861	-0.16225	2	4	19.8433	0.19502	2	3.4	19.6483
LtaP33.0650	2	13.2	21.1876	-0.17318	2	13.2	21.6428	0.28203	2	13.2	20.9051	-0.45566	2	13.2	21.3607
LtaP36.0230	7	17.6	24.3856	-0.1738	12	28.7	25.6941	1.13464	12	28.7	25.6072	1.04783	9	21.5	24.5594
LtaP19.1150	4	32.3	22.8169	-0.17619	4	31.7	24.0139	1.02071	4	32.3	24.2659	1.27278	5	39	22.9931
LtaP16.1160	2	37.3	23.3002	-0.17808	2	37.3	23.8583	0.38005	2	37.3	24.8699	1.39167	2	37.3	23.4783
LtaP34.1360	1	2.4	21.3412	-0.18066	1	2.4	21.397	-0.12489	1	2.4	21.7039	0.18206	2	4.9	21.5219
LtaP19.0620	0	0	18.1886	-0.18313	1	1	17.3333	-1.03846	2	1.7	20.9746	2.60289	0	0	18.3717
LtaP18.1360	5	21.4	26.9789	-0.18685	5	21.4	27.3889	0.22311	5	21.4	27.5508	0.385	5	21.4	27.1658
LtaP28.1270	17	24.6	26.4869	-0.19325	28	38	27.9893	1.30913	26	34.5	27.7537	1.0735	18	27.7	26.6802
LtaP09.0790	6	6.5	24.052	-0.19332	9	12.7	23.5151	-0.73023	8	10.2	23.7417	-0.50362	9	10.5	24.2453
LtaP32.0940	5	11	23.0326	-0.19941	9	21.8	24.4352	1.20321	8	19.4	24.8058	1.57381	5	12.8	23.232
LtaP27.1090	7	13.8	23.7215	-0.2115	14	25.8	24.7713	0.83827	12	21.9	24.37	0.43699	10	17.9	23.933
LtaP13.1250	4	5.4	22.8326	-0.21398	9	15.1	24.3014	1.25478	9	14.2	24.1624	1.11579	5	8.1	23.0466
LtaP36.5270	11	20	25.0302	-0.21444	11	20.2	25.2429	-0.00178	12	21.9	25.415	0.17037	11	20	25.2446
LtaP16.1680	2	7.5	19.6539	-0.21456	6	19.8	24.3113	4.44282	6	19.8	23.9646	4.09613	1	4.1	19.8685
LtaP07.0360	1	2.7	20.0811	-0.21874	2	4.3	20.5044	0.20453	2	4.3	22.0097	1.70987	1	2.7	20.2998
LtaP26.1960	4	13.8	24.0114	-0.21886	5	18	24.2975	0.06731	5	18	24.3399	0.10971	4	13.8	24.2302
LtaP08.0230	3	11.8	23.2464	-0.22307	4	18.3	23.2781	-0.19139	4	18.3	22.7479	-0.72163	4	18.3	23.4695
LtaP21.0540	8	10.2	24.2282	-0.22313	12	16.9	23.3337	-1.11756	11	13.5	24.06	-0.39127	11	13.4	24.4513
LtaP35.2910	1	2.2	20.3375	-0.22573	2	4.7	20.8235	0.26027	2	4.7	19.4609	-1.1023	1	2.2	20.5632
LtaP36.6510	1	0.4	17.6463	-0.22798	1	0.4	18.3095	0.43516	1	0.2	17.6075	-0.26682	1	0.4	17.8743
LtaP07.1060	1	3.5	21.508	-0.22854	3	12.3	22.975	1.23854	4	17.7	23.0309	1.29439	1	3.5	21.7365
LtaP21.1250	0	0	17.4878	-0.2309	3	12.6	21.6341	3.91543	2	7.3	22.2632	4.54453	0	0	17.7187
LtaP32.0740	4	22.1	23.8428	-0.23194	3	17.7	23.1501	-0.92465	3	17.7	23.2383	-0.83642	4	22.1	24.0747
LtaP31.0460	7	13.5	22.3231	-0.23272	5	9.1	23.2312	0.67533	5	9.4	22.1722	-0.38367	6	10.8	22.5559
LtaP27.2610	4	10.1	22.3997	-0.23662	5	15	23.2441	0.6077	3	8.8	22.2079	-0.42843	3	8.8	22.6364
LtaP28.0460	0	0	17.0421	-0.23799	2	2.9	19.2278	1.94764	1	1	20.0342	2.75404	0	0	17.2801
LtaP36.3210	4	12.5	23.3442	-0.24545	4	12.5	23.7439	0.15419	4	12.5	23.4816	-0.10806	4	12.5	23.5897
LtaP32.1940	0	0	17.3457	-0.24645	2	15.9	20.856	3.26394	1	7.2	21.1245	3.53235	0	0	17.5921
LtaP32.3040	1	2	21.1214	-0.24726	2	4.6	21.9395	0.57079	2	3.9	20.9967	-0.37203	3	6.7	21.3687
LtaP05.1120	7	23.3	23.5949	-0.24979	11	40.4	24.3811	0.53636	9	32.3	24.1752	0.33046	7	25.6	23.8447
LtaP28.1000	2	5.8	20.8564	-0.25031	3	9.2	22.8272	1.72042	4	11.2	23.0197	1.913	1	2.7	21.1067
LtaP29.0790	10	25.2	26.4413	-0.25154	11	24.2	26.2944	-0.39843	12	27.3	25.9758	-0.71702	11	26.9	26.6928
LtaP30.2650	3	7.4	22.3289	-0.25865	4	9.5	22.4802	-0.1074	4	9.5	22.4144	-0.17321	4	9.5	22.5876
LtaP35.0300	1	5	23.2087	-0.25926	6	41.7	24.1351	0.66709	5	33.3	24.5585	1.09054	3	16.7	23.468
LtaP16.0020	3	9.9	23.7268	-0.25968	3	9.9	23.554	-0.43247	4	13.6	23.4099	-0.57661	5	16	23.9865
LtaP29.2230	2	4.1	19.9635	-0.26129	2	4.1	20.6448	0.42	2	4.1	21.0496	0.82478	1	2.5	20.2248
LtaP23.0050	1	4.9	21.1958	-0.26324	3	15.5	22.4384	0.97938	3	15.5	22.8965	1.43746	3	15.5	21.459
LtaP17.0950	9	42	26.6854	-0.26377	12	50.3	27.5421	0.59292	12	50.3	27.8071	0.85794	12	50.3	26.9492
LtaP18.0320	14	44.8	26.7493	-0.26546	21	71.1	28.5101	1.49535	18	61.6	27.6204	0.6056	14	48.8	27.0148
LtaP16.0760	26	6.5	26.265	-0.26652	36	9.1	25.7906	-0.74086	29	7.4	25.7119	-0.81958	43	10.9	26.5315
LtaP31.3330	2	13.8	22.6188	-0.27245	2	13.8	22.5502	-0.34101	2	13.8	22.2231	-0.66818	1	8.6	22.8913
LtaP29.0030	1	4.1	22.0917	-0.27299	3	11.1	22.1885	-0.17612	2	7.1	21.9913	-0.37337	2	7.1	22.3646
LtaP11.0340	9	8.2	24.0083	-0.27377	8	7	23.2361	-1.04596	8	7.1	22.7581	-1.524	12	10.2	24.2821
LtaP01.0700	2	1.3	21.3907	-0.27869	3	1.6	20.9577	-0.71177	4	2.2	20.7884	-0.881	5	3.3	21.6694
LtaP11.1000	5	28	25.1837	-0.27906	6	30.6	25.3353	-0.12738	5	27.6	25.4793	0.01654	6	30.6	25.4627
LtaP21.2050	5	28.6	24.497	-0.28013	6	42.1	24.5007	-0.27642	5	28.6	25.0388	0.26173	5	28.6	24.7771
LtaP07.0070	1	5.2	21.5176	-0.2918	2	15.6	22.6421	0.83266	3	21.9	21.5167	-0.29267	2	11.5	21.8094
LtaP33.2240	3	5.2	23.3108	-0.29379	5	10.2	23.7051	0.10058	5	10.2	23.29	-0.3146	5	9.5	23.6046
LtaP36.3580	2	12	22.3723	-0.29973	2	12	23.1205	0.4485	2	12	22.7717	0.09969	2	12	22.672
LtaP23.1870	0	0	17.22	-0.30189	1	4	19.0668	1.54489	2	5.9	19.5338	2.01186	0	0	17.5219
LtaP15.0770	4	8.1	23.0865	-0.30278	9	16.3	23.8884	0.49908	6	10.7	24.0293	0.63997	7	13	23.3893
LtaP22.1450	3	9.4	21.8434	-0.30571	2	6.1	21.6617	-0.48742	2	6.7	21.5654	-0.58371	3	9.4	22.1491
LtaP25.0040	7	5.9	23.2551	-0.30701	5	5.5	22.3514	-1.21069	5	4.1	22.3201	-1.24195	9	7.4	23.5621
LtaP25.1030	6	1.6	21.4223	-0.30932	6	1.8	22.3103	0.57866	6	1.5	22.6794	0.94775	5	1.3	21.7316
LtaP29.1540	0	0	16.7926	-0.31102	1	2.6	20.4655	3.36193	2	4.4	20.7608	3.65717	0	0	17.1036
LtaP35.3120	1	1.4	21.1389	-0.31151	3	3.6	22.3296	0.87915	3	3.6	22.806	1.35558	2	2.4	21.4504
LtaP28.2790	2	4.5	21.7908	-0.31257	3	7.4	22.3865	0.28318	3	7.4	22.6795	0.57612	3	7.4	22.1033
LtaP10.0070	2	7.4	22.4629	-0.31652	3	14.8	22.1349	-0.64456	3	14.8	21.7072	-1.07229	3	14.8	22.7795
LtaP13.0660	3	1.7	23.8629	-0.31792	6	3.9	24.5873	0.40647	6	3.9	24.1139	-0.06693	6	3.9	24.1808
LtaP18.1380	0	0	17.6078	-0.31929	3	4.7	22.4852	4.55815	6	9.4	22.6191	4.69205	0	0	17.9271
LtaP22.1000	8	13.4	23.8512	-0.32092	8	13.3	23.511	-0.66112	8	13.3	23.7308	-0.44135	9	15.2	24.1721
LtaP25.0220	3	3.2	20.6334	-0.32437	6	7.5	22.6512	1.69343	8	9.4	22.6528	1.69501	3	2.9	20.9578
LtaP06.0800	3	2.6	20.7241	-0.32617	3	3.6	22.4163	1.36604	4	4.5	22.1622	1.11194	3	3.6	21.0503
LtaP36.3300	1	4.3	20.5061	-0.32749	1	3.1	21.074	0.24045	2	7.4	22.0042	1.17062	1	4.3	20.8336
LtaP19.0260	2	11.1	21.0004	-0.32839	3	15.3	21.878	0.54923	3	15.3	22.4111	1.08229	2	11.1	21.3288
LtaP22.1100	2	4.8	21.0891	-0.33209	2	6.5	21.7639	0.34263	2	4.8	21.4878	0.06661	1	2.5	21.4212
LtaP23.0890	5	9.1	23.0101	-0.33381	5	9.9	22.8743	-0.46959	4	7.4	22.8897	-0.45423	5	9.1	23.3439
LtaP06.0030	6	28.9	23.8383	-0.33399	4	19.2	23.7881	-0.3842	5	25.1	23.6565	-0.51571	5	22.3	24.1723
LtaP07.0930	2	6.5	22.0303	-0.3364	6	17.4	24.1319	1.76518	6	17.4	23.8649	1.49817	4	11.4	22.3667
LtaP24.1770	1	2	20.0615	-0.33729	3	6.1	21.9223	1.52353	3	6.1	21.7972	1.39851	2	4	20.3987
LtaP36.3020	1	2.4	19.9635	-0.33932	7	19.9	24.0333	3.73045	7	19.9	25.4624	5.15951	2	5.1	20.3028
LtaP34.0070	2	4.4	22.1496	-0.34139	4	9.1	23.7124	1.22144	4	9.1	23.1744	0.68344	4	9.1	22.491
LtaP35.0860	1	2	20.7483	-0.34155	4	6.5	21.3615	0.27164	4	6.5	20.0461	-1.04377	4	6.1	21.0898
LtaP30.0640	4	8.1	22.027	-0.34284	2	3.6	22.4361	0.06625	2	3.6	22.1132	-0.25671	2	4.3	22.3699
LtaP15.0330	1	1.4	19.259	-0.34582	2	3.1	19.0937	-0.5111	2	3.1	19.295	-0.30974	2	3.3	19.6048
LtaP18.0910	1	1.3	20.1429	-0.34708	2	2.3	21.1644	0.67438	2	2.3	21.421	0.93098	1	1.3	20.49
LtaP30.2430	5	2.1	21.7809	-0.34745	5	2.1	21.734	-0.39429	5	2.1	21.9479	-0.18038	5	2.2	22.1283
LtaP19.0220	12	17.6	24.5804	-0.34973	12	18	25.3913	0.46116	14	20.2	25.2035	0.27331	13	19.6	24.9302
LtaP33.1070	13	26.8	25.1464	-0.35326	16	32.1	25.9617	0.46199	16	32.1	26.5518	1.05214	15	27.4	25.4997
LtaP14.0070	1	5.4	20.6475	-0.35379	3	11.9	20.4112	-0.59013	3	11.9	21.2448	0.24342	2	7.9	21.0013
LtaP31.1210	7	8.8	24.4911	-0.35864	13	19.4	24.7238	-0.12591	11	14.2	24.397	-0.45274	12	15.3	24.8498
LtaP31.0170	1	0.9	20.3642	-0.36603	5	6.2	22.042	1.31179	5	6.2	21.5884	0.85814	3	3.3	20.7302
LtaP16.0560	13	9.2	24.6703	-0.36624	25	17.7	26.1735	1.13689	27	18.7	26.8229	1.78629	15	11	25.0366
LtaP11.1260	2	5.3	22.0953	-0.36693	5	16.7	23.1344	0.6721	3	8.9	22.5922	0.12992	4	12.6	22.4623
LtaP29.2330	1	11.5	22.0791	-0.3671	2	16.9	21.137	-1.30918	2	16.9	20.6216	-1.82462	2	16.9	22.4462
LtaP30.0960	1	6.8	19.5154	-0.37334	2	15.1	19.3581	-0.53063	3	24	25.3602	5.47138	1	8.2	19.8888
LtaP36.5820	3	4.6	21.0429	-0.37608	2	3.2	21.1072	-0.31176	3	4.6	21.4673	0.04832	1	1.4	21.4189
LtaP34.3360	0	0	19.0847	-0.37697	3	10.1	20.2216	0.76	2	6.7	19.328	-0.13367	1	2.9	19.4616
LtaP34.0090	1	1	19.9844	-0.38088	1	0.9	19.1472	-1.2181	2	2	18.684	-1.68124	2	2	20.3653
LtaP35.2450	0	0	18.3673	-0.38361	2	5	21.2679	2.51699	2	5	20.954	2.20305	0	0	18.7509
LtaP28.2370	1	1.8	21.2617	-0.39153	2	3	21.5821	-0.07115	2	3	21.6571	0.00384	2	3	21.6532
LtaP35.0490	2	11.1	21.3402	-0.39262	3	15.4	21.9079	0.17508	3	15.4	21.644	-0.08882	2	11.1	21.7328
LtaP36.0170	5	7.5	21.2507	-0.39476	7	10.3	22.8389	1.19342	8	11.6	24.0498	2.40436	3	4	21.6455
LtaP06.0960	9	8.4	24.4895	-0.39516	16	14.8	24.4159	-0.46879	15	14	24.9238	0.03915	12	11.2	24.8847
LtaP17.0490	3	4	21.8693	-0.39799	3	4	21.5162	-0.75104	3	4	22.062	-0.20531	4	5.8	22.2673
LtaP35.4570	7	6.2	23.318	-0.40281	16	15.3	25.0028	1.28199	16	15.1	25.9427	2.22195	10	8.1	23.7208
LtaP33.0830	1	5.8	19.3778	-0.41549	4	15.4	23.0172	3.22394	5	17.5	22.346	2.55273	2	9.6	19.7933
LtaP10.1300	0	0	17.5388	-0.41668	2	12.5	20.8801	2.92458	2	12.5	20.8751	2.91957	0	0	17.9555
LtaP30.0550	1	2.1	20.441	-0.41679	3	7.5	21.3737	0.51594	3	7.5	21.5773	0.71947	1	2.8	20.8578
LtaP21.1700	11	22.2	24.4452	-0.41736	13	26.7	24.6778	-0.18471	10	19.9	24.2327	-0.62982	11	21.9	24.8625
LtaP17.0100	11	29.2	27.3587	-0.420205	21	52.8	29.5526	1.77368	21	52.8	29.9521	2.17326	15	36.7	27.7789
LtaP32.3490	1	1.9	20.4233	-0.42064	4	7.8	21.6892	0.84524	4	7.8	22.2347	1.39083	2	3.4	20.8439
LtaP01.0560	0	0	18.0759	-0.42321	2	6.1	21.3862	2.88703	1	2.8	20.6214	2.12226	0	0	18.4991
LtaP07.0310	0	0	17.2081	-0.42496	1	1.6	17.3952	-0.23778	1	1.6	16.1371	-1.49586	1	1.4	17.633
LtaP22.0950	3	3.3	23.2802	-0.42723	10	10.9	24.0869	0.37945	8	8.3	23.5286	-0.17884	9	9.8	23.7075
LtaP29.1880	2	4.7	19.9829	-0.43279	1	2.4	21.0694	0.65374	1	2.4	20.5425	0.1268	2	4.7	20.4157
LtaP35.4710	5	11.5	23.6084	-0.43386	7	14	24.3259	0.28368	6	12.3	24.5772	0.53495	7	15.6	24.0423
LTAP_250018600.1	7	14.1	23.0566	-0.44535	6	12.4	23.0828	-0.41907	5	10.2	22.9429	-0.55901	6	10.9	23.5019
LtaP22.0780	1	4.6	20.1265	-0.45165	1	4.6	20.6854	0.10724	2	10.9	20.4565	-0.12165	1	4.6	20.5782
LtaP27.1780	8	13.5	24.8309	-0.45515	14	35.3	25.7925	0.50639	14	35.3	25.9352	0.6491	15	35.3	25.2861
LtaP08.0540	7	19.9	25.8921	-0.45879	7	19.9	26.0427	-0.30815	7	19.9	26.5603	0.20942	6	15.6	26.3509
LtaP35.3230	4	5.2	23.6677	-0.46004	10	24.8	25.6212	1.49342	9	19.1	25.0403	0.91252	7	15.2	24.1278
LtaP02.0580	6	14.6	24.4855	-0.46013	6	14.6	24.5204	-0.42524	6	14.6	24.0877	-0.85789	7	16.9	24.9456
LtaP06.0920	1	1.3	21.0748	-0.46315	4	6	22.9665	1.42859	5	7.6	23.1808	1.64288	3	4.6	21.5379
LtaP29.2660	0	0	18.1093	-0.46418	2	22.8	19.3278	0.75425	2	22.8	21.3072	2.73367	1	11.4	18.5735
LtaP05.0150	9	14.6	24.0151	-0.46507	9	14.6	24.6563	0.17614	9	14.6	24.9158	0.4356	8	13	24.4802
LtaP07.0630	1	2.3	19.5529	-0.46531	6	13.8	23.0231	3.00483	4	8.9	22.1638	2.14561	3	7.9	20.0182
LtaP04.1210	1	2.9	22.3898	-0.46549	6	21.6	24.0711	1.21581	7	24.3	25.0258	2.17054	4	12.3	22.8553
LtaP36.3990	6	25	23.7036	-0.46603	13	46.9	25.9561	1.78648	13	46.9	26.2109	2.04134	10	38.5	24.1696
LtaP15.0480	0	0	18.5522	-0.468	3	5.2	20.9273	1.90714	1	1.3	17.176	-1.8442	0	0	19.0202
LtaP19.0270	1	4.9	20.1941	-0.47167	1	4.9	21.6833	1.01746	2	7.6	22.2483	1.5825	1	4.9	20.6658
LtaP30.3290	0	0	16.5609	-0.47399	1	1.5	17.5129	0.47798	1	1.5	16.8428	-0.19214	1	1.3	17.0349
LtaP15.1420	2	27	24.9505	-0.47609	5	48.4	25.6375	0.21096	5	48.4	25.2764	-0.1502	6	54.8	25.4266
LtaP18.0300	1	2	17.9007	-0.47773	2	4.8	19.2941	0.91571	2	4.8	18.9706	0.59221	2	3.8	18.3784
LtaP35.1880	9	15.7	24.5148	-0.48078	10	19.4	24.9491	-0.04654	10	18.8	25.3219	0.32626	11	20.3	24.9956
LtaP13.0990	2	4.8	21.8124	-0.48097	4	9.6	23.0065	0.71311	4	9.6	23.646	1.35269	3	6.6	22.2933
LtaP06.0460	2	5.8	21.51	-0.48235	3	8.8	21.8407	-0.15165	4	12.8	21.9931	0.00069	3	9.7	21.9924
LTAP_060009700.1;LTAP_060009500.1	6	19.7	27.5062	-0.48547	6	19.7	28.0406	0.04889	6	19.7	28.2004	0.2087	6	19.7	27.9917
LtaP18.0830	1	0.5	18.4594	-0.48628	7	4.2	22.6349	3.68917	4	2.4	19.8582	0.91246	1	0.5	18.9457
LtaP22.1420	5	25.8	22.4178	-0.48842	4	21.4	23.262	0.35572	5	25.8	22.7245	-0.18175	4	17.9	22.9063
LtaP36.1610	0	0	19.1085	-0.48946	8	5.5	23.9013	4.30339	9	6.5	23.8475	4.24954	2	1.4	19.5979
LtaP30.0340	2	10	21.1291	-0.49351	2	10	21.3238	-0.29879	2	10	21.6538	0.0312	2	10	21.6226
LtaP35.0760	4	11.2	22.1273	-0.49548	3	6.9	21.9555	-0.66728	4	8.2	22.6354	0.01263	6	15.6	22.6228
LtaP35.3980	7	48.2	26.8856	-0.49606	8	48.9	27.1587	-0.22305	8	47.5	27.6466	0.26486	8	54	27.3817
LtaP29.0280	3	12.2	21.6232	-0.49878	4	19.2	22.1432	0.02118	3	13.9	21.921	-0.20106	3	13.9	22.122
LtaP36.6350	4	18.4	23.7541	-0.50041	5	28.1	23.3598	-0.89467	4	23.8	23.5988	-0.65573	5	28.1	24.2545
LtaP16.1470	1	2.6	20.5043	-0.5066	3	9.6	21.2914	0.28051	3	9.6	21.5655	0.5546	4	12	21.0109
LtaP35.1080	2	5.4	21.4109	-0.50803	5	20.7	23.4316	1.51268	5	20.7	23.4919	1.57299	4	13.2	21.9189
LtaP35.5010	4	7	22.8261	-0.50819	6	12.7	23.8995	0.56519	5	9.5	24.4192	1.08489	5	9.5	23.3343
LtaP28.1780	1	1.3	20.8517	-0.50966	4	4.4	21.8026	0.44118	4	4.4	22.032	0.67064	2	2.3	21.3614
LtaP36.4090	1	3.6	19.9252	-0.51086	4	14.6	21.8079	1.3719	4	14.6	21.5477	1.11165	2	6.6	20.436
LtaP33.0010	5	10.3	22.5527	-0.51133	9	18.5	23.5296	0.46553	8	18	22.9565	-0.10752	6	10.6	23.0641
LtaP26.2650	3	22.4	23.1574	-0.51932	3	22.4	24.6759	0.99919	3	22.4	24.1103	0.43358	3	22.4	23.6767
LtaP16.1260	3	6.1	21.9836	-0.52205	3	5.9	21.0053	-1.50037	4	6.4	21.3161	-1.1895	5	8.9	22.5056
LtaP08.0840	3	8.8	22.0149	-0.5228	3	8.8	23.0523	0.5145	1	2.2	22.0946	-0.44313	3	8.8	22.5377
LtaP23.1770	2	5.1	22.6191	-0.52423	3	7.1	20.9867	-2.15664	4	9.7	21.6999	-1.44347	4	10	23.1433
LtaP27.2480	12	39.2	25.1004	-0.52594	13	46	25.8689	0.24263	12	40.8	25.769	0.14265	12	39.2	25.6263
LtaP29.0120	3	5.2	22.2927	-0.52893	7	12	23.8272	1.00551	7	10.2	24.5445	1.7228	5	7.4	22.8217
LtaP29.0630	13	22.7	25.3542	-0.52909	16	33.2	25.6954	-0.18792	15	34.7	26.1894	0.30607	14	26.6	25.8833
LtaP30.1410	4	14.2	22.3391	-0.52953	2	8.3	23.3641	0.49546	2	8.3	22.4011	-0.46761	5	17	22.8687
LtaP35.3960	4	2.1	21.0253	-0.53221	5	3.4	22.4211	0.86355	4	2.1	21.8274	0.26987	3	1.7	21.5575
LtaPcontig470-1	6	26.9	27.0369	-0.54318	6	26.9	27.6563	0.07626	6	26.9	27.1855	-0.39457	6	26.9	27.58
LtaP35.3900	1	5.8	20.1482	-0.54867	1	5.8	20.0676	-0.62922	1	5.8	20.4843	-0.21251	2	12.9	20.6969
LtaP36.3140	4	29.1	22.0357	-0.55265	3	23.5	22.9076	0.31925	3	23.5	22.6368	0.04845	3	20.1	22.5883
LtaP34.1000	2	6.4	21.3203	-0.55788	4	13.2	22.3339	0.45569	4	13.2	22.6598	0.78158	4	11.3	21.8782
LtaP32.3480	1	2.2	18.2983	-0.56085	8	17.8	21.6592	2.80006	11	23.6	25.5705	6.71133	2	4.2	18.8591
LtaP27.0780	1	5.5	21.0236	-0.56507	2	13.5	22.139	0.55025	2	13.5	21.9198	0.33113	1	5.5	21.5887
LtaP21.1520	4	3.3	21.9195	-0.5664	7	5.3	23.0472	0.56123	5	3.7	22.8655	0.37952	6	4.6	22.4859
LtaP12.0040	4	10.9	21.5	-0.56979	5	13.7	22.6348	0.56497	4	10.9	22.1335	0.06369	5	13.7	22.0698
LtaP25.2080	13	31.1	27.6453	-0.56984	15	45	28.1321	-0.08305	16	46.9	28.1153	-0.09987	14	33.2	28.2152
LtaP35.3260	0	0	17.6048	-0.57045	2	4.6	22.2586	4.08338	2	4.6	23.1296	4.95437	0	0	18.1753
LtaP19.1040	1	2.2	20.1411	-0.57088	5	16.3	22.0921	1.38014	4	10.9	22.6279	1.91594	3	7.3	20.712
LtaP25.2280	3	16.1	22.4775	-0.57156	3	16.1	22.9192	-0.12994	3	16.1	22.9759	-0.07324	3	16.1	23.0491
LtaP32.2410	1	2.1	20.7121	-0.57502	4	7.8	22.2762	0.98908	4	7.8	21.6808	0.39361	4	7.8	21.2872
LtaP29.2840	3	3.3	22.4092	-0.57553	9	8.5	23.6884	0.70363	10	9.7	23.4315	0.44673	5	4.3	22.9847
LtaP32.2310	1	1.6	19.5115	-0.57672	5	6.2	22.7832	2.69497	5	6.2	22.6922	2.60402	2	2.3	20.0882
LtaP36.2150	2	4.2	23.0429	-0.57802	9	20.3	24.6376	1.01673	9	20.3	24.3658	0.74493	6	13.7	23.6209
LtaP19.1500	2	25	24.1336	-0.57986	6	54.5	24.8331	0.11961	6	54.5	24.332	-0.38141	5	53.6	24.7135
LtaPcontig338-2	12	45.8	27.4352	-0.5826	15	54.5	28.2593	0.2415	14	53.4	28.2691	0.25139	16	59.1	28.0178
LtaP33.0750	1	10.4	22.2521	-0.59222	2	20.1	21.7328	-1.11149	1	10.4	21.6703	-1.17396	1	10.4	22.8443
LtaP34.0180	0	0	18.536	-0.59351	2	12.3	20.3127	1.18318	2	12.3	18.8665	-0.26309	0	0	19.1296
LtaP24.0850	6	12	24.5387	-0.59511	16	35.1	25.7203	0.58645	16	35.3	25.7211	0.58729	13	27.4	25.1338
LtaP21.0700	0	0	17.7957	-0.60165	1	1.8	19.8095	1.41219	1	1.8	19.3711	0.97377	1	3.2	18.3973
LtaP20.1590	8	48.6	28.0906	-0.60201	7	46.8	28.5408	-0.15181	8	48.6	28.6342	-0.05836	8	48.6	28.6926
LtaP36.6210	4	14.2	23.7687	-0.60335	7	23.6	23.8599	-0.51212	6	20.8	23.5996	-0.77248	6	19.6	24.3721
LtaP23.1510	1	1.7	19.837	-0.60448	2	3.9	20.3509	-0.09063	2	3.9	20.0523	-0.3892	2	3.1	20.4415
LtaP20.1460	4	31.7	22.1465	-0.60475	5	51.7	23.529	0.7777	5	51.7	23.2149	0.46362	5	51.7	22.7513
LtaP18.0290	2	6.2	21.2314	-0.61489	5	15.2	22.5269	0.68057	5	15.2	22.9667	1.12043	2	6.8	21.8463
LtaP32.0790	2	4.4	21.4623	-0.6152	4	6.9	22.2795	0.20192	3	5	22.363	0.28544	4	6.9	22.0775
LtaP34.2690	8	47.2	28.5065	-0.6191	8	47.2	28.7288	-0.39678	8	47.2	29.5072	0.38162	8	47.2	29.1256
LtaP18.1100	3	4.8	22.2303	-0.62475	6	11.2	22.4928	-0.36222	5	9.8	22.9789	0.12381	4	6.6	22.855
LtaP33.2740	6	10.2	22.2147	-0.62678	9	16.5	23.0989	0.25744	7	12.1	22.5772	-0.26424	6	10.6	22.8414
LtaP35.2260	1	5.5	20.7747	-0.62985	2	11	22.0388	0.6343	1	5.5	21.4735	0.06901	2	11	21.4045
LtaP34.2490	4	27.5	24.6157	-0.63001	3	22.2	24.7621	-0.48364	4	27.5	25.3042	0.05845	4	27.5	25.2457
LtaP24.0720	2	3.5	22.163	-0.63053	4	7	22.7613	-0.03226	4	7	23.1376	0.34407	3	5.4	22.7936
LtaP06.0410	1	1.6	20.7368	-0.6326	1	1.6	20.3262	-1.04319	2	2.8	20.8924	-0.477	1	1.6	21.3694
LtaP27.0530	2	6.4	20.8867	-0.63446	2	6.4	22.8963	1.37515	2	6.4	21.7691	0.24788	2	6.4	21.5212
LtaP05.0620	22	24	26.1276	-0.63799	36	36.4	27.0852	0.31957	32	33.1	26.8589	0.09327	26	28.2	26.7656
LtaP34.1920	3	1.8	21.0326	-0.63882	2	1.2	20.5431	-1.12825	3	1.8	20.5925	-1.07887	3	1.8	21.6714
LtaP36.3890	6	35.5	23.703	-0.64713	13	50.9	25.814	1.46383	12	46.3	26.2614	1.9112	10	43.9	24.3502
LtaPcontig239-1	3	23.4	26.6285	-0.65069	4	41.1	27.8638	0.58461	3	23.4	27.6527	0.37351	3	23.4	27.2792
LtaP35.2030	1	1.2	20.2163	-0.65673	3	4.2	21.0779	0.20485	1	1.5	20.7006	-0.17247	1	1.5	20.873
LtaP35.0110	6	28.9	26.5302	-0.65801	7	29.3	27.3526	0.16442	7	29.3	27.4987	0.31049	7	29.3	27.1882
LtaP35.2250	1	8.2	20.4337	-0.66189	2	29.6	21.4688	0.37319	1	8.2	21.0898	-0.00574	1	8.2	21.0956
LtaP15.0410	1	1.7	20.6149	-0.66454	2	3.4	21.6065	0.32708	3	4.7	20.5955	-0.6839	3	4.7	21.2794
LtaP29.2670	12	54.5	28.5073	-0.66489	14	55.5	29.1891	0.01693	13	50.5	29.7458	0.57356	14	55.5	29.1722
LtaP35.0690	9	10.5	23.5099	-0.66686	12	14.5	24.3487	0.17192	12	15.4	24.1585	-0.01822	11	12.9	24.1768
LtaP34.0810	1	1.6	16.9787	-0.66751	1	2.5	21.6288	3.98264	1	2.5	21.309	3.66281	1	1.6	17.6462
LtaP03.0240	4	26.5	27.0147	-0.66991	3	22.9	27.288	-0.39661	4	26.5	27.499	-0.1856	3	22.9	27.6846
LtaP11.1080	1	2	21.8965	-0.67171	7	10.2	22.8209	0.25271	7	10.2	22.9678	0.39954	3	5.3	22.5682
LtaP04.0260	6	30.3	24.7232	-0.67374	6	30.3	24.0091	-1.38785	6	30.3	24.4484	-0.94852	7	33.9	25.3969
LtaP11.0520	0	0	17.3171	-0.67584	3	3.7	21.664	3.67099	4	5	21.9094	3.91638	0	0	17.993
LtaP35.4860	1	1.3	19.1322	-0.67596	0	0	18.05	-1.75813	1	1.1	19.4919	-0.31624	2	2.1	19.8082
LtaP36.5980	1	2.6	19.4566	-0.68029	1	4.6	20.1964	0.05957	2	12.4	19.8714	-0.26543	2	10.4	20.1368
LtaP11.0510	3	5.2	22.96	-0.68185	7	11.1	23.8652	0.22339	7	11.1	23.3987	-0.24313	6	9.7	23.6419
LtaP13.0440	5	18.2	24.452	-0.68716	8	43.4	26.3343	1.19516	7	31.3	25.2382	0.09901	5	27.3	25.1392
LtaP08.0850	2	4.6	21.1473	-0.6918	8	15.4	23.2076	1.36848	9	17.4	24.0622	2.22306	2	3.7	21.8391
LtaP27.0640	4	5.6	22.7296	-0.69215	6	9	23.4858	0.06404	7	10.7	23.1075	-0.31423	6	8.9	23.4217
LtaP26.2490	3	19.7	27.7724	-0.69933	1	7.9	28.0546	-0.41714	3	19.7	28.5849	0.11318	2	16.5	28.4717
LtaP10.0900	0	0	18.021	-0.70133	2	7.7	21.31	2.5877	2	7.7	21.2307	2.50838	0	0	18.7223
LtaP27.1860	8	17.7	25.2139	-0.70306	12	29.7	26.9108	0.99383	11	23	27.0528	1.13583	11	25.5	25.917
LtaP27.0560	6	23.3	24.3938	-0.70675	7	29.7	25.2771	0.17657	7	25.8	25.1855	0.08495	6	23.3	25.1006
LtaP36.6960	5	17.1	23.1224	-0.71166	10	44.4	24.1361	0.30207	10	44.4	24.3919	0.55789	8	30.5	23.834
LtaP06.0540	2	2.3	21.8477	-0.7121	8	9.3	22.9283	0.36859	6	6.1	22.8656	0.30583	5	5.8	22.5598
LtaP33.3170	1	0.5	20.7455	-0.71314	1	0.5	22.081	0.62235	1	0.5	21.237	-0.22163	1	0.7	21.4586
LtaP06.0330	0	0	17.1701	-0.71914	2	6.4	20.6492	2.75994	2	6.4	21.1253	3.23606	0	0	17.8893
LtaP14.1550	3	8.4	23.3487	-0.71924	8	25.1	24.1206	0.05268	7	22.2	24.4961	0.42821	5	15.1	24.0679
LtaPcontig477-1	9	34.5	28.2655	-0.72208	12	51.5	28.6725	-0.31506	11	43.2	29.3023	0.3147	9	37.1	28.9876
LtaP07.1120	0	0	18.8669	-0.72575	2	2.7	21.0194	1.42678	2	2.7	21.8696	2.27689	1	1.1	19.5927
LtaP28.1590	1	2.8	21.3414	-0.7321	1	2.8	21.6729	-0.40064	2	6.4	22.2559	0.18237	1	2.8	22.0735
LtaP35.0160	2	6.8	19.8925	-0.73462	2	6.8	21.1653	0.53821	2	6.8	21.3571	0.73002	2	6.8	20.6271
LtaP36.4495	2	5.6	22.3238	-0.73512	8	24	23.7618	0.70292	8	24	24.2794	1.22048	5	13.7	23.0589
LtaP19.0420	5	12.6	22.9995	-0.73858	7	17.8	25.0173	1.27915	8	20.1	24.3606	0.62248	6	15.2	23.7381
LtaP19.0860	1	3.9	18.4317	-0.74352	2	8.4	20.6942	1.51896	2	8.4	20.0518	0.87653	1	3.9	19.1753
LtaP36.6730	5	8	23.2996	-0.74804	6	9.8	24.2651	0.21745	6	9.2	24.0055	-0.04221	7	10.6	24.0477
LtaP34.2790	15	39.9	27.674	-0.74888	15	43.2	28.3545	-0.06834	13	35.8	28.482	0.05915	16	40.1	28.4229
LtaP30.0410	13	32.3	25.952	-0.75857	20	51.7	28.3918	1.68125	20	49.4	28.4219	1.71137	17	40.5	26.7106
LtaP25.1710	1	5.3	21.6483	-0.76931	2	9.5	22.1388	-0.27872	2	9.5	21.3882	-1.0294	1	5.3	22.4176
LtaP14.0770	4	24.2	23.4326	-0.77396	3	17.7	23.5005	-0.70613	4	28	23.748	-0.45862	5	30.1	24.2066
LtaP19.0860	1	5.1	17.8137	-0.78337	2	6.6	21.1092	2.51213	2	6.6	19.6159	1.01884	1	5.1	18.597
LtaP13.0950	1	5	18.5004	-0.78692	1	5	20.0907	0.8034	1	5	20.2698	0.98251	2	9.6	19.2873
LtaP13.0840	3	6.5	21.3162	-0.79051	6	10.9	23.2498	1.1431	5	9.1	23.6461	1.53946	5	9.3	22.1067
LtaP16.1410	1	2.2	22.8885	-0.7986	4	14	23.041	-0.6461	4	14	23.901	0.21385	2	7	23.6871
LtaP06.0940	1	1	18.9072	-0.7991	5	4.8	20.7128	1.00655	7	6.7	23.3684	3.66215	0	0	19.7063
LtaP22.0600	4	10.6	21.3697	-0.8007	7	19.8	23.2438	1.07336	7	19.8	23.5421	1.3717	6	18.2	22.1704
LtaP25.1250	3	10.8	21.1709	-0.80173	1	4.8	22.3963	0.4237	3	12.3	21.0044	-0.96828	4	13.8	21.9726
LtaP34.0530	0	0	18.6805	-0.81354	3	4.7	20.1947	0.70066	2	2.8	20.9917	1.49769	1	1.4	19.4941
LtaP27.1300	0	0	17.2305	-0.82184	2	2.5	20.9514	2.89904	3	3.8	21.2888	3.23647	0	0	18.0524
LtaP30.0650	4	6.3	23.3045	-0.82358	11	27.1	24.4054	0.27732	10	23	24.0304	-0.09766	9	20	24.1281
LtaP14.0910	3	6	22.3895	-0.82678	9	15.4	24.278	1.06173	9	15.4	24.2365	1.02029	5	8.5	23.2162
LtaP35.4850	0	0	17.501	-0.82709	3	12.6	21.6552	3.32709	1	5.2	20.7089	2.38077	0	0	18.3281
LtaP35.0070	6	30.9	25.5228	-0.83347	5	27	26.291	-0.06522	4	21.1	26.1069	-0.24937	4	23.5	26.3562
LtaP31.1020	1	5.3	17.6532	-0.83569	2	13.7	20.9529	2.46398	1	5.3	16.7915	-1.69741	1	5.3	18.4889
LtaP36.5310	1	1	18.6774	-0.83821	1	1	18.8294	-0.68628	1	1	19.2844	-0.23119	2	1.6	19.5156
LtaP35.3870	6	10	23.2711	-0.83836	19	40.2	25.8377	1.7282	28	47.4	29.8609	5.75144	7	11.2	24.1095
LtaP36.1250	9	67.3	26.5692	-0.84267	9	67.3	27.7556	0.34366	8	64.2	28.4341	1.02221	9	67.3	27.4119
LtaP16.0240	1	1.2	21.1846	-0.8427	4	6.3	22.6305	0.60325	4	6.3	22.4858	0.45852	3	3.9	22.0273
LtaP24.0800	2	4.8	21.9221	-0.84753	8	17	24.5734	1.80375	6	14.1	24.062	1.29236	6	15	22.7696
LtaP22.0640	0	0	18.1285	-0.84918	2	1.8	21.1902	2.21258	5	4.3	22.5046	3.52697	0	0	18.9776
LtaP26.2420	4	19.5	22.2904	-0.85444	8	40.1	23.2486	0.10376	4	24	23.8074	0.66257	7	34.1	23.1449
LtaP17.1370	0	0	18.3434	-0.86715	2	2.9	20.4193	1.20872	2	2.9	20.1805	0.96993	0	0	19.2105
LtaP13.1520	5	11.9	24.2814	-0.87027	15	32.2	26.3034	1.15167	17	34	27.5231	2.37143	8	18.8	25.1517
LtaP28.2030	0	0	16.8777	-0.87191	1	0.8	20.3471	2.5975	2	1.7	20.7893	3.0397	0	0	17.7496
LtaP32.3350	3	13	23.9436	-0.87369	3	8.6	23.7645	-1.05283	5	13.7	23.7047	-1.11257	7	14.5	24.8173
LtaP32.1230	4	7.1	21.827	-0.88348	8	19.1	23.0117	0.30127	7	16.2	22.4123	-0.29813	4	7.1	22.7104
LtaP35.1450	3	14.3	24.0029	-0.89089	6	31.8	24.2957	-0.59807	5	24.8	25.1035	0.20975	5	24.8	24.8938
LtaP08.0450	1	10.3	18.6283	-0.89651	2	23.1	19.6811	0.15629	0	0	18.9527	-0.57214	0	0	19.5248
LtaP07.0220	0	0	19.2968	-0.89813	3	9.3	21.592	1.39704	3	10.4	21.9624	1.7674	2	4	20.195
LtaP35.3290	3	9.6	22.927	-0.90081	9	29.1	24.1746	0.34679	7	22	23.8865	0.05867	6	17	23.8278
LtaP17.1420	6	6.6	23.1932	-0.90107	14	23.3	25.4592	1.36494	13	20.3	25.5212	1.42692	12	16.8	24.0943
LtaP29.0970	3	20.1	22.7078	-0.91219	8	51.4	24.371	0.75102	8	51.4	24.388	0.76801	7	39.1	23.62
LtaP34.1280	4	3.8	22.4101	-0.9154	8	6.7	23.081	-0.24456	9	8.3	24.5387	1.21319	9	8	23.3255
LtaP21.1430	0	0	17.3785	-0.91924	3	14.9	21.2116	2.91393	3	14.1	22.0723	3.77462	0	0	18.2977
LtaP05.0580	3	4.6	22.7713	-0.92176	8	11.2	23.6357	-0.0574	7	9.4	23.9666	0.27351	6	8.1	23.6931
LtaP08.0550	2	17.7	20.6415	-0.92324	4	33.8	22.5748	1.01006	2	17.3	21.6977	0.13298	1	5.9	21.5647
LtaPcontig168-1	2	45.2	22.5025	-0.92423	2	45.2	24.637	1.2103	2	45.2	23.9671	0.54035	2	45.2	23.4267
LtaP01.0470	0	0	17.8733	-0.93504	10	8.1	24.7676	5.95925	8	7.1	23.0225	4.21412	2	1.2	18.8084
LtaP32.1970	4	7.7	22.1174	-0.93803	7	17.3	23.0835	0.02811	6	15.3	22.5525	-0.50292	5	9.9	23.0554
LtaP30.3100	8	30.3	26.8755	-0.93848	10	39.8	28.4552	0.6412	10	39.8	28.2572	0.44326	9	35.3	27.814
LtaP36.4680	1	1.5	19.8336	-0.94049	3	5.3	21.6025	0.82843	2	3.4	21.2571	0.48296	3	5.5	20.7741
LtaP12.1110	0	0	16.9418	-0.94664	2	4	20.4475	2.559	3	6.3	22.3409	4.45245	0	0	17.8885
LtaP24.1330	2	3.9	21.9989	-0.94851	7	18.7	24.276	1.32853	6	17.4	23.669	0.7216	4	10.2	22.9474
LtaP28.0960	1	1.4	20.0804	-0.94948	7	10.4	23.5762	2.54631	6	9	24.5868	3.55689	3	3.9	21.0299
LtaP35.1480	0	0	18.9573	-0.96069	10	16.8	23.2347	3.31675	12	19.4	24.0877	4.16976	3	3.7	19.918
LtaP36.1310	0	0	18.3024	-0.96538	6	11.8	24.1272	4.85947	6	11.8	23.8316	4.56385	1	1.8	19.2678
LtaP20.0900	1	2.8	21.1703	-0.96542	4	8.5	23.8419	1.70621	2	4.5	22.3851	0.2494	3	6.4	22.1357
LtaP35.3950	2	3.6	22.1027	-0.97359	3	5.8	22.7991	-0.2772	3	5.8	23.1564	0.08009	3	5.8	23.0763
LtaP31.3030	3	2.1	21.0915	-0.98635	5	3.8	22.7199	0.64207	7	4.8	22.9835	0.90566	4	3.1	22.0779
LtaP26.0930	1	3.7	19.7058	-0.99321	4	17.6	23.3652	2.66615	5	22.2	21.4918	0.79274	3	11	20.699
LtaP03.0210	3	12.1	22.1905	-0.99446	4	15	22.9557	-0.22924	4	15	23.0965	-0.08847	4	15	23.185
LtaP32.0230	2	2.1	21.0316	-1.00041	0	0	16.8559	-5.1761	0	0	17.1834	-4.84861	3	3	22.032
LtaP21.0820	1	0.8	19.5542	-1.00109	11	7.8	23.567	3.01172	11	7.7	24.4454	3.89013	2	1.4	20.5553
LtaP25.1010	3	10.4	20.8308	-1.01033	2	5.5	22.282	0.44089	4	14.2	22.417	0.57587	4	14.2	21.8411
LtaP33.0780	9	50.3	20.9981	-1.01596	12	54.9	22.288	0.27395	12	54.9	21.2787	-0.73535	11	54.9	22.0141
LtaP18.1340	9	28	24.3784	-1.0187	12	33.1	26.113	0.71585	13	36.8	26.3053	0.90818	11	32.8	25.3971
LtaP35.2250	2	17.1	20.0301	-1.0224	2	17.1	21.7795	0.72697	1	10.1	21.8586	0.80603	2	17.1	21.0525
LtaP35.4680	2	7.7	21.4473	-1.03186	3	8.8	21.7831	-0.69601	5	14	22.6158	0.13664	2	7.7	22.4791
LtaP36.2580	2	2.2	20.633	-1.03298	2	2.7	21.6199	-0.04603	4	5.2	21.4624	-0.20352	4	5.2	21.666
LtaP21.0780	1	2.1	19.5271	-1.04212	5	11.8	21.8993	1.33006	5	11.4	23.2066	2.63742	2	4.2	20.5692
LtaP36.0790	0	0	18.0671	-1.04277	3	11.7	21.3377	2.22777	2	8.3	20.9673	1.85736	0	0	19.1099
LtaP13.0900	0	0	18.9074	-1.04605	1	2.2	20.4678	0.51435	1	2.2	19.5833	-0.37016	2	4.7	19.9535
LtaP36.6070	2	15.5	22.5128	-1.06677	4	32.9	23.812	0.23239	4	32.9	22.8699	-0.70968	3	20.5	23.5796
LtaP30.0520	1	3.2	20.1862	-1.07975	3	11	22.3051	1.03914	3	11	22.3084	1.0425	2	7.8	21.2659
LtaP05.0650	6	23.2	23.3951	-1.09863	10	49.2	24.8307	0.33701	10	49.2	24.7527	0.25903	9	42.7	24.4937
LtaP15.1210	0	0	17.8264	-1.10117	7	6.7	22.5702	3.6426	5	5.5	20.5771	1.64954	1	1	18.9276
LtaP35.0950	8	7.9	23.9029	-1.1067	19	21.7	25.0531	0.0435	17	19.4	25.1411	0.13156	19	19	25.0096
LtaP18.0240	2	8.1	21.0918	-1.10843	2	8.1	22.2771	0.07693	2	8.1	21.5124	-0.68777	1	5.4	22.2002
LtaP21.1820	2	4.5	21.205	-1.10896	5	12	22.5925	0.27859	5	12	22.8925	0.57852	5	13.5	22.3139
LtaP28.1930	1	0.7	21.0866	-1.113	5	4.3	21.8565	-0.34314	4	3.6	21.1252	-1.0744	5	4.3	22.1996
LtaP24.2370	2	16.5	27.3456	-1.12154	2	16.5	29.2705	0.80335	2	16.5	29.3246	0.85746	2	16.5	28.4672
LtaP34.3110	2	1.9	20.5952	-1.13169	6	7	21.7099	-0.01706	6	7	21.8052	0.0783	4	3.6	21.7269
LtaPcontig47-1	6	35.1	24.3572	-1.13457	8	36.5	26.9238	1.43204	7	36.5	25.9402	0.44847	5	30.2	25.4917
LtaP35.1010	2	16.4	21.9555	-1.13501	4	33.3	23.3094	0.21892	4	33.3	23.9107	0.82021	4	33.3	23.0905
LtaP34.2520	2	5.6	20.1233	-1.16423	4	12.2	22.3746	1.08716	3	9.9	21.3476	0.06011	2	5.8	21.2875
LtaP36.4300	0	0	18.5186	-1.16952	3	12.2	21.1051	1.41699	2	8.5	19.9801	0.29193	2	8.5	19.6882
LtaP33.1830	6	10.8	23.8847	-1.17793	14	25.1	24.504	-0.55861	12	21.3	25.0998	0.03723	13	21.5	25.0626
LtaP03.0220	4	7.1	21.78	-1.18438	7	12.3	23.377	0.41264	6	10.9	23.1579	0.19355	6	10.6	22.9644
LtaP06.0320	0	0	16.6421	-1.18643	2	6.1	20.3569	2.52835	2	6.1	20.497	2.6684	0	0	17.8286
LtaP13.0450	1	6.4	21.0523	-1.19254	3	22	23.0625	0.81771	2	14.9	23.4386	1.19381	2	14.9	22.2448
LtaP33.0840	3	9.5	22.8524	-1.19314	7	22.2	23.6935	-0.35203	7	22.2	24.2073	0.1618	8	27	24.0455
LtaP34.4130	0	0	17.7626	-1.198	1	0.3	19.5509	0.5903	2	0.6	19.8392	0.87855	1	0.2	18.9606
LtaP32.3110	0	0	17.9006	-1.19922	1	1.8	19.4564	0.35654	1	1.8	19.3536	0.25372	2	3.4	19.0998
LtaP25.0350	1	5.5	20.9992	-1.20169	1	5.5	20.2105	-1.9904	1	5.5	19.7256	-2.47528	3	19.1	22.2009
LtaP31.1290	1	1.5	19.6238	-1.20951	2	2.5	20.7617	-0.07163	2	2.5	21.1619	0.3286	2	2.5	20.8333
LtaP17.0210	1	2.4	19.5065	-1.21689	2	4.2	21.789	1.06569	2	4.2	21.5853	0.86198	2	4.2	20.7233
LtaP34.4070	7	24.4	23.7323	-1.21963	9	31.5	24.7835	-0.16842	9	31.5	25.0809	0.12893	7	24.4	24.9519
LtaP25.0090	7	13.4	23.4838	-1.22111	9	18.4	24.857	0.15207	9	18.4	25.3583	0.65341	10	20.6	24.7049
LtaP03.0500	2	5.8	20.7702	-1.2278	6	15.2	22.7264	0.7284	7	18.2	23.1109	1.11283	3	8.3	21.998
LtaP18.0900	0	0	18.2987	-1.23118	1	4.5	20.3086	0.77873	2	8.1	20.5053	0.97542	1	4.5	19.5299
LtaP36.1570	2	1.8	22.2732	-1.23682	10	7.8	22.7569	-0.7531	9	7.3	23.6044	0.09442	9	7.1	23.51
LtaP27.2170	0	0	16.5721	-1.25334	1	2.7	17.3441	-0.48133	2	6.6	21.1238	3.29833	0	0	17.8254
LtaP23.1640	0	0	18.6611	-1.25604	2	3.3	20.6079	0.69075	2	3.3	20.0802	0.163	1	1.7	19.9172
LtaP17.0690	4	18.3	22.1653	-1.28503	4	20.4	23.8535	0.40312	5	20.7	23.6017	0.15137	5	18.9	23.4504
LtaP33.1250	2	3	21.1373	-1.29664	7	13.8	24.1018	1.66783	8	11.5	24.4247	1.99072	4	5.4	22.434
LtaP33.0680	1	4	18.8601	-1.30399	1	3.6	20.2752	0.11104	1	3.6	19.8123	-0.3518	1	3.6	20.1641
LtaP34.3600	2	12.9	21.2534	-1.30642	3	19.8	22.367	-0.19279	3	19.8	22.0385	-0.52135	3	19.8	22.5598
LtaP19.1500	1	5.7	23.128	-1.32155	4	28.4	25.333	0.88345	4	28.4	24.5269	0.07735	4	32	24.4495
LtaP06.0660	2	1.3	21.6035	-1.32328	8	5.1	22.9803	0.05351	7	4.7	23.0902	0.16346	5	3.3	22.9268
LtaP27.0660	1	6	21.5376	-1.32391	3	22.2	23.3525	0.49097	2	15	22.8779	0.01642	2	13.2	22.8615
LtaP13.0770	0	0	17.8519	-1.32504	2	4.9	21.2051	2.02816	1	2.8	21.6641	2.48718	1	2.8	19.1769
LtaP09.0230	10	20.8	25.1544	-1.34741	20	38.7	26.5115	0.00967	16	33.2	26.1755	-0.32635	14	26.7	26.5018
LtaP11.0740	3	3.9	21.4195	-1.34751	9	12.3	23.592	0.82492	9	12.3	23.6245	0.85752	6	8.6	22.767
LtaP13.0150	0	0	17.2262	-1.36028	2	6.2	20.4646	1.87819	2	6.2	20.0973	1.51082	0	0	18.5864
LtaP15.1060	2	8.9	19.9559	-1.36067	3	20	22.3454	1.02885	5	29.5	22.9984	1.68182	1	5.3	21.3166
LtaP32.3610	2	6.7	20.7122	-1.37442	3	8.2	21.9943	-0.09233	4	10.5	23.0691	0.98248	3	8.2	22.0866
LtaP20.1570	0	0	18.2872	-1.37632	1	2	19.8455	0.18199	2	3.4	19.9772	0.31365	2	3.4	19.6635
LtaP31.3620	0	0	19.3197	-1.37719	2	4.4	21.6161	0.91919	2	4.4	21.8492	1.1523	1	2.9	20.6969
LtaP06.1230	2	4.6	21.2327	-1.39348	7	19.3	23.3844	0.7582	6	17.5	23.6312	1.005	5	11.7	22.6262
LtaP33.2980	1	2.5	20.6339	-1.39965	5	9.3	21.8492	-0.18437	5	9.3	23.2141	1.18053	2	2.5	22.0335
LtaP11.0810	1	0.7	20.6269	-1.40685	4	4.3	22.1994	0.16561	5	4.9	23.9318	1.89796	3	2.4	22.0338
LtaP15.0520	1	1.8	17.5829	-1.41113	0	0	17.1826	-1.81138	1	1.9	17.5594	-1.43462	1	1.8	18.994
LtaP20.0910	0	0	17.6491	-1.41679	2	1.2	20.6797	1.61379	3	2.1	21.2585	2.19261	0	0	19.0659
LtaP36.2780	0	0	17.2605	-1.41773	1	2.1	19.0736	0.39536	1	2.1	17.8025	-0.87577	1	1.8	18.6782
LtaP30.0950	1	0.9	17.5885	-1.42748	1	1.6	18.7817	-0.23428	1	1.6	18.9464	-0.06955	1	1.6	19.016
LtaP34.1890	6	9.7	23.4138	-1.44099	13	18.7	25.1254	0.27066	12	16.2	24.9407	0.08598	10	14.9	24.8548
LtaP19.0950	0	0	18.0673	-1.44155	6	11.4	23.045	3.53609	7	13.4	23.1331	3.62423	0	0	19.5089
LtaP23.0020	1	2.3	19.3996	-1.46946	5	19.1	21.2081	0.33906	7	26.1	22.2989	1.42979	5	17.2	20.8691
LtaP30.1230	2	4.5	21.9631	-1.47813	5	10.6	23.9859	0.54463	5	9.8	24.0203	0.57903	3	6.7	23.4413
LtaP09.0680	0	0	16.6277	-1.58492	0	0	17.5273	-0.68532	4	44.2	24.8848	6.67218	0	0	18.2126
LtaP23.0330	0	0	18.7515	-1.59796	3	16.3	21.8839	1.53441	3	16.3	20.9853	0.63582	1	5.5	20.3495
LtaP27.1390	1	2.3	18.9758	-1.60622	6	13.6	23.2122	2.63018	8	18.3	23.9919	3.40981	3	7.2	20.5821
LtaP36.0030	7	13.6	23.7995	-1.63424	11	21.9	25.8718	0.43814	10	19.9	25.7381	0.30441	10	19.9	25.4337
LtaP06.0020	0	0	17.9602	-1.64622	0	0	17.7637	-1.84277	2	4.3	20.8017	1.19525	1	2.1	19.6064
LtaP07.0610	2	8.8	16.5749	-1.65369	1	6.2	19.6596	1.43096	0	0	16.7723	-1.45636	0	0	18.2286
LtaP30.2610	1	4.8	22.0312	-1.65888	7	32.2	23.3221	-0.36798	7	29.4	24.0594	0.36937	6	24.3	23.6901
LtaP29.2810	0	0	19.6326	-1.6681	1	3.2	20.9486	-0.35203	1	3.2	20.8916	-0.40911	2	5.9	21.3007
LtaP09.0580	0	0	17.4722	-1.67388	0	0	18.1533	-0.99278	2	6.6	21.847	2.70091	0	0	19.1461
LtaP30.3110	0	0	18.0918	-1.69063	2	6.4	18.7803	-1.0021	1	2.4	19.876	0.09359	0	0	19.7824
LtaP36.7020	0	0	18.352	-1.69325	2	2.5	20.4555	0.41026	2	3.1	20.9936	0.94835	2	3.4	20.0453
LTAP_320037400.1;LTAP_320037300.1	0	0	18.8712	-1.70082	5	43	21.8133	1.24127	5	43	23.3194	2.74735	1	8.6	20.572
LtaP35.1560	0	0	16.8138	-1.71256	2	4.5	21.2715	2.74513	2	4.5	20.3946	1.86819	0	0	18.5264
LtaP27.1320	0	0	18.8331	-1.73166	4	10.6	21.3535	0.78876	6	13.8	23.9803	3.41556	1	1.9	20.5648
LtaP15.1230	0	0	17.244	-1.73334	1	0.6	20.5422	1.56485	2	1.6	20.139	1.16164	1	0.6	18.9773
LtaP32.2880	1	4.4	20.4864	-1.73483	3	8.3	20.5074	-1.71387	2	3.9	20.8006	-1.42066	2	8.1	22.2212
LtaP24.1920	1	5	20.4322	-1.74368	5	20.1	23.9875	1.81161	6	22.7	25.2807	3.1048	3	11.7	22.1759
LtaP35.1000	2	5.8	21.3247	-1.74585	5	14	23.4158	0.34528	4	10.6	22.8245	-0.2461	5	14	23.0706
LtaP21.0710	3	4.2	21.4543	-1.77151	9	14.9	24.9855	1.75967	9	15.3	25.019	1.79324	7	10.5	23.2258
LtaP36.2640	3	5	22.0631	-1.8018	10	17	24.7384	0.87355	10	15.3	24.7523	0.88745	4	6.5	23.8649
LtaP33.2090	1	2.2	19.1997	-1.81088	2	4.6	21.3293	0.31873	1	2.2	19.8729	-1.13766	2	4.6	21.0106
LtaP25.2490	1	2.8	20.5411	-1.81267	4	9.4	22.4502	0.09635	3	6.6	22.0969	-0.25687	4	9.4	22.3538
LtaP21.2040	1	7	16.4607	-1.82207	0	0	17.6092	-0.67358	0	0	17.7401	-0.54272	0	0	18.2828
LtaP30.0160	0	0	17.8258	-1.84643	0	0	17.7486	-1.92364	1	0.8	20.0043	0.33208	2	1.6	19.6722
LtaP21.1630	0	0	18.3879	-1.84939	3	9	20.8477	0.61049	3	9	20.5693	0.33207	3	9	20.2372
LtaP05.1290	1	4.1	15.8867	-1.96934	35	72.2	32.8324	14.9763	5	20	15.9914	-1.86465	0	0	17.856
LtaP28.0610	0	0	17.5805	-1.97796	2	4	21.1932	1.63466	2	4	22.1336	2.57514	1	1.9	19.5585
LtaP29.2560	1	9.3	21.2544	-1.97858	2	20.3	23.5086	0.27557	0	0	18.2061	-5.02695	1	9.3	23.233
LtaP36.2940	0	0	19.0362	-2.00889	3	2.4	20.7068	-0.33824	4	3.2	21.1375	0.09239	2	1.5	21.0451
LtaP34.0820	0	0	17.0455	-2.07476	1	5.7	20.8114	1.69108	2	9.5	21.4098	2.28954	1	5.7	19.1203
LtaP22.0140	0	0	16.1597	-2.07932	1	3.1	19.6745	1.43542	2	5.7	21.3951	3.15611	0	0	18.239
LtaP18.0750	2	5.4	21.8491	-2.14405	6	16.5	24.7087	0.7155	6	16.5	24.96	0.96688	5	13.5	23.9932
LtaP14.1370	0	0	17.5448	-2.162	2	10.5	20.4659	0.75915	1	2.5	20.1658	0.45904	2	10.5	19.7068
LtaP06.0820	0	0	17.793	-2.19955	1	0.5	20.1383	0.14576	4	1.8	21.4895	1.49691	1	0.5	19.9926
LtaP34.4370	0	0	18.1555	-2.23497	2	3.2	20.5764	0.18587	2	3.2	20.8481	0.45757	1	1.9	20.3905
LtaP06.1160	0	0	17.5701	-2.23748	5	17.8	22.9967	3.18912	5	15.6	23.2631	3.45551	2	5.5	19.8076
LtaP13.0520	1	0.7	16.7763	-2.23798	2	2	21.5833	2.56906	4	3.8	20.2252	1.21093	0	0	19.0142
LtaP22.0310	0	0	18.9858	-2.26605	3	5.9	21.9041	0.65229	2	4.4	21.5179	0.26611	2	3.4	21.2518
LtaP31.3460	3	1.6	20.174	-2.28732	18	11.6	24.3969	1.93555	16	9.7	25.1369	2.67554	4	2.4	22.4613
LtaP16.1260	0	0	18.0194	-2.30964	1	0.9	20.3073	-0.02174	1	0.9	20.4311	0.10211	1	0.9	20.329
LtaP29.2770	0	0	17.3601	-2.31194	2	4	21.7166	2.04452	2	4	22.1048	2.4327	1	2.4	19.6721
LtaP24.1060	1	2	18.7606	-2.35545	1	2.2	17.2105	-3.90562	1	2.2	18.509	-2.6071	2	4.2	21.1161
LtaP35.3000	1	3.1	17.6711	-2.3562	3	9.6	21.8198	1.79247	5	18.6	23.6992	3.67193	1	3.3	20.0273
LtaP15.1220	1	1.6	18.3499	-2.36203	2	3.5	21.4119	0.69998	3	6.1	22.1059	1.39389	2	3.8	20.712
LtaP21.2100	0	0	18.6722	-2.37465	4	17.8	22.2067	1.15985	4	17.8	21.7158	0.66895	2	9.6	21.0469
LtaP06.0770	0	0	18.0324	-2.43601	1	1.9	18.5325	-1.93592	2	3.4	20.9269	0.45845	2	3.4	20.4684
LtaP23.1490	1	2	17.4947	-2.4451	14	30.1	24.7236	4.78382	21	44.6	28.2358	8.29608	4	7.6	19.9398
LtaP11.0650	0	0	18.4124	-2.46779	3	7	20.7565	-0.12378	3	7	21.0718	0.19152	1	2.2	20.8802
LtaP07.0460	0	0	18.3498	-2.48688	1	6.6	20.1609	-0.67578	1	9	20.6	-0.23664	2	15.7	20.8367
LtaP11.0300	0	0	17.3984	-2.51336	2	6.1	20.2169	0.30518	2	6.1	19.744	-0.16774	1	2.4	19.9117
LtaP30.1120	0	0	15.9839	-2.5326	1	1.4	19.7484	1.23191	2	2.7	20.7256	2.20914	0	0	18.5164
LtaP36.2720	0	0	17.9856	-2.55047	2	8.4	21.1658	0.62971	2	8.4	21.6807	1.14456	2	8.4	20.5361
LtaP36.7110	1	1.4	18.0314	-2.56565	2	2.8	20.8556	0.25854	2	2.8	19.8027	-0.79432	1	1.3	20.597
LtaP18.1490	0	0	18.4361	-2.608	1	1.4	18.0627	-2.98144	3	3.2	21.2618	0.2177	2	1.7	21.0441
LtaP24.1630	0	0	17.9813	-2.64674	3	12.8	21.8133	1.18534	3	12.8	21.7618	1.13381	2	8.1	20.628
LtaP24.1130	0	0	16.4741	-2.65484	0	0	16.2857	-2.84327	1	1.7	19.4047	0.27568	2	3.6	19.129
LtaP32.1810	1	1.3	17.345	-2.6736	2	2.3	19.2494	-0.76919	1	1.3	17.9659	-2.05273	2	2.3	20.0186
LtaP30.1630	0	0	19.1364	-2.73254	3	10	22.0755	0.2065	2	6.6	21.3217	-0.54726	2	6.8	21.869
LtaP14.0930	1	8.9	17.6848	-2.74139	2	8.9	21.5272	1.10108	1	8.9	19.3143	-1.11185	3	14.9	20.4261
LtaP03.0040	0	0	17.532	-2.76854	2	7.6	21.4377	1.13721	2	7.6	20.9291	0.62861	1	2.9	20.3005
LtaP29.0610	1	1	18.7711	-2.79111	2	1.9	22.2581	0.6958	2	2.3	22.0818	0.51955	1	0.6	21.5622
LtaP05.0410	0	0	17.9881	-2.79787	4	3.1	22.1639	1.3779	2	1.3	21.6299	0.84392	1	0.7	20.786
LtaP33.0670	0	0	17.9613	-2.79929	2	21.4	22.0188	1.25815	2	21.4	22.086	1.32541	1	11.1	20.7606
LtaP18.0010	0	0	17.92	-2.80812	3	4.1	21.4831	0.75498	3	4.1	21.2857	0.5576	1	1.1	20.7281
LtaP21.0800	0	0	17.3512	-2.82487	1	5.4	16.4107	-3.76541	0	0	17.3792	-2.79692	1	3.9	20.1761
LtaP35.3910	0	0	16.6898	-2.84868	3	10.3	21.2371	1.69865	3	10.3	21.4793	1.94079	2	6.1	19.5385
LtaP27.1900	0	0	17.902	-2.94399	2	5.1	21.3927	0.54675	3	10	22.0352	1.18925	3	8.9	20.846
LtaP34.0670	1	4.4	17.5343	-2.95545	2	8.2	20.2028	-0.28699	2	8.2	20.805	0.31525	1	3.8	20.4897
LtaP19.0880	0	0	19.1259	-3.00084	4	21.8	23.6875	1.56076	4	21.8	23.4239	1.29717	2	8.9	22.1268
LtaP19.1130	0	0	17.9961	-3.02718	2	13.4	21.1635	0.14019	1	4.8	20.7987	-0.22455	2	13.4	21.0233
LtaP03.0190	0	0	17.9563	-3.04025	1	2	21.0445	0.04788	4	9.6	21.4691	0.47252	1	2	20.9966
LtaP27.2510	0	0	17.6574	-3.08948	2	4.7	21.0251	0.27816	2	4.7	20.3162	-0.43073	1	2.5	20.7469
LtaP25.1610	0	0	17.2354	-3.12676	2	7.6	20.5071	0.1449	1	4.4	20.0952	-0.26697	1	4.4	20.3622
LtaP36.4370	1	1.3	16.4949	-3.1659	8	9.9	23.728	4.06714	8	9.9	24.1395	4.47872	2	2.4	19.6608
LtaP27.0420	0	0	18.3532	-3.16781	2	8.2	22.223	0.70197	2	8.2	22.8305	1.30949	1	5.5	21.521
LtaP36.5190	0	0	15.9941	-3.25242	2	7.3	24.8561	5.60965	1	2.7	25.1613	5.91486	0	0	19.2465
LtaP30.3090	0	0	17.4812	-3.33152	3	8.8	21.7575	0.94476	3	8.8	21.4183	0.60552	1	2.9	20.8128
LtaP36.7050	0	0	17.2883	-3.34844	2	5.2	21.1246	0.48794	2	5.2	20.8609	0.22419	3	6.5	20.6367
LtaP08.0810	2	1.2	20.0514	-3.35811	9	6	23.7389	0.32942	7	4.5	23.3704	-0.03911	7	4.5	23.4095
LtaP35.2430	0	0	18.7581	-3.39957	6	4.5	21.9478	-0.20986	8	6.1	22.4947	0.33697	5	3.6	22.1577
LtaP21.0240	0	0	17.5367	-3.47195	1	5.8	23.7236	2.71498	0	0	17.0089	-3.99975	2	7.1	21.0086
LtaP25.1930	0	0	17.8993	-3.62091	4	6.7	22.2774	0.75721	4	6.7	23.5911	2.07097	2	3.7	21.5202
LtaPcontig230-1	0	0	17.6389	-3.66789	4	8.1	22.6994	1.39259	2	5	22.2204	0.9136	2	5	21.3068
LtaP17.0380	0	0	18.1022	-3.80147	5	10.4	22.6542	0.75054	5	10.4	22.5235	0.61982	3	6.6	21.9037
LtaP30.0890	0	0	17.6083	-3.96292	3	5.2	22.0613	0.49009	3	5.2	21.3993	-0.17195	3	5.2	21.5712
LtaP20.0020	0	0	17.8257	-4.07909	3	10.2	21.9744	0.06957	3	10.2	21.8014	-0.10338	2	4.9	21.9048
LtaP31.1300	0	0	17.2446	-4.12091	3	2.7	21.6486	0.28307	2	1.7	21.5363	0.17086	2	1.7	21.3655
LtaP36.1510	0	0	17.3961	-4.13228	2	5.3	21.8766	0.34817	2	5.3	22.5106	0.98222	1	2.6	21.5284
LtaP30.0700	0	0	18.0086	-4.1334	4	10.8	23.3254	1.18341	4	10.8	22.4278	0.28584	3	8.2	22.142
LtaP33.0100	0	0	16.6785	-4.20776	2	20.6	20.6986	-0.18766	0	0	17.3116	-3.57461	1	6.3	20.8862
LtaP34.3400	0	0	18.5324	-4.41867	4	11.1	23.5876	0.63657	4	11.1	23.2656	0.31452	4	11.1	22.951
LTAP_320018800.1	0	0	17.6902	-4.44105	2	30	23.1228	0.99152	2	30	22.7655	0.63425	2	30	22.1313
LtaP07.1200	0	0	17.6663	-4.49793	4	13	22.3421	0.17793	3	8.3	22.6072	0.44298	3	8.3	22.1642
LtaP12.0360	1	3.6	18.3977	-4.77165	4	15.5	23.1385	-0.03083	4	13.3	23.2059	0.03654	4	15.5	23.1693
LtaP11.0890	0	0	15.6266	-4.8591	1	5.2	20.1106	-0.37515	2	7.7	20.5893	0.10358	1	5.2	20.4857
LtaP29.1430	0	0	16.3629	-4.87595	4	8.8	21.7532	0.51432	4	8.8	22.7384	1.49955	2	4.9	21.2389
LtaP26.1890	0	0	16.2344	-5.39773	4	1.9	22.2289	0.59677	2	1	20.4866	-1.14554	4	2	21.6321
Total # of peptides	4561				6094				6070				4734

## Sheet: Experiment #5
TAP-tagged bait protein	PNUTS								Chromo-J3C								CS-J3C								LEO1								T7-TR
	Rep1				Rep2				Rep1				Rep2				Rep1				Rep2				Rep1				Rep2				Rep1				Rep2
Gene Id	# peptides	% coverage	Log2 intensity	Log2- control	# peptides	% coverage	Log2 intensity	Log2 -control	# peptides	% coverage	Log2 intensity	Log2- control	# peptides	% coverage	Log2 intensity	Log2 -control	# peptides	% coverage	Log2 intensity	Log2- control	# peptides	% coverage	Log2 intensity	Log2 -control	# peptides	% coverage	Log2 intensity	Log2- control	# peptides	% coverage	Log2 intensity	Log2 -control	# peptides	% coverage	Log2 intensity	# peptides	% coverage	Log2 intensity	Log2 intensity Ave
LtaP33.1440	16	57.2	30.3276	17.1333	17	57.2	31.4398	18.2454	3	12.1	13.1111	-0.083265	0	0	15.8614	2.66704	0	0	15.2728	2.07844	1	3.4	12.8457	-0.348665	3	12.1	18.9926	5.79823	3	12.1	15.7642	2.56987	0	0	15.592	1	4.2	10.7967	13.1944
LtaP32.3990	22	54.4	27.8216	12.2476	22	54.4	28.7904	13.2164	2	5.6	15.3678	-0.20617	1	2.5	15.2666	-0.30732	1	2.5	14.583	-0.991	2	5.6	16.2549	0.68096	2	5.6	16.2175	0.64351	2	5.6	15.565	-0.00898	1	2.5	15.2235	0	0	15.9244	15.574
LtaP15.0230	16	35.3	28.2803	12.0575	15	35	28.4819	12.2592	0	0	15.5342	-0.688615	0	0	15.1212	-1.10153	0	0	15.9	-0.322785	0	0	13.3706	-2.85213	1	4.3	16.938	0.715245	0	0	16.3872	0.164405	0	0	16.2675	0	0	16.178	16.2228
LtaP36.0380	30	45.6	26.3317	9.99659	24	35.3	26.9389	10.6038	26	38.9	24.9472	8.61205	25	39.2	23.4267	7.09163	20	29.9	24.3596	8.02446	17	27.3	23.8401	7.50497	0	0	15.1787	-1.15644	0	0	15.8898	-0.44533	0	0	15.8183	0	0	16.852	16.3351
LtaP36.2450	14	16.9	25.0692	9.4309	14	16.9	22.6178	6.97944	0	0	15.8375	0.199145	1	1.8	17.7686	2.13028	0	0	15.1092	-0.529085	0	0	14.8825	-0.755875	0	0	16.4421	0.803805	0	0	14.0352	-1.60317	0	0	15.5372	0	0	15.7395	15.6383
LtaP36.4590	2	13.8	19.661	4.42637	0	0	16.115	0.880375	2	13.8	17.4776	2.24298	1	5.6	16.7321	1.49746	1	5.6	17.9084	2.67371	0	0	15.0622	-0.172485	1	5.6	18.3306	3.09597	0	0	16.1784	0.943735	1	5.6	14.8337	0	0	15.6356	15.2346
LtaP06.0800	2	1.6	18.9061	4.00078	0	0	16.6509	1.74561	2	1.6	17.3873	2.48195	2	1.6	16.6461	1.7408	2	1.8	17.1054	2.20013	0	0	15.7856	0.880315	1	0.8	16.7831	1.87783	3	2.6	18.2995	3.39416	0	0	14.8818	0	0	14.9288	14.9053
LtaP19.0110	1	2.4	19.3237	3.92991	1	1.7	15.8259	0.432145	1	1.7	14.8341	-0.559635	1	1.7	16.3731	0.979375	2	3.5	15.1854	-0.208335	2	3.5	18.0733	2.67949	3	5.9	19.8007	4.40696	1	1.7	15.6683	0.274555	2	3.5	14.9616	1	1.7	15.8259	15.3938
LtaP27.1270	5	12.2	19.8037	3.80157	2	3.7	19.4581	3.45597	4	9.8	19.0315	3.02944	2	5	18.2983	2.29616	3	6.8	19.3111	3.30898	2	4.1	15.7899	-0.212185	1	1.4	16.4042	0.402095	3	6.4	18.9413	2.93922	1	1.4	15.3962	2	4.1	16.608	16.0021
LtaP28.2400	2	3.9	22.7347	3.59227	1	1.2	23.5379	4.39543	1	1.2	20.9382	1.79573	2	3.9	20.9478	1.80539	1	1.2	18.7777	-0.36472	2	3.9	19.8484	0.70595	2	3.9	22.0213	2.87884	3	5	21.2879	2.14548	1	2.6	21.4847	0	0	16.8002	19.1425
LtaP20.1070	2	1.4	18.2842	3.46485	1	0.7	19.3974	4.57803	0	0	15.9151	1.09567	1	0.7	17.5864	2.76704	1	0.7	16.4538	1.63436	1	0.7	18.695	3.87561	1	0.7	18.5284	3.70905	0	0	15.1753	0.355935	0	0	15.2669	1	0.7	14.3719	14.8194
LtaP36.2130	1	1.8	19.3959	3.45468	1	1.8	20.2755	4.33424	1	1.8	18.0836	2.14233	1	2.1	14.5408	-1.40043	1	1.8	17.1593	1.218	0	0	15.654	-0.287205	0	0	15.0828	-0.858505	0	0	16.67	0.728715	0	0	16.039	0	0	15.8435	15.9413
LtaP05.0580	3	3.3	19.2737	3.42595	0	0	15.3882	-0.459595	1	1.1	15.744	-0.103795	0	0	14.7081	-1.13965	1	0.9	16.9493	1.10159	1	0.9	17.0883	1.24058	0	0	15.8362	-0.011595	1	0.9	17.2358	1.38809	0	0	15.4089	1	1.3	16.2866	15.8478
LtaP18.1330	3	5.9	19.1835	3.41785	1	2.6	18.8292	3.06351	0	0	15.7739	0.00825	1	2.6	16.3571	0.5914	0	0	15.9503	0.18462	0	0	15.9394	0.17373	0	0	16.5806	0.815	1	2.6	17.1959	1.4302	0	0	15.9272	0	0	15.6041	15.7657
LtaP08.0840	4	15.1	19.5457	3.37855	0	0	16.6896	0.52245	1	3	16.7618	0.59463	1	3	16.482	0.31491	0	0	14.5601	-1.60702	0	0	15.9786	-0.18852	0	0	16.4367	0.2696	2	6	17.2772	1.11008	1	3	17.0265	0	0	15.3078	16.1671
LtaP28.1270	25	38.4	25.3806	3.29456	20	32.7	25.527	3.44097	16	26.1	23.2728	1.18683	20	33.7	23.2111	1.12511	19	32.7	23.6331	1.54712	7	12.8	22.1823	0.096315	18	30.5	23.718	1.63196	20	30.9	24.026	1.93997	8	14	21.9112	9	14	22.2608	22.086
LtaP22.1440	2	11.6	18.9995	3.16664	0	0	16.6777	0.844915	2	12.1	19.8045	3.97169	6	32.1	20.506	4.67317	4	20.5	20.4698	4.63697	6	32.1	23.6269	7.79405	4	23.2	19.9011	4.06826	5	25.3	20.1543	4.32142	0	0	15.3124	0	0	16.3533	15.8328
LtaP35.2890	3	6.2	18.7671	3.06119	1	1.9	16.18	0.474045	3	6.2	19.1039	3.39797	3	6.2	19.3252	3.61923	1	1.8	14.9837	-0.722275	0	0	15.1994	-0.506545	2	3.6	15.6851	-0.020905	3	6.2	18.9006	3.19468	2	3.6	15.7088	2	3.6	15.7031	15.706
LtaP09.1140	3	16	21.3513	3.05389	0	0	15.125	-3.17237	2	11.6	19.521	1.22359	2	10.2	20.1377	1.84033	2	11.6	19.5682	1.27079	2	10.2	21.1487	2.8513	3	16	19.9753	1.67795	2	10.2	20.2023	1.9049	2	11.6	20.5443	0	0	16.0505	18.2974
LtaP15.0210	2	42.3	21.9465	2.98849	2	31.1	18.9683	0.010305	1	37.8	19.5566	0.598595	1	37.8	20.078	1.11995	1	34.7	19.2395	0.281515	1	31.1	18.6004	-0.357605	2	34.7	19.4281	0.470085	1	41.4	21.1095	2.15153	2	37.8	19.7626	1	37.8	18.1535	18.958
LtaP16.1630	2	4.1	18.6268	2.98573	0	0	17.2429	1.60182	2	4.1	14.6165	-1.02457	1	2.2	14.4544	-1.18662	1	2.2	15.7592	0.1182	0	0	16.0281	0.38704	1	2.2	15.7162	0.07517	1	2.2	15.3174	-0.32366	1	2.2	15.9672	1	2.2	15.3148	15.641
LtaP16.1160	2	37.3	21.5161	2.79941	0	0	14.927	-3.78966	2	37.3	18.5319	-0.18474	2	37.3	18.6239	-0.09277	2	37.3	18.8153	0.09859	1	13.7	17.8721	-0.84456	1	23.5	19.0076	0.29092	2	37.3	18.8885	0.1718	2	37.3	18.8367	1	23.5	18.5967	18.7167
LtaP04.1120	1	3.7	18.3741	2.75422	0	0	16.0913	0.471375	1	3.7	17.8584	2.23847	1	3.7	18.2868	2.66691	1	3.7	17.351	1.73107	1	3.7	17.2116	1.59173	1	3.7	18.1392	2.51927	2	6	19.638	4.01811	0	0	15.1186	0	0	16.1212	15.6199
LtaP19.0420	4	12.6	21.6539	2.69342	0	0	16.5103	-2.45016	2	7.7	18.4685	-0.492015	4	12.6	18.7134	-0.247035	2	7.7	18.583	-0.377515	0	0	15.4502	-3.51025	1	3.2	17.3391	-1.6214	3	7.7	19.9573	0.996835	2	7.7	19.229	2	7.7	18.692	18.9605
LtaP32.2990	1	4	20.5208	2.6097	0	0	17.0973	-0.81382	1	4	19.0973	1.18613	1	4	18.8735	0.96237	1	4	19.2251	1.31395	1	1.8	18.9064	0.9953	0	0	15.7107	-2.20047	1	1.8	20.2307	2.31955	2	5.8	20.1281	0	0	15.6943	17.9111
LtaP21.2050	4	39.8	22.5149	2.60094	0	8.3	17.3796	-2.5343	3	37.6	20.2215	0.30759	4	39.8	20.0915	0.17753	3	32.3	20.1203	0.20642	1	26.3	19.031	-0.88292	3	37.6	20.8617	0.94773	4	38.3	20.736	0.8221	4	39.8	20.7503	1	26.3	19.0775	19.9139
LtaP15.0520	3	5	18.0445	2.57428	0	0	17.7231	2.25287	1	1.8	15.4585	-0.011675	2	3	17.7707	2.30056	2	3	18.6279	3.1577	3	5	19.7776	4.30738	1	1.8	14.5891	-0.881095	2	3.9	15.5619	0.091685	1	1.8	15.5944	2	3.9	15.346	15.4702
LtaP28.1270	39	54.2	27.8646	2.53942	39	51	29.3916	4.06651	38	52.1	27.9425	2.61738	40	54.3	27.4765	2.1514	30	43.1	26.2379	0.912805	25	40.6	25.5944	0.269295	34	47.2	27.2678	1.94262	37	51.3	26.8701	1.54496	28	43.7	25.4865	24	40.2	25.1638	25.3251
LtaP34.2690	2	46.6	20.2233	2.44185	0	28.1	16.2133	-1.56817	1	37.1	17.515	-0.26645	2	46.6	19.0628	1.28137	1	37.1	18.6782	0.89673	1	37.1	17.4017	-0.37969	1	37.1	18.9278	1.14632	2	39.9	19.3186	1.53716	1	43.8	18.7339	1	43.8	16.829	17.7814
LtaP33.1050	3	2.2	19.8822	2.40123	1	0.6	18.8207	1.33972	6	5.2	20.2254	2.74448	6	5.2	20.9756	3.49468	5	4.2	20.0382	2.55726	4	3.5	20.0173	2.53634	2	1.3	19.8024	2.32146	5	4.2	19.7017	2.22077	3	2.1	19.0443	0	0	15.9176	17.4809
LtaP35.1440	2	19.2	17.9002	2.3935	0	0	15.7993	0.292545	2	19.2	17.227	1.72029	2	19.2	17.9107	2.40396	1	8.3	14.8122	-0.694575	1	8.3	16.4705	0.963735	1	10.8	17.886	2.37922	2	19.2	17.9875	2.4808	0	0	14.898	1	8.3	16.1155	15.5067
LtaP27.0890	1	1.6	17.9511	2.38476	0	0	15.7787	0.212445	1	1.6	16.9714	1.40511	2	4.6	16.6519	1.08557	1	1.6	17.2087	1.64238	5	11.6	20.9852	5.41895	2	4.6	18.0659	2.49958	2	4.6	17.3115	1.7452	0	0	14.7859	1	3	16.3466	15.5663
LtaP24.2370	4	20.1	25.7402	2.37851	2	16.5	23.1264	-0.235285	4	20.1	24.8757	1.51401	4	20.1	25.3592	1.9975	5	25.6	25.6992	2.33755	4	20.1	24.0931	0.731385	2	16.5	22.9802	-0.381425	4	20.1	25.1819	1.82022	2	16.5	23.2857	3	18.3	23.4376	23.3617
LtaP26.0930	2	6.3	22.0814	2.36718	0	0	15.9983	-3.71592	1	3.7	19.4194	-0.294795	1	3.7	19.2847	-0.429505	1	3.7	19.5687	-0.145455	1	3.7	19.2199	-0.494305	0	0	14.6414	-5.07282	2	6.3	21.6368	1.92264	1	3.7	19.813	2	6.6	19.6154	19.7142
LtaP15.1030	1	1.6	18.2686	2.35675	0	0	15.8344	-0.077485	0	0	15.8381	-0.073715	1	1.6	17.6665	1.75465	0	0	15.1666	-0.745275	0	0	17.6535	1.74169	0	0	17.5496	1.63773	1	1.6	19.5137	3.60187	1	1	15.6025	0	0	16.2212	15.9119
LtaP17.0280	3	5.2	20.4877	2.32855	0	0	16.1639	-1.99518	3	5.2	18.3836	0.22451	2	3.1	17.5416	-0.61758	1	1.5	17.9216	-0.23752	0	0	15.8504	-2.30878	0	0	15.4515	-2.7076	2	3.1	19.6039	1.4448	2	3.7	18.1848	2	3.1	18.1335	18.1591
LtaP09.0980	9	13.4	23.7051	2.3045	1	1.8	17.9283	-3.47231	6	9.1	21.18	-0.220595	4	6.4	20.46	-0.940595	7	11.2	21.2845	-0.116085	1	1.8	18.6021	-2.79852	3	5.4	20.5358	-0.864805	8	12.7	22.4197	1.01901	7	10.6	21.6943	6	9.1	21.1069	21.4006
LtaP08.0990	6	57.6	25.5428	2.29905	4	47.5	23.4232	0.179385	6	57.6	23.9132	0.669465	5	57.6	22.7181	-0.525715	5	57.6	23.1243	-0.119425	4	47.5	22.0744	-1.16941	5	57.6	23.8182	0.574445	4	47.5	24.1089	0.865075	6	57.6	23.277	6	57.6	23.2106	23.2438
LtaP31.2340	4	28.1	23.9161	2.24186	3	24.2	25.0179	3.34368	5	38.3	23.7685	2.09429	5	38.3	23.2959	1.62165	5	38.3	22.7949	1.12066	5	38.3	23.3305	1.65626	3	28.1	23.7457	2.0715	3	21.1	23.5842	1.90996	5	38.3	21.4803	4	28.1	21.8681	21.6742
LtaP34.2340	3	52.8	21.0725	2.21258	1	31.9	18.6655	-0.19444	1	41.7	18.9338	0.07395	3	52.8	18.7302	-0.12971	1	33.3	18.1191	-0.74077	1	33.3	18.1969	-0.66304	2	47.2	19.1643	0.30443	1	41.7	18.8332	-0.02674	2	47.2	18.4627	1	34.7	19.2571	18.8599
LtaP23.1750	1	4.3	18.005	2.17596	0	0	14.7199	-1.10909	0	0	15.6022	-0.226855	0	0	15.7123	-0.116705	0	0	15.5174	-0.311645	1	4.3	19.7956	3.9666	1	4.3	17.9143	2.08525	2	10.7	17.7007	1.87169	0	0	15.5131	0	0	16.1449	15.829
LtaP32.3120	1	2.2	17.4877	2.12287	0	0	15.9238	0.558915	0	0	16.1629	0.798065	1	2.2	17.9207	2.55585	1	2.4	17.0258	1.661	1	2.4	15.8957	0.530835	1	2.4	15.1998	-0.164995	0	0	15.3913	0.026465	0	0	14.7529	0	0	15.9768	15.3648
LtaP27.1850	2	2.1	19.3758	2.09826	0	0	16.5361	-0.74137	4	3.6	19.2133	1.93582	4	3.6	20.4887	3.21115	2	2.1	18.3199	1.04244	4	3.6	19.2201	1.94259	1	1.3	17.1801	-0.09741	4	3.6	20.9793	3.70174	2	1.5	18.3217	0	0	16.2333	17.2775
LtaP35.0080	11	45.8	25.8107	2.07959	8	40.5	23.8479	0.116785	9	40	24.515	0.783905	12	46.3	24.4315	0.700475	8	35.3	24.2425	0.511425	10	44.7	24.3181	0.587035	11	45.8	25.2178	1.48672	10	41.6	25.4713	1.74021	9	36.3	23.9816	9	41.1	23.4805	23.7311
LtaP11.0790	5	7.3	19.7017	2.07947	0	0	14.914	-2.70827	3	4.7	18.9725	1.35022	7	11.1	20.1735	2.55127	4	7.4	19.8295	2.20722	7	11.1	20.2532	2.63089	5	7.3	19.9301	2.30786	5	8.9	18.853	1.23071	8	12.7	19.4699	0	0	15.7746	17.6223
LtaP18.0410	1	1.1	20.1974	2.05017	0	0	16.8868	-1.26039	1	1.1	20.1909	2.04368	1	1.1	20.6736	2.52638	2	1.7	20.4826	2.33538	1	1.1	20.5642	2.41702	1	1.1	20.6912	2.54396	0	0	15.6108	-2.53641	1	1.1	20.5565	0	0	15.7379	18.1472
LtaP36.1570	2	1.3	18.3528	1.96797	2	1.5	19.1241	2.73932	3	2	19.3235	2.93867	4	2.8	18.9522	2.56737	3	2	18.8795	2.49474	3	2.4	18.9452	2.56038	2	1.1	18.4264	2.04165	4	2.8	18.8477	2.46292	1	0.7	17.677	0	0	15.0926	16.3848
LtaP33.1130	0	0	16.7647	1.94067	0	0	15.9032	1.07911	0	0	15.5517	0.7276	2	20.8	18.2158	3.39172	0	0	15.0602	0.23614	2	20.8	19.516	4.69197	0	0	16.5693	1.74523	2	20.8	18.4697	3.64561	0	0	13.7997	0	0	15.8484	14.8241
LtaP35.3970	10	66.9	26.3462	1.92383	8	57.9	24.7674	0.34501	9	56.6	24.7265	0.30412	10	66.9	25.4061	0.98375	10	66.9	24.8391	0.41675	9	56.6	25.112	0.68965	10	66.9	25.2657	0.84333	10	66.9	25.8898	1.46738	10	66.9	24.2271	9	60	24.6176	24.4224
LtaP24.0040	8	39.8	24.5078	1.88891	6	34.3	23.449	0.830095	7	39.8	22.911	0.292115	8	39.8	23.8041	1.18522	7	39.8	22.6407	0.021805	7	39.8	23.3313	0.712415	7	39.8	23.4416	0.822765	8	39.8	24.2801	1.6612	6	34.3	22.3974	6	34.3	22.8404	22.6189
LtaP35.0100	10	29.5	24.3667	1.88829	6	16.1	21.6919	-0.786445	8	22.6	22.47	-0.008385	7	22.6	21.5327	-0.945715	7	22.6	23.4171	0.938755	5	17.4	21.2524	-1.22596	7	20.3	22.698	0.219625	11	32.5	22.9387	0.460345	9	25.9	22.7177	9	25.2	22.239	22.4784
LtaP12.0530	23	20.9	22.9978	1.86987	7	6	23.3907	2.26278	23	21.5	23.1705	2.0425	26	24.8	23.267	2.13903	23	22.7	22.4505	1.32252	18	16.5	22.6233	1.49532	18	16	23.0375	1.90957	23	23.7	22.813	1.68504	10	8.9	21.9066	4	3	20.3493	21.128
LtaP06.1090	19	25	23.7364	1.86221	6	9.3	21.7844	-0.089735	16	21.7	22.9324	1.05823	19	25	23.4816	1.60747	12	17.7	22.6151	0.741005	14	19.6	23.0366	1.16245	16	21.2	23.7868	1.91262	18	23.9	23.7857	1.91152	18	23.5	22.6007	8	9.6	21.1476	21.8741
LtaP21.1940	1	3.8	18.9718	1.85428	0	0	17.2735	0.15602	1	3.8	19.0293	1.91187	2	9.7	18.2375	1.12001	2	9.7	19.0442	1.92676	1	3.8	16.0366	-1.08084	1	3.8	18.0915	0.97399	1	3.8	18.4686	1.35115	1	3.8	15.7599	1	3.8	18.475	17.1175
LtaP33.2140, LtaP35.5070	3	31.6	23.2857	1.84999	2	19.7	22.5824	1.14662	3	31.6	21.736	0.300285	3	31.6	21.6928	0.257025	3	31.6	21.7556	0.319815	2	22.4	22.2747	0.838945	2	22.4	21.3705	-0.065295	3	31.6	22.7332	1.29747	1	11.8	21.398	3	31.6	21.4735	21.4357
LtaP18.1360	5	21.4	23.7729	1.83133	2	11.9	21.8357	-0.10596	5	21.4	22.2578	0.31621	5	21.4	22.0247	0.08308	4	20.8	21.6371	-0.30451	5	21.4	22.3974	0.45575	2	11.9	22.0261	0.08453	5	21.4	23.0102	1.06864	4	20.8	22.1287	4	20.8	21.7545	21.9416
LtaP30.2700	10	18.1	21.4887	1.83063	3	5.2	19.9669	0.308875	7	13.1	20.3924	0.734325	14	23.3	22.3246	2.66654	10	17.9	20.2206	0.562545	11	19.6	21.3028	1.64476	6	9.4	21.0989	1.44083	12	20.9	21.8581	2.20007	4	5.2	19.7103	4	7.6	19.6057	19.658
LtaP24.0150	2	9.7	18.5452	1.80957	0	0	15.7992	-0.936485	0	0	13.891	-2.84466	2	7.6	18.2704	1.53475	0	0	13.7635	-2.97219	5	20.4	21.3574	4.62171	3	11.8	19.8139	3.07828	3	11.8	17.9996	1.26401	1	4.5	17.6769	0	0	15.7943	16.7356
LtaP18.0830	1	0.5	17.9769	1.80595	0	0	15.0864	-1.08458	1	0.5	17.1783	1.00739	1	0.5	17.528	1.357	1	0.5	18.2269	2.05594	0	0	16.2854	0.114465	1	0.5	18.0573	1.88631	2	0.9	18.6276	2.45668	0	0	15.3809	0	0	16.9611	16.171
LtaP35.0020	1	2.7	19.3901	1.79298	0	0	16.0443	-1.55285	2	6.8	19.1185	1.52144	2	6.8	19.7849	2.18778	2	6.8	20.5999	3.00277	2	6.8	20.6569	3.05982	2	6.8	19.8149	2.21776	1	4.1	15.3204	-2.2767	2	6.8	18.9644	0	0	16.2298	17.5971
LtaP15.0760	1	8.4	17.0681	1.78402	1	8.4	17.2379	1.95378	1	8.4	17.7035	2.41943	2	10.5	18.2515	2.96739	1	8.4	17.2412	1.95705	0	0	16.056	0.771905	0	0	14.2029	-1.08119	1	8.4	18.2196	2.93548	0	0	14.1071	0	0	16.4611	15.2841
LtaP35.0110	5	24	23.665	1.75564	3	17.1	21.6684	-0.24096	5	24	22.3975	0.48813	5	24	22.3493	0.43991	5	24	22.0009	0.0915	4	17.1	22.0905	0.18113	4	17.1	21.9852	0.07585	5	24	22.6668	0.75738	4	17.1	22.2205	4	17.1	21.5982	21.9094
LtaP05.0090	2	7.9	17.1639	1.72227	0	0	15.3538	-0.08779	0	0	17.3164	1.87479	1	3.5	16.1075	0.6659	0	0	15.061	-0.38061	0	0	16.6732	1.23159	0	0	15.9781	0.53645	0	0	15.4539	0.01224	1	4.5	15.8126	0	0	15.0707	15.4416
LtaP29.3070	10	56.5	26.2453	1.68592	6	44.7	24.4212	-0.13824	9	49.1	24.9058	0.3464	9	56.5	25.0559	0.49648	8	49.1	24.4024	-0.15705	9	49.1	24.5381	-0.02129	9	49.1	25.2598	0.70034	9	49.1	25.4328	0.87337	10	56.5	24.8149	10	56.5	24.3039	24.5594
LtaP24.1950	2	9	19.8246	1.68431	0	0	17.5648	-0.57547	1	4.1	17.0597	-1.08056	1	4.1	17.8506	-0.2897	2	9	18.0797	-0.06053	0	0	15.9529	-2.18734	0	0	15.7417	-2.39857	1	4.1	19.1946	1.05432	1	4.1	18.1382	1	4.1	18.1424	18.1403
LtaP23.0350	3	16	18.4494	1.6548	1	5.1	17.2686	0.47392	2	10.9	19.9167	3.12204	4	19	20.3013	3.50665	2	10.9	18.6502	1.85561	1	5.7	17.9411	1.14642	3	13.9	20.017	3.22235	4	19	19.7669	2.97221	2	8.8	17.9843	0	0	15.605	16.7946
LtaP30.0700	2	6.8	18.7131	1.64926	0	0	17.3527	0.28885	1	3.8	16.2506	-0.81324	1	3.8	16.5859	-0.47792	0	0	17.3178	0.25395	0	0	16.355	-0.70883	0	0	15.9986	-1.06523	1	3.8	18.1677	1.10387	1	3.8	16.4196	1	3.8	17.7081	17.0638
LtaP35.0070	9	39.7	24.5048	1.63973	3	14.2	23.6029	0.737775	6	25	22.8554	-0.009665	7	28.9	22.8101	-0.055025	6	30.9	22.0497	-0.815355	6	25	22.2575	-0.607615	7	34.8	22.7747	-0.090415	8	35.8	23.3343	0.469205	8	35.8	22.9216	9	39.7	22.8086	22.8651
LTAP_060009700.1;LTAP_060009500.1	7	23.1	25.0354	1.63392	5	19.3	22.7531	-0.64833	7	23.1	23.3819	-0.01952	6	19.7	23.3978	-0.00364	6	19.7	23.4646	0.06319	7	23.1	22.8198	-0.58168	7	23.1	23.3578	-0.04361	6	19.7	23.81	0.40856	7	23.1	23.6046	6	22.7	23.1983	23.4014
LtaP33.0780	14	56.4	25.1029	1.60601	7	42.1	23.1554	-0.341545	12	48.2	23.6349	0.137965	12	48.2	23.4739	-0.022975	10	48.2	23.0495	-0.447445	8	46.2	23.0622	-0.434725	10	48.2	23.3134	-0.183515	11	48.2	23.9032	0.406325	11	44.1	23.5979	10	44.1	23.396	23.4969
LtaP26.2490	6	33.9	24.3216	1.60414	2	14.2	22.3008	-0.416635	3	19.7	22.0553	-0.662175	3	19.7	22.016	-0.701465	2	14.2	21.7127	-1.0048	2	14.2	21.7607	-0.956785	3	19.7	22.9896	0.272135	6	33.9	22.7865	0.069005	3	19.7	23.1743	3	19.7	22.2606	22.7175
LtaP15.1020	2	56.1	20.796	1.60103	0	37.2	16.3982	-2.79678	1	48	19.0097	-0.185255	2	48	18.7087	-0.486245	1	48	19.2663	0.071355	1	46.4	18.3283	-0.866695	1	48	18.9817	-0.213215	2	48	19.3981	0.203105	2	43.9	19.0567	2	43.9	19.3332	19.1949
LtaP18.1650	2	4.8	19.4269	1.59958	0	0	16.4205	-1.40677	1	2.7	18.2667	0.439435	2	4.8	18.8644	1.03712	1	2.7	14.9779	-2.84943	0	0	15.8204	-2.00693	2	4.8	19.2689	1.44157	2	4.8	18.0875	0.260225	2	4.8	19.7185	0	0	15.9361	17.8273
LtaP04.0460	5	27.1	24.6198	1.59351	4	21.3	22.5268	-0.499465	5	27.1	23.1368	0.110495	5	27.1	23.4077	0.381395	5	27.1	22.3415	-0.684795	4	22.9	22.9725	-0.053835	5	27.1	23.2754	0.249105	5	27.1	23.895	0.868745	5	27.1	23.0883	3	17	22.9643	23.0263
LtaP29.2670	15	59.1	26.2554	1.58943	8	41.8	24.2603	-0.405655	13	53.2	25.01	0.344025	13	54.5	24.2246	-0.441415	12	49.1	24.4079	-0.258035	12	57.7	24.0222	-0.643815	13	57.7	24.8355	0.169485	13	55.5	25.1851	0.519155	11	56.8	24.7852	12	57.7	24.5467	24.666
LtaP28.2460	6	5.4	19.9482	1.58261	1	0.8	17.1472	-1.21842	3	2.5	19.0392	0.67358	8	7.7	20.4632	2.09764	2	1.8	18.6009	0.23529	6	5.4	19.4333	1.06765	2	1.4	19.43	1.0644	7	6.5	20.6334	2.26783	3	2.7	19.1698	2	2.2	17.5614	18.3656
LtaP35.2470	8	51.1	24.9224	1.58199	5	39.1	22.9181	-0.422305	9	52.2	24.275	0.934545	9	52.2	25.7412	2.40077	9	52.2	25.4271	2.08671	6	48.9	23.3504	0.009995	8	52.2	24.2985	0.958085	8	51.1	25.5959	2.25548	7	42.4	23.693	5	39.1	22.9879	23.3404
LtaP36.3360	1	7.2	19.325	1.5773	1	7.2	19.1204	1.37269	1	7.2	19.7841	2.0364	1	7.2	18.8033	1.05559	0	0	15.7709	-1.97682	1	7.2	18.9001	1.15236	2	13.4	19.0782	1.33044	1	7.2	18.9195	1.17176	1	7.2	19.3116	0	0	16.1839	17.7477
LtaP30.2970	20	49.3	26.3416	1.57692	10	29.9	24.748	-0.016645	22	55.7	26.2156	1.4509	20	49	26.0902	1.3255	23	61.2	27.3156	2.55097	20	51.5	26.1892	1.42451	20	49.3	26.9055	2.14087	22	55.7	26.6331	1.86847	15	43.8	24.6783	18	54.8	24.851	24.7647
LtaP11.0410	1	2.2	16.8135	1.56537	0	0	17.1394	1.89126	0	0	14.2993	-0.948815	0	0	14.0884	-1.15974	1	2.2	17.0014	1.75325	1	3.4	16.1811	0.932925	1	2.2	16.4746	1.2264	0	0	15.283	0.034865	0	0	14.762	0	0	15.7343	15.2482
LtaP09.1140	4	18	21.1316	1.54927	3	14.4	19.0061	-0.576225	3	12.2	20.3024	0.720105	3	12.2	20.0635	0.481255	2	8.6	18.9163	-0.666045	2	8.6	19.7092	0.126945	3	12.2	21.4474	1.86513	1	4.5	18.583	-0.999265	3	12.2	20.9214	2	8.6	18.2432	19.5823
LtaP35.2090	8	40.6	23.6036	1.54618	3	23.3	20.9772	-1.08031	7	39.1	21.6469	-0.410575	8	40.6	21.8533	-0.204155	7	39.1	21.2887	-0.768735	6	39.1	21.5694	-0.488105	6	33.1	22.3979	0.340445	7	39.1	22.2641	0.206665	8	40.6	22.6369	6	38.3	21.478	22.0575
LtaP32.0950	11	57	25.298	1.54589	5	28.5	23.4207	-0.331375	9	52	23.8837	0.131615	11	57	23.4087	-0.343375	11	57	23.2377	-0.514395	9	55.9	22.9752	-0.776855	7	35.2	23.8311	0.079025	11	57	24.2366	0.484485	10	56.4	23.9618	11	57	23.5424	23.7521
LtaP07.0690	11	44.2	25.1106	1.48986	7	27.9	23.5917	-0.02906	11	44.2	24.082	0.46127	11	44.2	24.0733	0.45247	10	42.6	23.7977	0.17691	10	42.6	24.1612	0.54045	10	35.3	24.4441	0.82327	11	44.2	24.3466	0.7258	10	38.9	24.0359	9	37.4	23.2056	23.6208
LtaPcontig441-1	20	58.2	26.3544	1.4599	16	50.2	25.1664	0.27195	19	55.4	25.7642	0.86972	20	58.2	26.179	1.28454	17	55.4	25.2732	0.37874	20	58.2	27.0944	2.1999	20	58.2	25.8753	0.98087	20	58.2	26.4791	1.58464	18	53	24.9206	18	53	24.8683	24.8945
LtaP35.0430	16	56.3	25.2419	1.45232	7	33.3	23.3725	-0.417075	15	55.9	24.1829	0.393315	15	55.9	24.8302	1.04062	12	43.7	23.9153	0.125745	15	55.4	24.7231	0.933525	12	51.2	23.8726	0.082985	17	56.3	25.0608	1.27122	12	50.7	23.8021	13	49.8	23.7771	23.7896
LtaP11.1000	4	20.5	20.6918	1.43932	0	0	15.9884	-3.26414	3	16.4	20.8281	1.5756	4	20.5	19.5676	0.31512	4	20.5	22.2291	2.97654	1	5.6	18.3174	-0.93512	3	14.9	19.4322	0.17964	3	14.9	19.6527	0.40021	3	17.5	20.2283	1	5.6	18.2767	19.2525
LtaP05.1270	6	4.6	20.3758	1.43157	0	0	16.1124	-2.8318	4	3.6	19.997	1.05276	7	5.3	20.9118	1.96757	3	2.9	20.1001	1.15583	5	4.1	20.388	1.44371	3	2.5	20.4745	1.53023	7	5.3	20.9147	1.97049	3	2.5	19.9475	1	0.9	17.941	18.9442
LtaP26.2560	7	20.6	20.6459	1.42343	3	6.1	19.4378	0.21536	7	17	19.9254	0.70295	8	21.5	21.4176	2.19511	6	15.4	20.3426	1.12011	6	19	20.553	1.33055	5	15.4	20.3973	1.17483	6	16.3	21.0115	1.78909	6	15.4	19.969	3	7.7	18.4759	19.2225
LtaP04.1210	2	5.6	18.6874	1.42277	0	0	16.7768	-0.4878	1	2.7	17.4483	0.18368	2	5.6	17.8178	0.55322	2	5.6	17.9716	0.707	0	0	17.5465	0.28192	1	2.7	17.9671	0.70251	2	5.6	19.5863	2.32163	0	0	16.4128	1	2.7	18.1165	17.2646
LtaP30.3230	7	50	25.1264	1.41305	3	33.9	22.9592	-0.754135	7	50	23.8446	0.131285	6	42.9	23.8276	0.114335	6	42.9	23.381	-0.332315	5	42.9	23.8806	0.167325	7	50	24.8623	1.14894	7	50	24.1433	0.429965	6	42.9	24.2857	4	41.1	23.141	23.7133
LtaP25.2080	16	43.2	25.782	1.40875	10	31.9	24.1011	-0.2722	13	38.3	24.5124	0.13915	16	43.2	24.2637	-0.10959	12	38.3	23.984	-0.38931	14	42.1	23.7311	-0.64222	11	33	24.2787	-0.09455	16	43.2	24.9789	0.60564	15	44.5	24.3207	14	41.3	24.4259	24.3733
LtaP19.0660	2	11.7	18.3303	1.40802	0	6.8	17.2343	0.312	1	9.5	17.0235	0.10116	2	9.4	16.8721	-0.05022	1	9.5	17.4542	0.5319	1	10	16.8369	-0.0854	1	9.5	17.1332	0.21091	2	11.7	17.1876	0.26527	1	10	16.9519	1	8.6	16.8927	16.9223
LtaP06.0230	13	12.2	23.572	1.39853	7	7.1	22.2146	0.041205	10	10.4	22.5931	0.419645	10	10.4	21.7913	-0.382085	12	12	22.4899	0.316505	7	8	21.2669	-0.906485	7	6.9	21.7695	-0.403875	12	11.3	23.0816	0.908165	9	8.9	21.8779	10	10.3	22.469	22.1734
LtaP32.0820	16	61.3	25.5834	1.38924	8	41.7	22.7911	-1.40302	13	49.8	23.62	-0.574185	15	56.6	23.7904	-0.403805	9	34.5	22.6147	-1.57943	13	49.8	23.3969	-0.797265	14	51.1	24.4956	0.301425	14	55.3	23.9003	-0.293855	16	61.3	24.9496	13	49.8	23.4387	24.1942
LtaP25.1100	4	6.5	18.5625	1.38868	1	1.5	17.934	0.76017	4	6.6	18.6923	1.51845	5	8.3	19.8529	2.67909	2	3.7	18.0393	0.86552	2	3.2	18.65	1.47615	2	3.2	18.7398	1.56599	4	6.5	19.359	2.1852	2	3.2	18.7893	0	0	15.5584	17.1738
LtaP34.0990	11	42.3	25.443	1.38775	7	31.1	23.3709	-0.684285	8	37.4	23.9098	-0.145455	9	37.8	23.5068	-0.548455	7	34.7	23.4064	-0.648825	7	31.1	23.0022	-1.05306	8	34.7	23.9363	-0.118965	10	41.4	24.3161	0.260885	9	37.8	24.2079	9	37.8	23.9025	24.0552
LtaP36.0840	3	11.3	18.6706	1.37946	0	0	16.2581	-1.03306	3	11.3	19.4061	2.11496	3	11.3	20.1367	2.84556	2	6.7	19.3642	2.073	3	11.3	19.4966	2.2054	3	11.3	19.133	1.8418	3	11.3	19.8336	2.54248	3	11.3	19.1936	0	0	15.3887	17.2912
LtaP11.1060	10	49	25.7856	1.36704	4	28.6	23.7804	-0.638205	8	46.3	24.3372	-0.081425	7	40.8	24.5977	0.179125	8	46.3	24.0557	-0.362845	8	46.3	24.7299	0.311305	8	46.3	25.1766	0.758035	10	49	25.1458	0.727275	8	46.3	24.3696	7	45.6	24.4676	24.4186
LtaP20.1280	1	8.6	18.0995	1.36619	0	0	15.2982	-1.43509	1	8.6	16.2118	-0.52149	1	8.6	16.5309	-0.20238	1	12.6	16.0962	-0.63708	0	0	16.6838	-0.04954	1	8.6	17.8028	1.06955	1	8.6	17.0037	0.27042	1	8.6	17.5299	0	0	15.9367	16.7333
LtaP03.0150	2	3.3	18.0334	1.36306	0	0	16.5502	-0.120075	0	0	15.5407	-1.12965	3	5.5	17.3097	0.639405	0	0	16.0061	-0.664235	0	0	15.3878	-1.28254	0	0	14.6529	-2.01742	3	5.5	18.5363	1.86597	1	1.7	17.2905	0	0	16.0501	16.6703
LtaP30.3780	2	12.2	17.9473	1.36063	0	0	15.9459	-0.64073	0	0	14.539	-2.04767	0	0	15.451	-1.13571	1	6.3	16.7619	0.17523	0	0	17.1175	0.53079	1	6.3	15.6687	-0.91794	1	6.3	16.9317	0.34502	1	6.3	16.6227	1	6.3	16.5506	16.5867
LtaP28.0560	2	67.2	22.9148	1.35221	1	40.3	19.8699	-1.69276	1	67.2	21.5481	-0.01455	1	55.2	21.0593	-0.50329	1	55.2	21.1836	-0.379	2	55.2	21.753	0.19037	1	67.2	22.8132	1.25056	1	67.2	21.9413	0.37865	2	55.2	21.8548	1	52.2	21.2705	21.5626
LtaP30.1930	2	3.8	18.2661	1.34969	1	2	17.5871	0.67065	1	2	17.4449	0.52847	1	2	17.8575	0.941	1	2	16.6425	-0.274	1	2	17.7502	0.83377	1	2	17.7803	0.86388	1	2	17.7402	0.82373	1	2	16.7452	1	2	17.0877	16.9165
LtaPcontig470-1	12	46.3	24.8559	1.33029	5	26.9	23.2411	-0.284455	9	40	23.67	0.144445	9	41.7	23.3935	-0.132075	8	40	23.0603	-0.465225	6	34.3	22.9032	-0.622335	6	30.9	23.3362	-0.189365	10	40	23.8828	0.357215	10	40	23.5989	11	41.7	23.4522	23.5256
LtaP36.3430	2	8.1	18.6302	1.32801	0	0	16.0834	-1.21873	2	8.3	18.1213	0.819155	3	11.8	18.2897	0.987585	0	0	14.999	-2.30317	3	11.8	20.9569	3.65473	3	11.8	18.7921	1.48992	1	3.4	15.655	-1.64714	2	8.1	18.6813	0	0	15.923	17.3022
LtaP02.0390	2	7.6	17.7159	1.31892	0	0	15.2713	-1.12569	1	4.5	17.2234	0.82636	1	4.5	17.3433	0.94634	2	7.6	19.1572	2.76021	1	3.1	17.2619	0.86488	0	0	15.866	-0.53099	2	7.6	19.6045	3.20746	2	7.6	17.1252	0	0	15.6689	16.397
LtaP34.1890	5	8	21.0826	1.31781	2	4.1	18.996	-0.76882	5	8	19.7739	0.00914	4	6.6	19.772	0.00723	5	8	20.0858	0.32099	3	5	18.9567	-0.80809	3	4.7	19.553	-0.21175	4	6.6	19.6634	-0.10136	3	5.2	20.0331	3	5.5	19.4965	19.7648
LtaPcontig312-1	21	67.8	26.2713	1.31649	13	37.7	24.4952	-0.459585	19	61.9	25.3257	0.370905	22	65.9	25.2436	0.288825	15	46.9	25.0624	0.107585	20	63	25.1346	0.179775	19	59.3	25.6145	0.659715	20	63	25.5771	0.622335	20	61.9	24.9729	20	62.6	24.9367	24.9548
LtaP27.1890	5	17.7	21.8358	1.31009	4	15.1	20.4831	-0.042645	4	15.1	21.5905	1.06482	5	17.7	21.2675	0.741805	4	18.6	21.8479	1.32218	2	8.8	20.4063	-0.119365	6	25.9	23.5673	3.04161	7	28.4	23.2604	2.73469	3	11.7	20.3941	3	15.8	20.6573	20.5257
LtaPcontig338-2	18	57.2	25.2642	1.30799	7	26.9	23.3623	-0.59395	14	42.4	24.187	0.23078	17	51.5	24.6229	0.66672	13	45.1	23.7383	-0.21791	14	40.2	23.8964	-0.05978	13	42.4	23.8397	-0.1165	16	50.4	24.591	0.63483	15	49.6	24.0458	13	40.2	23.8666	23.9562
LtaP34.2740	3	6.6	18.1763	1.3043	0	0	16.9137	0.041655	1	2	18.434	1.56195	2	4.4	19.1751	2.30311	3	6.6	19.1312	2.25921	2	4.2	18.5576	1.6856	2	4.4	18.4939	1.62188	2	4.4	18.3273	1.45528	2	4.4	18.1876	0	0	15.5564	16.872
LtaP34.2790	22	48.4	26.181	1.30262	10	28.4	24.3327	-0.545655	19	41.3	24.8497	-0.028705	18	41.1	24.5828	-0.295585	15	43.9	24.3597	-0.518665	18	44.6	24.2671	-0.611235	14	34.8	24.4	-0.478355	22	48.4	25.1324	0.254045	21	46.1	24.9391	18	49.9	24.8176	24.8784
LtaP36.1910	4	10.5	20.3578	1.29548	2	5.8	19.8482	0.78593	5	13.5	20.1876	1.12531	5	13.5	21.1572	2.09485	5	13.5	19.7419	0.67956	4	11.7	20.6621	1.59984	4	11.7	20.7002	1.63794	4	11.7	20.9386	1.87632	3	8.9	20.3062	1	3.6	17.8184	19.0623
LtaP11.0890	1	1.6	17.0411	1.2851	0	0	16.2975	0.54152	2	2.7	17.8183	2.06228	3	4	17.775	2.01901	1	1	17.1873	1.43127	0	0	16.3127	0.55674	0	0	15.6221	-0.13393	2	2.7	17.6215	1.86549	0	0	15.7379	0	0	15.7741	15.756
LtaP15.0970	5	24.2	24.3411	1.28106	2	11.9	23.1743	0.11431	4	20.1	23.5847	0.52471	5	24.2	23.8998	0.83981	3	16	22.8063	-0.25369	3	16.4	22.9484	-0.11164	3	16	23.9407	0.88071	5	24.2	24.6087	1.54865	3	16	23.031	5	24.2	23.089	23.06
LtaP26.1510	13	46.2	24.9803	1.27509	11	35	23.725	0.019815	13	53.1	23.8575	0.152235	13	53.1	24.0068	0.301525	13	53.1	23.5771	-0.128085	12	41.5	23.661	-0.044225	11	35	23.9416	0.236395	12	41.5	24.5109	0.805635	12	41.5	23.6241	13	53.1	23.7864	23.7052
LtaP25.0570	7	23.1	22.7193	1.26256	3	15.2	21.525	0.068305	6	21.4	22.3658	0.909125	8	24.5	22.7192	1.26248	7	23.8	22.2911	0.834405	5	20.3	22.4071	0.950405	3	14.1	21.8422	0.385435	8	24.5	22.7944	1.33765	5	20	21.4711	4	19	21.4423	21.4567
LtaP30.0410	11	27.5	22.9495	1.2624	1	2.5	18.8822	-2.80496	9	20.6	21.3474	-0.3397	8	20.1	20.7112	-0.97592	9	22.9	21.687	-0.00012	2	7.8	19.8065	-1.8806	9	23.6	21.7164	0.02932	10	22.9	21.6678	-0.0193	12	29.7	22.3624	7	19.5	21.0118	21.6871
LtaP19.0080	3	13.8	22.8388	1.26217	2	10	21.9214	0.34476	3	13.8	22.1857	0.60914	2	9.3	20.977	-0.59959	2	9.3	21.545	-0.03155	2	10	20.9945	-0.58215	3	13.8	21.4348	-0.14184	2	9.3	21.83	0.25345	3	13.8	21.4891	3	13.8	21.664	21.5766
LtaP19.0200	2	4.1	19.609	1.2569	1	1.5	18.537	0.18491	1	1.5	17.6168	-0.73522	0	0	13.8053	-4.54672	1	1.5	18.0755	-0.2766	0	0	15.6919	-2.66021	2	3	18.1009	-0.25118	1	1.5	17.7994	-0.55269	2	3	18.6118	1	1.5	18.0923	18.3521
LtaP35.3590	2	12.7	18.9198	1.2567	0	0	15.6123	-2.05081	2	8.1	19.6649	2.00177	4	24.9	19.3238	1.66074	3	14.9	20.2615	2.59847	0	0	15.7196	-1.94343	1	3.2	15.3082	-2.35492	2	14.5	19.5118	1.84875	2	13.6	14.5681	3	18.1	20.7581	17.6631
LtaP20.1590	10	53.2	25.6282	1.25444	5	28.9	24.0347	-0.33903	9	52.6	24.615	0.24128	9	45.7	24.5919	0.21813	5	28.9	23.5806	-0.79315	9	52.6	24.177	-0.19677	8	48.6	24.3984	0.02463	8	45.1	24.9911	0.61738	8	45.1	24.4855	7	41	24.262	24.3738
LtaP10.0040	11	52.8	24.2287	1.24639	4	23.6	22.7021	-0.280215	10	52.8	23.0602	0.077925	11	52.8	22.6846	-0.297655	5	25	22.6424	-0.339865	6	30.6	22.3454	-0.636885	8	38.9	22.3425	-0.639765	11	52.8	23.0934	0.111095	10	52.8	23.1879	8	37.5	22.7767	22.9823
LtaP36.6620	2	6.3	18.1004	1.24209	0	0	15.5678	-1.29058	2	6.3	18.3586	1.50029	2	6.3	19.3651	2.50682	0	0	16.4086	-0.449705	2	6.3	18.789	1.9307	0	0	15.3092	-1.54915	2	6.3	19.2837	2.42542	0	0	16.2143	1	2.2	17.5024	16.8583
LtaP36.3440	1	0.4	16.6112	1.24119	1	0.4	22.4907	7.12063	2	0.8	18.703	3.33299	2	0.8	17.0544	1.68437	2	0.8	17.6747	2.30462	1	0.4	18.3396	2.96957	1	0.4	21.7209	6.35088	1	0.3	20.7139	5.34385	0	0	15.8853	0	0	14.8548	15.37
LtaP16.0440	12	64.8	25.3547	1.2368	11	57.9	24.2857	0.16779	11	64.8	24.451	0.33317	11	64.8	24.6043	0.4864	10	64.2	24.4534	0.33549	11	64.8	24.59	0.47207	11	64.8	24.8491	0.73122	12	64.8	25.1345	1.01665	11	64.8	23.8219	11	64.8	24.4138	24.1179
LtaP35.0700	2	1.3	18.1504	1.23616	1	0.6	17.6692	0.75495	8	4.8	20.6623	3.74807	10	6.7	21.0966	4.18236	4	2.2	18.6415	1.72721	2	1.1	17.0501	0.13581	2	1.1	17.9082	0.99399	3	2.2	19.1957	2.28143	0	0	17.4201	0	0	16.4084	16.9142
LtaP07.0070	2	9.9	18.4171	1.23484	0	0	15.2196	-1.96265	2	9.9	18.9251	1.74287	2	9.9	17.8574	0.675115	1	5.2	18.3004	1.1181	1	5.2	17.4488	0.266515	2	9.9	18.5722	1.38987	2	9.9	18.0693	0.887055	2	9.9	18.2849	1	4.7	16.0797	17.1823
LtaP32.0410	2	3.3	17.0803	1.23413	0	0	16.0102	0.16409	0	0	16.8132	0.9671	1	1.9	16.9237	1.07757	0	0	14.9697	-0.87644	2	3.3	17.8615	2.01532	0	0	14.2505	-1.59567	1	1.9	17.0763	1.23016	0	0	15.7544	0	0	15.9378	15.8461
LtaPcontig477-1	15	47.7	26.7174	1.22953	6	23.9	24.6365	-0.85135	14	44.7	25.3286	-0.15927	15	47.7	25.1248	-0.36306	15	53	25.1973	-0.29058	13	44.7	24.7609	-0.72694	14	44.7	25.3038	-0.18403	14	44.7	25.3825	-0.1053	14	44.7	25.8335	14	44.7	25.1422	25.4879
LtaP20.0460	2	3.1	18.4156	1.2279	0	0	16.3297	-0.85807	0	0	16.1669	-1.02083	2	2.8	18.063	0.87524	0	0	14.8542	-2.33353	1	2	17.8775	0.68975	0	0	14.6065	-2.58121	0	0	14.3139	-2.87385	2	2.8	18.1767	0	0	16.1987	17.1877
LtaP17.1330	2	4	19.3561	1.21186	2	3.6	18.6281	0.483815	2	3.6	18.2597	0.115425	3	5.8	19.287	1.14271	2	4	18.9598	0.815555	3	5.8	19.0079	0.863665	2	3.6	18.4721	0.327865	3	5.8	19.8409	1.69669	2	3.6	17.9429	2	3.6	18.3456	18.1442
LtaP29.2840	3	3.7	17.4562	1.20737	0	0	16.7384	0.48957	4	5.5	18.1785	1.92968	3	4.5	18.1329	1.88403	5	7.1	18.4716	2.22278	1	1.2	21.6039	5.35508	3	3.7	18.4882	2.23939	4	5.9	19.5554	3.30654	2	2.3	17.3806	0	0	15.117	16.2488
LtaP09.0730	11	25.2	23.5192	1.1959	7	17.3	22.3656	0.042355	10	23.3	22.6451	0.321805	12	27.2	23.368	1.04473	11	24.7	22.6163	0.293055	9	21.6	22.8144	0.491165	11	25.8	23.6928	1.36959	11	25.8	23.1881	0.864815	9	20.8	22.9427	5	14.6	21.7039	22.3233
LtaP07.0160	4	6.8	20.7205	1.17795	1	2.2	19.4701	-0.07246	3	5.5	20.2245	0.68192	4	6.8	20.7506	1.20803	2	3.6	19.8554	0.31284	4	6.8	20.4331	0.89053	2	4.1	20.7117	1.16916	4	6.8	20.7016	1.15904	3	5.5	19.8032	1	2.2	19.2819	19.5425
LtaP17.0950	9	47.6	23.6792	1.16994	2	14.7	21.1634	-1.34586	9	47.6	22.2807	-0.228485	9	54.5	22.4347	-0.074535	5	35	21.9994	-0.509845	8	47.6	22.1281	-0.381115	8	49.7	22.6624	0.153135	8	47.6	22.8592	0.349955	8	42.7	22.7719	8	47.6	22.2466	22.5092
LtaP35.5220	2	40	20.022	1.16489	1	15.3	17.4274	-1.42969	2	40	19.9444	1.08723	2	40	20.4381	1.58094	2	40	19.5823	0.725205	2	40	19.3396	0.482525	2	40	20.5007	1.64354	2	40	20.3962	1.53911	2	40	20.2527	1	15.3	17.4616	18.8571
LtaP30.2500	17	41	25.9074	1.15936	12	30	24.0284	-0.719625	17	41	24.9596	0.211565	18	41	24.6206	-0.127405	17	39.4	25.4943	0.746285	12	29.2	23.961	-0.787025	15	36.9	25.4266	0.678575	16	36.9	25.0907	0.342625	16	39.4	25.2414	14	34.1	24.2547	24.748
LtaP26.0160	10	45	24.244	1.15521	4	19.6	22.9264	-0.16243	10	45	22.9481	-0.14066	8	40.8	22.0915	-0.99735	7	33.8	23.7211	0.63228	6	30.8	22.2352	-0.85358	8	41.2	23.052	-0.03681	8	37.1	23.013	-0.0758	8	34.6	23.3176	6	32.5	22.8601	23.0888
LtaP30.2820	1	2	18.9297	1.15158	1	2	20.4344	2.65624	0	0	17.3587	-0.419475	0	0	14.9685	-2.80971	0	0	15.2506	-2.52756	1	2	19.9079	2.12976	1	1.5	19.4446	1.6664	0	0	14.7527	-3.02543	2	3.5	19.2496	0	0	16.3067	17.7782
LtaP29.1840	7	8.9	21.7503	1.14953	1	1.6	20.7731	0.17225	7	8.9	21.4329	0.83207	8	9.8	22.0599	1.45905	5	6.2	20.8356	0.2348	6	7.5	21.4353	0.83446	5	6.8	21.3241	0.7233	8	9.8	22.0353	1.43453	3	4.3	21.0658	3	4	20.1358	20.6008
LtaP26.1170	15	24.6	24.2902	1.14928	16	25.7	24.8626	1.72169	16	25.7	24.1406	0.99973	15	24.6	23.9361	0.79517	15	23.2	23.3266	0.18573	12	20	22.5239	-0.61698	14	23.9	23.7952	0.65431	16	27	23.7477	0.60676	16	25.7	23.4317	12	21.4	22.8501	23.1409
LtaP36.3490	3	28.6	23.054	1.14372	3	28.6	21.1892	-0.721095	3	28.6	21.6605	-0.249785	3	28.6	21.6077	-0.302575	3	28.6	21.3223	-0.587985	3	28.6	20.9572	-0.953115	3	28.6	21.8708	-0.039445	3	28.6	22.117	0.206715	3	28.6	22.2355	3	28.6	21.585	21.9103
LtaP04.0800	13	14.1	22.5649	1.12014	1	1	18.2454	-3.19928	8	9.3	20.9792	-0.465535	14	15.8	22.6592	1.21449	10	9.9	20.7702	-0.674475	10	11.3	21.4054	-0.039305	13	14.7	22.4298	0.985075	11	12.3	22.5575	1.11282	11	12	22.6306	6	7.7	20.2588	21.4447
LtaP13.0840	1	2.5	17.4598	1.11782	0	0	15.2265	-1.11543	0	0	15.2599	-1.08206	0	0	15.0257	-1.31628	0	0	14.6793	-1.66269	0	0	15.2977	-1.04428	0	0	14.9077	-1.43426	0	0	13.7801	-2.56192	2	4.7	16.8642	0	0	15.8197	16.342
LtaP32.1310	2	2.9	18.4469	1.11518	0	0	16.8736	-0.45813	1	1.4	18.739	1.40724	2	2.9	19.066	1.73423	0	0	16.8134	-0.51835	0	0	15.3425	-1.98925	0	0	15.5316	-1.80011	2	2.9	18.5256	1.19386	1	1.4	16.3472	1	1.5	18.3162	17.3317
LtaP20.0090	3	5.9	20.2545	1.11292	0	0	15.5912	-3.5504	3	5.9	19.1228	-0.01877	1	1.6	18.4167	-0.72491	2	3.8	19.1212	-0.02046	0	0	16.2064	-2.93521	2	3.7	19.1629	0.02133	3	5.9	18.848	-0.29365	3	5.9	19.163	2	3.7	19.1202	19.1416
LtaP30.2740	2	8.5	18.0159	1.08168	1	5.6	18.4659	1.53174	2	8.5	17.7356	0.80139	1	5.6	17.77	0.83581	2	8.5	18.5158	1.58159	1	5.6	17.5194	0.5852	1	5.6	18.1291	1.19496	2	8.5	18.8997	1.96551	1	5.6	17.9561	0	0	15.9122	16.9342
LtaP36.4220	2	9.5	18.4639	1.07318	0	0	16.8854	-0.505365	1	4.6	18.1229	0.732205	2	9.5	18.9317	1.54096	2	9.5	18.3068	0.916115	1	4.6	18.084	0.693275	1	4.6	18.2035	0.812745	2	9.5	19.4292	2.03843	1	4.6	17.4506	1	4.6	17.3309	17.3907
LtaP32.2360	4	18.9	20.9407	1.07266	0	0	16.5141	-3.35395	2	12	18.7895	-1.07854	1	6	18.9993	-0.86872	4	18.9	19.2645	-0.60353	0	0	17.0704	-2.79761	0	0	15.3277	-4.54036	4	18.9	20.8817	1.0137	1	6	18.7635	3	18	20.9726	19.868
LtaP08.0350	6	8.2	20.5273	1.07162	3	4.2	19.4926	0.036915	5	6.9	19.7631	0.307505	6	8.2	20.6705	1.21483	4	5.1	19.2992	-0.156435	6	8.2	20.3086	0.852995	5	6.9	20.4977	1.04211	6	8.2	20.7362	1.28056	3	5.2	19.2076	3	4.4	19.7037	19.4556
LtaP32.2800	10	13.5	21.3236	1.06336	5	5.9	21.0989	0.838665	9	10.6	21.0302	0.769995	10	14.2	21.574	1.31379	5	6.4	20.062	-0.198225	6	6.6	20.6697	0.409495	6	7.5	20.8243	0.564115	11	13.3	21.4148	1.15458	9	11.8	20.9927	4	5.4	19.5277	20.2602
LtaP19.0960	4	4.9	20.3739	1.06266	1	1.5	19.6625	0.351255	3	4	19.5804	0.269165	3	3.8	19.3188	0.007545	2	2.4	19.1298	-0.181395	1	1.5	18.9851	-0.326115	1	1.5	19.0403	-0.270985	3	3.8	19.3635	0.052225	3	3.8	19.3241	2	2.8	19.2984	19.3112
LtaP05.0470	2	3.9	19.1727	1.05768	0	0	17.1203	-0.99463	2	3.9	17.2627	-0.85227	2	3.9	16.728	-1.38697	1	2.4	14.6667	-3.44828	0	0	16.8387	-1.27624	1	1.6	17.3063	-0.80871	1	2.4	17.1333	-0.9817	2	3.9	18.9349	2	3.9	17.2951	18.115
LtaP06.0240	2	10.9	17.3218	1.05279	0	0	15.4413	-0.82772	1	2.9	17.0349	0.76584	2	10.9	17.2743	1.00526	1	2.9	17.5781	1.30909	2	10.9	20.7184	4.44937	1	2.9	17.8581	1.58906	2	10.9	17.2856	1.01659	0	0	15.5521	0	0	16.986	16.2691
LtaP20.1110	3	5.7	19.8504	1.04456	1	1.7	18.5554	-0.25045	2	4.1	19.1578	0.35198	2	4.1	18.246	-0.55981	2	4.1	18.8603	0.05448	0	0	15.5648	-3.24106	0	0	16.7133	-2.0925	3	5.7	19.5004	0.69451	3	5.7	18.732	2	4.1	18.8797	18.8058
LtaP32.3010	16	16.4	23.0928	1.04257	3	3.8	20.74	-1.31027	14	16.7	22.3742	0.323995	19	20.4	23.3423	1.29207	13	13.7	22.1614	0.111115	14	14.5	22.2966	0.246385	14	16.6	22.9066	0.856305	17	18.8	23.0072	0.956965	17	18.1	22.5956	8	9.1	21.5049	22.0503
LtaP18.0320	12	40.2	24.3086	1.03662	8	23.8	23.7793	0.507335	13	44.5	23.4468	0.174905	13	44.5	23.2707	-0.001215	14	45.5	23.2808	0.008865	11	38.1	22.6181	-0.653785	9	27.4	22.3342	-0.937685	13	44.5	24.0885	0.816605	11	33.5	22.7013	12	40.2	23.8426	23.2719
LtaP32.0020	2	5.3	19.2403	1.03065	0	0	15.7039	-2.50572	2	5.3	18.7341	0.524415	1	2.8	18.5429	0.333255	1	2.8	18.3785	0.168865	0	0	16.4419	-1.76773	1	2.8	18.9833	0.773665	2	5.3	18.3841	0.174445	1	2.8	18.7748	0	0	17.6446	18.2097
LtaP36.2020	8	33.9	22.6418	1.02468	2	22.9	20.2166	-1.40052	8	38.6	22.478	0.86093	9	41.8	22.3296	0.71248	7	40	22.6172	1.00014	6	26.1	20.7062	-0.91092	6	22.7	21.1387	-0.47837	6	36.1	22.7025	1.0854	6	33.9	21.7738	4	23.1	21.4603	21.6171
LtaP29.0280	5	18.4	20.8512	1.02195	1	4.5	17.9919	-1.83731	3	9.4	19.098	-0.731225	5	18.4	18.6313	-1.19793	4	18.4	18.7079	-1.12137	3	9.4	18.7556	-1.07362	4	13.9	19.958	0.128795	5	18.4	19.1184	-0.710775	5	18.4	20.6572	4	13.9	19.0013	19.8292
LtaP28.2040	1	2.3	17.393	1.00376	0	0	16.5365	0.14733	2	3.6	17.5094	1.12023	2	3.9	17.6198	1.23057	1	1.6	18.6792	2.28996	4	7	21.3983	5.00912	1	2.3	18.1505	1.76125	2	3.6	17.975	1.58579	1	2.3	17.346	0	0	15.4324	16.3892
LtaP06.0410	2	2.3	18.0892	0.999305	0	0	16.4234	-0.666505	1	1	15.4591	-1.63076	2	2.3	16.7129	-0.376975	1	1.3	18.0252	0.935305	2	2.3	18.3267	1.23685	1	1.3	18.5755	1.48565	2	2.3	17.3343	0.244415	2	2.3	18.0064	0	0	16.1733	17.0899
LtaP20.1640	6	31.5	24.4955	0.99421	3	15.4	23.6373	0.13602	5	27.2	23.5568	0.05553	5	27.2	23.0164	-0.48493	6	31.5	23.6256	0.12425	4	18.6	22.7764	-0.72487	4	18.6	22.876	-0.62526	6	31.5	24.0632	0.56193	4	18.6	23.0714	4	18.6	23.9312	23.5013
LtaP14.1320	2	15.1	20.8912	0.98986	2	15.1	20.376	0.47469	2	15.1	18.9927	-0.90866	2	15.1	19.6426	-0.25869	2	15.1	19.5212	-0.38013	1	6.6	19.1008	-0.80056	2	15.1	19.4332	-0.46814	2	15.1	19.9275	0.02614	2	15.1	19.9489	2	15.1	19.8537	19.9013
LtaP15.0570	7	31.8	21.9321	0.985135	4	15.7	21.1246	0.177675	7	31.8	21.4413	0.494335	6	26.3	22.1978	1.25078	7	31.8	21.364	0.417015	7	31.8	22.0225	1.07548	7	31.8	22.4632	1.51626	7	31.8	21.9368	0.989815	6	26.3	21.1895	7	31.8	20.7045	20.947
LtaP35.2120	1	0.9	17.7452	0.97722	1	0.9	18.7839	2.01597	0	0	14.2349	-2.53308	3	3.2	18.9618	2.19383	1	1.4	15.2994	-1.46851	1	0.9	18.5446	1.77662	0	0	16.3467	-0.42123	2	2.3	19.2325	2.4646	0	0	14.8009	2	2.8	18.735	16.7679
LtaP35.2470	2	51.1	20.9719	0.976295	2	39.1	19.4592	-0.536385	2	52.2	21.2753	1.27965	2	52.2	21.7103	1.71471	2	52.2	21.4563	1.46067	2	48.9	19.8884	-0.107175	2	52.2	21.1104	1.11483	2	51.1	21.3172	1.32156	2	42.4	21.1621	2	39.1	18.8291	19.9956
LtaP29.2890	2	3.4	18.2963	0.95339	1	1.9	18.6598	1.31681	2	3.4	18.8724	1.52945	3	4.8	19.4157	2.07271	2	3.4	18.5798	1.23681	2	3.4	18.7594	1.41647	1	1.5	18.5372	1.19421	2	3.4	18.7427	1.3997	1	1.5	18.7084	0	0	15.9775	17.343
LtaP32.3860	22	30.7	23.9677	0.947905	7	10.6	23.026	0.006175	19	28.7	23.5385	0.518665	20	28.5	23.9788	0.958945	16	23.7	23.1072	0.087345	19	25.5	23.7881	0.768245	18	25.7	24.2108	1.191	20	27.6	23.3052	0.285405	17	23.7	23.5656	14	21.3	22.474	23.0198
LtaP35.3320	6	29.3	23.0792	0.946115	4	17.6	21.4666	-0.666445	5	28.7	21.518	-0.615055	5	28.7	21.6735	-0.459585	4	24.5	21.5811	-0.551935	4	23.4	21.1601	-0.972965	2	12.8	21.8012	-0.331835	5	28.7	21.7048	-0.428315	6	29.3	22.6789	5	25	21.5872	22.1331
LtaP36.7230	2	6.6	20.5922	0.936035	3	6.8	20.2937	0.637485	3	9.6	20.0646	0.408425	5	17.8	21.2412	1.58502	3	9.6	19.6019	-0.054245	3	11.7	20.8117	1.15548	2	6.6	20.8455	1.18933	4	14.8	21.0076	1.3514	4	14.8	20.4252	2	6.6	18.8871	19.6562
LtaP13.1250	0	0	15.5891	0.929195	0	0	16.0173	1.35741	0	0	15.2218	0.561955	0	0	16.0592	1.3993	1	1.7	13.9373	-0.722585	0	0	15.0552	0.395265	1	1.6	22.6699	8.01004	1	1.6	21.8688	7.20891	0	0	14.8147	0	0	14.5051	14.6599
LtaP32.0390	4	17.5	21.8784	0.92277	1	4.6	23.2065	2.25093	2	7.7	20.1959	-0.75968	2	9.6	20.8464	-0.10924	4	15.3	21.74	0.78439	7	26	25.8264	4.87084	4	17.5	22.6388	1.68316	5	15.3	21.4267	0.47115	1	4.9	19.332	3	12.6	22.5792	20.9556
LtaP26.0860	10	16.8	21.066	0.91953	2	3.2	21.1811	1.03461	6	10.7	20.9413	0.79489	9	13.6	20.0613	-0.08515	2	3.2	19.8451	-0.30137	3	5.4	20.1233	-0.0232	8	12.9	22.5889	2.44243	11	15.7	22.6079	2.46149	3	5.4	19.5259	3	4.4	20.767	20.1465
LtaP21.1230	6	39.2	24.0047	0.901605	5	33.6	22.4849	-0.618235	5	33.6	23.0181	-0.084985	6	39.2	23.202	0.098955	5	33.6	22.0731	-1.03002	5	33.6	22.7387	-0.364355	5	33.6	23.069	-0.034075	6	39.2	23.3393	0.236235	5	33.6	23.3546	5	33.6	22.8516	23.1031
LtaP04.1170	1	5.3	17.8567	0.891005	0	0	17.7079	0.742175	2	12.8	18.8622	1.89653	2	12.8	19.8661	2.90035	2	12.8	19.1028	2.13704	1	5.3	18.8217	1.85597	1	5.3	18.689	1.72329	2	12.8	19.4004	2.43473	0	0	15.3723	1	5.3	18.5591	16.9657
LtaP36.3890	12	49.1	22.3279	0.889025	3	16.8	20.7878	-0.651065	9	46.3	21.4987	0.059855	9	42.5	21.2796	-0.159235	10	40.2	20.6596	-0.779245	7	33.6	20.9303	-0.508525	4	23.8	20.3756	-1.06327	10	48.6	21.5961	0.157275	8	39.3	21.1054	6	33.6	21.7723	21.4389
LtaP29.1990	1	2.1	17.464	0.881605	1	2.1	18.4247	1.84233	0	0	17.8412	1.25885	1	2.1	17.6621	1.07979	1	2.5	17.8123	1.22997	0	0	16.1281	-0.454255	0	0	15.9439	-0.638455	1	2.1	18.2634	1.68108	0	0	15.0542	1	2.1	18.1105	16.5823
LtaP34.2520	2	5.6	19.0998	0.879245	2	5.6	17.8498	-0.370735	3	9.7	19.0557	0.835205	3	9.7	18.5141	0.293595	2	7.5	18.3	0.079505	1	3.3	17.6603	-0.560255	2	5.6	18.6545	0.433985	3	9.7	18.6069	0.386395	1	3.3	18.4775	1	3.3	17.9635	18.2205
LtaPcontig47-1	9	41	23.9084	0.87864	6	34.7	22.2466	-0.78317	8	36.5	22.7947	-0.23502	7	36.5	22.8081	-0.22165	6	32	22.7311	-0.29866	8	36.5	22.7393	-0.29043	6	31.5	22.1591	-0.87066	7	31.5	23.0868	0.0571	8	36.5	23.0244	6	27	23.0351	23.0297
LtaP12.0640	5	8	20.2075	0.865705	1	1.2	18.3267	-1.01515	3	4.5	18.6845	-0.657335	5	8	19.7327	0.390905	3	4.5	18.8563	-0.485475	2	3.4	18.6958	-0.646075	3	4.5	20.3776	1.03579	5	8	19.1774	-0.164425	4	5.9	20.651	1	1.8	18.0327	19.3418
LtaP21.0740	7	42.9	24.0131	0.86264	4	30.5	21.6393	-1.51117	7	42.9	22.5175	-0.63297	7	42.9	23.1879	0.03743	7	42.9	22.1769	-0.97356	5	41.9	21.5964	-1.55403	6	37.1	22.5293	-0.6211	7	42.9	23.2839	0.13346	7	42.9	22.9965	7	42.9	23.3044	23.1504
LtaP15.1130	3	36.4	19.4121	0.862035	0	0	16.6469	-1.90322	3	36.4	18.4038	-0.146315	2	22.7	18.2018	-0.348355	2	22.7	20.0497	1.49955	0	0	15.906	-2.64413	0	0	16.5886	-1.96155	3	36.4	19.7557	1.2056	2	24.5	18.0861	1	13.6	19.0141	18.5501
LtaP30.0180	2	5.2	21.4758	0.84792	2	5.2	20.6969	0.06904	2	5.2	20.8914	0.26352	2	5.2	19.8363	-0.79159	3	9.2	21.0348	0.40694	2	5.2	20.1577	-0.47018	2	5.2	21.1403	0.51238	2	5.2	21.0548	0.42688	2	5.2	20.8199	2	5.2	20.4358	20.6279
LtaP28.2250	1	1.5	16.4343	0.8473	1	1.5	15.4084	-0.1786	1	2.9	17.1084	1.52137	1	2.9	16.9912	1.40412	0	0	15.3652	-0.22178	0	0	15.9757	0.38867	1	1.5	15.6912	0.10418	2	4.5	17.6702	2.08321	0	0	15.6756	0	0	15.4985	15.587
LtaP29.2710	7	15.8	22.1619	0.84296	0	0	16.1862	-5.13277	5	12.6	22.3929	1.07398	8	20.2	21.8027	0.48378	9	22.2	22.5498	1.23082	8	17.9	22.2081	0.88914	7	16.9	22.7189	1.39992	8	20.2	22.3863	1.06736	7	16.9	22.4433	5	11.5	20.1946	21.319
LtaP34.0680	3	11.1	21.4281	0.835655	0	0	16.3421	-4.25031	3	11.1	20.1181	-0.474355	2	8.8	20.938	0.345545	2	8.8	19.838	-0.754425	2	8.8	19.9945	-0.597905	2	8.8	21.7099	1.11744	3	11.1	21.5773	0.984895	3	11.1	21.591	2	8.8	19.5939	20.5924
LtaP28.1090	10	60.3	25.8355	0.82121	8	59.5	25.6512	0.63688	10	60.3	25.5139	0.49963	10	60.3	25.4668	0.45247	10	60.3	25.9924	0.97813	9	59.5	25.4517	0.43743	8	59.5	25.4758	0.46147	10	60.3	25.4423	0.42797	10	60.3	25.0122	10	60.3	25.0164	25.0143
LtaP26.2080	3	3.4	17.7719	0.817205	1	1.2	17.8657	0.910965	2	2.5	17.9337	0.978935	4	4.7	19.1198	2.16512	2	2.5	17.9281	0.973385	3	3.5	18.6436	1.68893	2	2.5	18.5201	1.56536	3	3.5	19.1897	2.23494	1	1.3	16.9711	1	1.2	16.9384	16.9547
LtaP04.1050	1	0.9	17.5044	0.810735	1	0.8	17.6074	0.913735	1	0.8	17.6654	0.971725	2	1.7	18.8626	2.16893	1	0.8	17.4735	0.779835	2	1.7	18.2557	1.56204	1	0.8	17.6626	0.968945	2	1.7	17.8739	1.18021	0	0	14.8682	2	1.7	18.5191	16.6937
LtaP34.2610	4	16.1	20.5988	0.80462	1	5.1	19.3335	-0.46065	2	10.2	19.2823	-0.51191	3	11	18.8864	-0.90775	3	15.3	19.1397	-0.65447	0	0	16.0022	-3.79199	1	5.1	19.1163	-0.67789	4	16.1	20.7915	0.9973	1	5.1	18.8107	3	15.3	20.7776	19.7942
LtaP26.1960	4	11.6	20.7722	0.793225	1	5	19.6698	-0.309245	4	11.6	19.6812	-0.297825	3	9.5	19.3951	-0.583935	2	4.6	19.13	-0.849035	2	7	18.8828	-1.09625	3	6.6	19.4868	-0.492265	3	9.5	19.2803	-0.698745	4	11.6	19.9738	3	9.5	19.9843	19.979
LtaP25.0190	3	5.2	20.2423	0.791385	2	2.9	18.8712	-0.579705	2	2.9	19.4669	0.015995	3	5.2	18.9563	-0.494565	2	2.9	18.2035	-1.24741	2	2.9	18.5183	-0.932575	2	2.9	19.5182	0.067365	3	5.2	18.8605	-0.590365	2	3.8	19.643	3	5.2	19.2587	19.4509
LtaP01.0430	8	39.5	24.1446	0.78926	3	13	22.8987	-0.45667	8	39.5	22.7851	-0.57026	8	39.5	22.8362	-0.51911	7	39.5	23.2313	-0.12404	8	39.5	23.142	-0.21335	7	28	23.194	-0.16138	8	39.5	23.565	0.20965	7	39.5	23.5902	8	39.5	23.1205	23.3554
LtaP14.1510	6	7.2	20.9222	0.78453	2	2	19.4729	-0.66481	3	2.9	19.4165	-0.72118	6	7.2	21.0603	0.92262	6	7	19.9625	-0.17516	9	11	23.3384	3.20068	6	7.2	22.0126	1.8749	6	7.2	21.0711	0.9334	6	7	19.8471	5	5.5	20.4283	20.1377
LtaP32.0480	2	50.6	23.0267	0.78236	2	19.7	22.846	0.60167	2	56.4	23.4886	1.2443	2	56.4	23.7901	1.54574	2	49	22.2818	0.03747	2	50.6	22.5008	0.25653	2	49.4	23.2523	1.00802	2	50.6	24.3113	2.06695	2	50.6	22.2457	2	50.6	22.243	22.2443
LtaP36.3640	2	4	17.6819	0.780925	0	0	17.3189	0.417895	0	0	14.5154	-2.38556	2	4	19.0111	2.1101	0	0	16.9247	0.023705	0	0	15.9582	-0.942795	0	0	16.1786	-0.722355	2	4	17.8187	0.917705	1	2.5	17.4345	0	0	16.3674	16.901
LtaP36.5050	21	50.6	24.5738	0.771295	12	30.8	23.7629	-0.039515	17	43.3	23.717	-0.085445	23	54.7	24.8892	1.08674	16	39.4	23.6437	-0.158735	20	49.7	24.5124	0.709985	16	40.3	24.7016	0.899145	22	54.7	24.4375	0.635065	16	41.4	24.1547	15	38.3	23.4502	23.8025
LtaP29.2560	3	30.8	19.2878	0.765835	0	0	16.3123	-2.20967	2	21.5	18.2225	-0.299455	3	30.8	18.3448	-0.177105	2	20.3	18.3568	-0.165115	2	20.3	18.1636	-0.358285	1	11	17.3468	-1.17512	3	30.8	18.7917	0.269805	2	21.5	17.5482	1	11	19.4957	18.5219
LtaP35.4160	3	7.7	19.5352	0.76444	0	0	16.177	-2.59382	1	4.1	19.2377	0.46689	4	9.8	20.4827	1.71189	3	8.2	19.2815	0.51077	2	6.2	19.7933	1.02252	1	2.1	19.4699	0.69915	4	9.8	19.8579	1.08711	3	8.2	19.1275	1	4.1	18.4141	18.7708
LtaP03.0920	1	5.5	16.8416	0.763855	0	0	16.7362	0.658485	0	0	17.4125	1.33483	1	5.5	16.5206	0.442865	1	3.4	16.9514	0.873695	2	8.9	19.4387	3.36104	1	3.4	16.7828	0.705065	0	0	13.7305	-2.34722	0	0	16.6919	0	0	15.4635	16.0777
LtaP36.2140	1	0.9	17.1513	0.761115	1	0.9	17.1098	0.719695	1	0.9	16.6863	0.296205	1	0.9	17.8262	1.43605	1	0.9	16.9335	0.543395	1	0.9	17.1339	0.743775	1	0.9	17.0081	0.617965	1	0.9	17.7851	1.39494	2	1.7	17.9002	0	0	14.8801	16.3901
LtaP11.1100	8	56.9	22.5992	0.756425	4	30.8	21.9653	0.122595	7	50.8	22.1909	0.348165	8	56.9	22.4552	0.612445	6	42.3	22.5158	0.673055	5	33.1	22.0753	0.232525	6	40	22.5446	0.701895	8	56.9	22.7188	0.876075	7	50.8	21.6964	7	46.2	21.9891	21.8427
LtaP36.3380	5	6.3	20.1891	0.751615	0	0	16.7755	-2.66195	5	6.5	19.6309	0.193465	4	5.6	19.5075	0.070055	5	6.5	20.0147	0.577235	4	5	19.1125	-0.324985	3	4	19.3187	-0.118755	5	6.5	20.1429	0.705505	2	2.5	19.8203	5	5.9	19.0546	19.4374
LtaP36.0780	2	3	17.3965	0.74885	1	1.3	18.339	1.69131	3	3.3	18.6561	2.00846	3	4.6	18.3135	1.66585	3	4.6	18.2497	1.60207	0	0	15.4375	-1.21018	2	2.9	18.0712	1.42353	1	1.3	17.316	0.66838	3	3.3	16.8062	1	1.4	16.489	16.6476
LtaP36.3990	2	9	19.5006	0.74601	1	5.1	18.2503	-0.50434	1	5.1	18.3897	-0.3649	1	5.1	18.0045	-0.75012	2	9	18.9517	0.19708	0	0	15.0388	-3.71577	1	5.1	16.653	-2.10162	2	9	19.7121	0.95746	2	9	17.8716	1	5.1	19.6376	18.7546
LtaP33.3500	3	33.8	21.105	0.73947	1	22.8	19.1085	-1.25705	2	33.8	19.9003	-0.46521	3	33.8	19.8425	-0.52306	1	22.8	19.8845	-0.48107	2	33.8	20.9838	0.61829	3	33.8	20.7155	0.34994	2	33.8	20.1408	-0.22472	3	33.8	20.3146	1	22.8	20.4165	20.3655
LtaP33.0840	2	10.7	19.0525	0.737455	1	4.3	18.3024	-0.012695	2	10.7	19.1979	0.882865	2	10.7	18.5763	0.261255	2	10.7	18.7529	0.437795	1	4.3	17.9815	-0.333595	1	4.3	18.7339	0.418865	2	10.7	17.8959	-0.419205	1	4.3	17.9739	2	10.7	18.6563	18.3151
LtaP10.1290	2	3.4	17.6216	0.733795	0	0	16.2736	-0.614215	3	4.6	17.5875	0.699625	2	3.4	17.6896	0.801775	2	3.4	18.1147	1.22687	1	1.8	17.6856	0.797805	3	4.6	18.4149	1.52708	3	4.6	18.2805	1.39264	1	1.6	17.2543	0	0	16.5214	16.8878
LtaP31.1000	19	63.9	24.9157	0.729	11	42.5	24.722	0.53533	16	60	24.9271	0.7404	20	65.4	25.4933	1.30656	17	59.7	24.7323	0.54561	17	63.9	24.7757	0.58905	16	59.2	24.6319	0.44525	20	65.4	25.3824	1.19572	15	59.2	24.2225	14	54.4	24.1509	24.1867
LtaP27.0620	16	32.4	23.7184	0.727725	6	13	22.862	-0.128605	18	32.2	23.7593	0.768645	20	34.8	24.2323	1.24163	14	24	23.7066	0.715975	15	30.7	23.5746	0.583975	15	28.5	24.1983	1.20763	17	32	23.4668	0.476105	15	29.2	23.1624	14	27.2	22.8188	22.9906
LtaP34.0660	8	9.8	22.0181	0.725145	4	5	21.0728	-0.220155	6	8.8	21.2636	-0.029405	11	15.6	21.2661	-0.026825	5	8.5	21.0847	-0.208305	6	8.8	21.2276	-0.065385	9	11.2	22.4629	1.16994	9	14.2	21.9196	0.626615	7	8.8	21.9178	6	10.8	20.6681	21.293
LtaP35.0690	3	4.5	19.6767	0.724995	1	1.2	19.1391	0.187405	2	2.3	19.4368	0.485165	3	4.5	17.9423	-1.00937	3	4.5	18.3226	-0.629055	1	1.2	18.0787	-0.872995	1	1.2	18.3094	-0.642315	2	2.3	18.8579	-0.093755	3	4.5	19.0795	1	1.2	18.8239	18.9517
LtaP12.0460	4	4.8	20.3776	0.724485	1	1.3	18.7235	-0.929615	4	4.8	19.5865	-0.066605	4	4.8	18.9142	-0.738885	4	4.8	19.4237	-0.229465	1	1.3	18.7734	-0.879695	3	3.6	19.057	-0.596145	4	4.8	19.7399	0.086815	4	4.8	19.9119	3	3.6	19.3943	19.6531
LtaP17.0100	15	38.5	24.6607	0.72396	9	23.2	23.0379	-0.8988	14	34.1	24.252	0.31525	15	37	24.2449	0.30816	12	26.3	26.6563	2.71962	9	22.3	28.8683	4.93159	9	24.9	23.1816	-0.75511	16	38.5	25.0672	1.1305	10	23.8	23.7827	11	24.3	24.0908	23.9367
LtaP16.1220	2	2.3	18.1893	0.71676	1	1.2	18.5246	1.0521	1	1.1	17.4039	-0.06858	2	2.3	17.0504	-0.42211	1	1.1	17.769	0.29652	0	0	17.5218	0.04929	0	0	15.7315	-1.741	2	2.3	17.8577	0.38526	0	0	16.4783	1	1.2	18.4667	17.4725
LtaP33.0130	2	8	19.5965	0.712055	1	4.3	18.5626	-0.321755	2	8	18.9615	0.077155	2	8	19.0461	0.161725	1	3.7	18.7845	-0.099905	2	8	20.2031	1.31871	2	8	19.5119	0.627515	1	3.7	19.6603	0.775885	2	8	19.215	2	8	18.5538	18.8844
LtaP32.0800	2	4.9	19.682	0.687665	1	3	19.7466	0.752195	2	4.9	19.4827	0.488365	2	4.9	18.4977	-0.496705	3	7.4	18.1784	-0.815975	1	3	18.2797	-0.714665	1	3	19.4417	0.447345	1	3	18.5226	-0.471775	2	4.9	18.8535	2	4.9	19.1352	18.9944
LtaP10.0280	2	6.4	18.1341	0.68466	0	0	15.9912	-1.45824	0	0	14.9221	-2.52732	2	7.4	17.5396	0.09013	2	7.4	18.3593	0.90985	0	0	15.4825	-1.96695	0	0	16.7016	-0.74788	2	7.8	17.3791	-0.07038	1	3.4	17.1312	0	0	17.7677	17.4494
LtaP21.0440	15	31.6	25.1128	0.684395	6	16.5	22.8298	-1.59859	12	27.3	23.8387	-0.589745	14	29.4	23.2607	-1.16771	13	28.8	23.9452	-0.483185	9	20.8	23.397	-1.03138	12	27.3	24.5325	0.104095	14	29.4	23.8514	-0.577005	15	31.6	25.1473	12	26.1	23.7095	24.4284
LtaP36.2930	6	36.5	22.1952	0.67529	1	9.5	19.9978	-1.52205	6	36.5	21.4285	-0.09139	6	36.5	21.8994	0.37952	5	31.4	20.9501	-0.56975	5	30.7	20.858	-0.66186	5	32.1	20.6148	-0.90511	6	36.5	21.8472	0.32736	6	36.5	21.2245	6	36.5	21.8152	21.5199
LtaP36.4530	4	5.7	20.9073	0.671145	1	1.4	17.0152	-3.22093	4	5.3	17.9348	-2.30133	3	4.4	18.3692	-1.86691	1	1	18.2695	-1.96661	2	2.9	16.7392	-3.49688	3	3.4	19.1958	-1.04037	2	3	17.7487	-2.48747	8	10.3	21.123	6	8.2	19.3493	20.2361
LtaP36.3870	6	60.5	24.1015	0.67006	4	47.7	23.3092	-0.12218	6	60.5	23.8735	0.44209	6	60.5	24.8369	1.40544	5	50	23.3672	-0.06423	6	60.5	23.3073	-0.12413	4	48.8	23.0035	-0.42793	6	60.5	24.9781	1.54672	5	50	23.6494	4	48.8	23.2134	23.4314
LtaP33.0050	4	39.5	24.2684	0.647965	2	18.5	23.3126	-0.307885	4	39.5	23.2043	-0.416175	4	39.5	23.2603	-0.360195	3	33.9	23.0226	-0.597865	2	26.6	23.1645	-0.455945	3	24.2	22.9634	-0.657085	4	39.5	23.5302	-0.090285	3	33.9	23.4354	3	33.9	23.8055	23.6205
LtaP29.0400	2	8.5	18.2665	0.645965	0	0	16.3757	-1.24489	2	8.5	18.0685	0.447905	1	5.4	15.0135	-2.60713	2	8.5	18.0277	0.407135	0	0	15.4264	-2.19422	0	0	14.5824	-3.03813	1	3.1	17.8876	0.266985	2	8.5	18.4622	1	5.4	16.779	17.6206
LtaP17.0430	3	3.4	19.8306	0.64298	1	2.1	16.1751	-3.01259	4	6.1	19.4226	0.23491	5	7	19.9379	0.75024	4	5.6	19.5132	0.32556	5	7	21.5815	2.39385	3	4.1	19.6876	0.49992	4	4.9	19.9823	0.79465	2	2.4	19.1554	1	1.4	19.22	19.1877
LtaP13.0710	22	12.4	22.5572	0.6406	6	3.5	21.9319	0.01536	23	12.9	22.9036	0.98708	27	14.7	22.9962	1.07964	24	13.4	22.7836	0.86706	22	11.7	23.011	1.09443	19	10.9	22.4712	0.5546	26	14.3	23.1033	1.18678	15	8.5	21.7786	14	8.3	22.0545	21.9166
LtaP28.1030	7	33.3	23.9696	0.636415	4	23.6	22.821	-0.512195	7	33.3	23.5758	0.242615	7	33.3	23.3964	0.063215	4	20.1	22.6306	-0.702525	5	28.5	23.0772	-0.255945	6	28.5	23.37	0.036845	7	33.3	23.544	0.210885	6	28.5	23.3153	4	20.1	23.351	23.3332
LtaPcontig239-1	7	57.9	23.104	0.63228	5	39.3	22.3273	-0.14445	6	40.2	22.3861	-0.0856	6	40.2	21.4894	-0.98239	6	57.9	22.1071	-0.36462	4	32.7	20.6497	-1.822	5	39.3	21.2906	-1.1811	6	40.2	22.82	0.34827	4	29	21.8639	6	57.9	23.0796	22.4717
LtaP28.2540	5	66.7	23.7287	0.63104	3	40.4	24.1019	1.00424	5	66.7	23.7745	0.6768	5	66.7	24.3934	1.29571	5	66.7	22.6651	-0.43255	5	66.7	23.2999	0.20227	5	66.7	22.8116	-0.28604	5	66.7	24.6488	1.55118	5	66.7	23.1456	5	66.7	23.0497	23.0977
LtaP31.1030	2	2.8	17.4999	0.62922	0	0	16.597	-0.27362	1	1.4	18.4416	1.57093	0	0	14.1359	-2.7348	2	2.6	19.6392	2.76849	1	1.4	17.8517	0.98099	1	1.4	17.8607	0.98999	0	0	15.0694	-1.80124	1	1.4	17.819	0	0	15.9223	16.8707
LtaP27.0560	1	4.7	20.3429	0.629	2	6.9	19.4174	-0.29652	4	14.7	20.0885	0.37459	4	14.7	19.7779	0.06402	2	9.7	19.3982	-0.31571	2	9.7	18.648	-1.06588	1	4.7	19.437	-0.27688	4	14.7	19.9463	0.23246	3	11.9	19.7823	4	14.7	19.6455	19.7139
LtaP19.0390	9	35.8	23.454	0.62868	5	22.5	22.1314	-0.69397	7	29.8	22.9542	0.12888	9	47.7	22.3864	-0.43894	8	29.8	21.6877	-1.13767	7	34.4	22.0818	-0.74355	7	29.8	23.1619	0.33657	8	35.8	22.6739	-0.15144	8	35.8	23.2081	8	35.8	22.4425	22.8253
LtaPcontig321-1	2	10.4	20.1283	0.614255	0	0	15.6675	-3.84657	1	3.2	20.41	0.895925	2	10.4	19.9963	0.482265	1	3.2	20.1406	0.626535	1	3.2	18.8433	-0.670765	2	10.4	21.4481	1.93409	2	10.4	21.7015	2.18743	1	3.2	18.9829	2	10.4	20.0451	19.514
LtaP14.0860	10	20.8	22.6274	0.609815	5	9.2	20.4741	-1.54356	14	26.2	23.1056	1.08798	13	25.3	22.4417	0.424055	14	26.3	22.958	0.940345	13	26.2	21.9904	-0.027235	18	31.2	26.1741	4.1565	19	33.4	25.5021	3.48443	14	25.1	22.3006	8	19	21.7347	22.0176
LtaP34.1680	7	11	21.2879	0.60856	0	0	15.3177	-5.36166	7	10.8	20.9935	0.31417	9	14	21.9263	1.24691	9	13.8	20.9692	0.28985	8	12.5	21.0077	0.32834	9	13.8	21.7802	1.10087	10	15.1	21.625	0.94564	7	10.8	21.0297	3	4.9	20.329	20.6794
LtaP33.2450	3	11.6	20.2954	0.60844	2	6.4	20.1982	0.51129	2	6.4	20.0501	0.36314	3	11.6	20.4207	0.73378	2	6.4	19.3164	-0.37055	2	6.4	19.8762	0.18927	2	6.4	20.5377	0.85081	2	6.4	20.0184	0.33143	2	6.4	20.0763	1	2.6	19.2976	19.6869
LtaP16.1470	3	8.5	18.5728	0.60601	0	0	16.4267	-1.54007	2	5.4	18.0547	0.08792	3	8.5	17.8538	-0.11301	3	8.5	18.3872	0.42037	0	0	15.7799	-2.18694	2	6.1	17.7933	-0.17352	2	6.1	17.3426	-0.62416	3	8.5	18.4031	1	3	17.5305	17.9668
LtaP18.0330	2	22.3	19.4722	0.59547	1	14.6	19.5478	0.67103	2	22.3	19.4526	0.57578	2	22.3	20.5605	1.6837	1	14.6	19.1505	0.27368	2	22.3	19.1681	0.29127	2	22.3	19.0918	0.21499	2	22.3	20.0606	1.18387	1	14.6	18.5894	1	14.6	19.1641	18.8768
LtaP04.1200	12	12	22.2333	0.59156	5	4.7	22.3149	0.67313	11	10.6	22.1656	0.52381	10	9.7	22.4481	0.80629	10	10.6	21.4615	-0.18028	9	8.3	21.923	0.28126	8	8.5	22.6044	0.96261	8	8.5	21.6548	0.01301	10	9.7	21.8219	7	6	21.4616	21.6418
LtaP35.2590	3	19.7	17.4676	0.581775	0	0	15.6261	-1.25971	1	5	16.9004	0.014575	3	19.7	17.2332	0.347385	3	19.7	17.4515	0.565605	2	13.3	19.3231	2.43727	1	8.3	18.0167	1.13087	2	14.7	17.7209	0.835095	2	13.3	18.0155	0	0	15.7562	16.8858
LtaP35.5020	12	26.3	22.3806	0.581065	3	8.4	21.6992	-0.100355	8	16.9	22.1212	0.321665	13	28.9	22.9633	1.16377	9	20	21.6017	-0.197855	9	19.5	21.9828	0.183265	9	19.2	23.0095	1.20998	10	23.3	22.6815	0.881975	11	25.3	22.279	7	18.1	21.32	21.7995
LtaP31.0870	6	32.9	22.26	0.57834	3	20.9	21.7072	0.02555	6	32.9	21.9025	0.22084	7	41.8	22.4395	0.75786	5	29.1	21.0515	-0.63014	6	32.9	22.3285	0.64689	4	26.6	22.5848	0.90318	6	32.9	21.9359	0.25427	5	29.1	21.9176	5	29.1	21.4457	21.6817
LtaP14.0600	12	30.6	22.7844	0.571735	5	14.8	21.5378	-0.674885	11	29.5	22.2903	0.077595	12	30.6	23.0815	0.868875	9	25.7	21.8913	-0.321315	10	25.1	22.5127	0.300005	11	29.5	23.157	0.944385	11	27.6	22.5118	0.299135	10	25.1	22.6566	7	20.3	21.7687	22.2127
LtaP27.1090	3	5.4	19.4149	0.567465	0	0	18.1446	-0.702835	3	5.4	19.0422	0.194745	2	4.2	18.9127	0.065325	2	4.2	18.2363	-0.611155	1	1.8	17.9162	-0.931235	2	4.2	19.4756	0.628135	1	1.8	18.5695	-0.277905	3	5.4	19.5715	1	1.8	18.1233	18.8474
LtaP23.1230	3	13.4	20.0373	0.562975	1	3.6	20.0321	0.557865	1	5.2	19.6024	0.128075	3	13.4	20.1092	0.634895	1	5.2	19.3194	-0.154875	2	9.8	19.2868	-0.187505	2	9.8	19.5621	0.087815	3	13.4	19.4343	-0.039985	2	8.8	18.9919	1	3.6	19.9566	19.4743
LtaP29.1230	21	16.9	23.3274	0.56285	7	6.2	22.1513	-0.61335	21	16.5	23.3153	0.55074	24	18.8	23.7515	0.98694	21	17.6	23.0882	0.32361	21	16.3	23.3491	0.58448	20	15.9	23.8088	1.04422	21	16.3	23.5537	0.78908	19	15.4	22.9291	14	10.6	22.6001	22.7646
LtaP07.0570	5	18.4	21.1885	0.555955	2	6.6	20.3977	-0.234865	3	10.5	19.1666	-1.46598	4	14.3	19.0316	-1.60093	4	14.3	18.6314	-2.00112	1	2.8	17.7593	-2.87327	3	10.5	19.2223	-1.41022	3	10.5	19.1321	-1.50044	4	14.3	20.4906	4	14.3	20.7745	20.6326
LtaP18.0700	2	3	20.0509	0.55312	2	3	23.4133	3.91552	2	3	20.2909	0.79312	1	0.7	19.8845	0.38671	2	3	19.3313	-0.16649	2	3	20.667	1.16926	1	0.7	18.5096	-0.98811	1	0.7	19.6538	0.15602	1	0.7	18.8126	2	3	20.1829	19.4977
LtaP36.0480	2	7.6	20.9256	0.5431	1	4.5	20.775	0.39245	2	7.6	20.7876	0.4051	4	15.3	22.2138	1.83126	2	7.6	20.4908	0.10828	2	7.6	21.0608	0.67825	2	7.6	20.9469	0.56438	3	11.6	20.8668	0.48426	2	7.6	20.4231	1	4.5	20.342	20.3825
LtaP15.0770	6	11.8	20.245	0.53068	0	0	16.2239	-3.49046	5	9.3	19.505	-0.20937	6	11.8	18.9929	-0.72143	3	5.3	19.4161	-0.2983	2	3.2	19.0628	-0.65153	2	3.2	19.6925	-0.02189	6	11.8	19.6159	-0.09847	4	7.2	19.3839	6	11.8	20.0449	19.7144
LtaP36.1260	2	9.5	19.0459	0.52579	1	5.4	18.8645	0.34439	2	9.5	17.6381	-0.88205	2	9.5	18.6246	0.10448	1	5.4	18.1682	-0.35192	2	9.5	19.5164	0.9963	1	5.4	18.6055	0.08533	2	9.5	17.9447	-0.5754	1	5.4	18.4522	1	5.4	18.588	18.5201
LtaP22.0950	4	4.9	20.4538	0.521935	2	1.8	19.9985	0.066635	4	4.3	20.2154	0.283485	4	4.2	19.0359	-0.895975	5	5.8	20.219	0.287155	2	2.6	19.368	-0.563875	1	1	19.185	-0.746905	4	4.3	20.1448	0.212935	3	3.3	19.346	4	4.3	20.5178	19.9319
LtaP09.0230	4	10.9	21.3975	0.516005	1	3	20.0115	-0.869945	5	12.6	21.0734	0.191905	3	7.9	20.5462	-0.335255	4	9.7	21.0495	0.168045	2	4.5	19.808	-1.07353	4	9.7	20.6145	-0.266985	5	12.6	20.874	-0.007455	5	12.6	21.21	3	7.9	20.553	20.8815
LtaP30.3500	10	27.4	21.1959	0.51378	3	6.2	20.5079	-0.17424	12	40.1	21.863	1.18093	11	36.7	21.4721	0.79	12	43.9	22.2353	1.5532	8	24.7	20.6262	-0.05586	6	18	20.3514	-0.33066	10	28.4	21.1005	0.41838	11	31.7	20.8321	6	20.4	20.5321	20.6821
LtaP32.2410	1	2.1	17.7053	0.512765	0	0	17.0609	-0.131675	1	2.1	17.3883	0.195735	2	4.7	16.5726	-0.619965	2	4.7	17.2806	0.088035	1	2.1	16.1723	-1.02024	0	0	14.6993	-2.49325	1	2.1	16.9487	-0.243875	1	2.1	16.5319	2	4.7	17.8531	17.1925
LtaP36.4480	11	25.8	22.4719	0.51001	6	15.2	22.1304	0.16855	11	26.5	22.1815	0.21964	11	26.9	23.0392	1.07735	9	21.1	21.9016	-0.06025	11	26.7	22.6168	0.65495	10	24.9	22.8005	0.83861	11	26.7	22.7491	0.78721	10	22.7	22.4975	6	14.1	21.4262	21.9619
LtaP36.0030	2	4.9	19.2958	0.50632	1	2.2	18.9494	0.15994	2	4.9	20.1141	1.32469	2	4.9	19.6954	0.90597	2	4.9	20.0485	1.25903	2	4.9	18.1767	-0.61274	1	2.2	17.996	-0.79343	2	4.9	20.7851	1.99565	1	2.2	18.4155	2	4.9	19.1634	18.7894
LtaP33.2720	2	2.5	20.2445	0.504755	0	0	15.66	-4.07974	2	2.5	19.5729	-0.166845	2	2.5	20.0136	0.273875	1	2.5	19.3535	-0.386235	1	2.5	19.1069	-0.632815	1	2.5	19.4451	-0.294655	2	2.5	19.9492	0.209495	1	2.5	19.9663	1	2.5	19.5131	19.7397
LtaP20.0520	0	0	15.9109	0.50022	0	0	15.4197	0.00892	1	2	17.4079	1.99717	3	6.1	19.0249	3.61413	0	0	15.6365	0.22576	1	2	17.2873	1.87653	1	2	16.9819	1.57119	1	2	18.2634	2.85266	0	0	15.1742	0	0	15.6472	15.4107
LtaP14.0910	2	3.1	17.0095	0.49876	0	0	15.7474	-0.76338	0	0	15.2977	-1.21307	2	3.1	16.7095	0.19878	1	1.7	16.5319	0.02117	0	0	16.14	-0.37071	0	0	16.3751	-0.13564	1	1.4	18.251	1.74029	1	1.7	15.6118	2	3.1	17.4097	16.5108
LtaP30.3050	2	5.3	18.7577	0.496765	0	0	16.1616	-2.09933	2	5.3	18.1633	-0.097685	2	5.3	17.3414	-0.919505	1	2.1	17.9925	-0.268465	0	0	15.2938	-2.96711	0	0	16.1593	-2.10168	2	5.3	18.4751	0.214145	1	2.1	17.7667	2	5.3	18.7551	18.2609
LtaPcontig70-1	13	54.9	26.366	0.488315	10	50.3	25.6682	-0.209435	13	54.9	26.2529	0.375265	14	55.6	26.26	0.382395	12	50.3	25.9425	0.064865	13	54.9	25.6279	-0.249715	13	54.9	26.4186	0.541005	13	55.6	26.3975	0.519855	14	55.6	26.2402	12	55.6	25.5151	25.8776
LtaP13.0130	2	12.9	19.1306	0.484245	2	12.9	19.9064	1.26001	2	12.9	17.7118	-0.934515	2	12.9	18.5355	-0.110815	2	12.9	18.4747	-0.171655	2	12.9	19.0919	0.445575	1	8.6	15.1376	-3.50877	2	12.9	19.1189	0.472565	2	12.9	18.0736	2	12.9	19.2191	18.6463
LtaP33.0870	3	4.5	18.2743	0.48346	0	0	16.4204	-1.37037	5	6.9	19.6838	1.89304	6	9.2	20.8975	3.10668	3	4.1	19.534	1.74319	4	6.4	19.8463	2.0555	1	1.5	18.1903	0.39952	4	5.4	19.193	1.40222	0	0	15.9597	1	1.7	19.6219	17.7908
LtaP32.3870	2	3.7	17.668	0.48114	0	0	16.0417	-1.14512	2	3.7	18.0008	0.81398	2	3.7	17.2973	0.11051	1	2.2	17.9609	0.77411	1	2.2	17.5211	0.33424	1	2.2	17.8492	0.6624	1	2.2	17.5667	0.37992	1	2.2	18.0788	0	0	16.2948	17.1868
LtaPcontig03418-1	6	36.4	25.9944	0.47413	2	18.2	23.7021	-1.81815	4	31.1	24.0972	-1.42299	5	31.1	23.9958	-1.52447	5	36.4	24.7559	-0.76435	6	36.4	25.8817	0.36148	5	31.1	25.5015	-0.01874	5	31.1	24.2912	-1.229	6	36.4	26.0436	6	36.4	24.9969	25.5202
LtaP24.1540	13	6.2	22.3852	0.471965	8	4	22.326	0.412715	16	7.8	22.456	0.542705	22	10.3	23.0377	1.12447	16	7.7	22.0751	0.161835	15	6.6	22.7219	0.808665	15	7.1	22.6412	0.727935	17	7.4	22.534	0.620695	10	4.8	21.8169	13	6.2	22.0096	21.9133
LtaP09.0210	2	13.9	19.8462	0.46553	0	0	16.9444	-2.43625	1	5.8	18.7548	-0.6259	2	13.9	19.7249	0.34416	1	5.8	19.3425	-0.03818	2	13.9	21.106	1.72534	2	13.9	19.6897	0.30904	2	13.9	19.576	0.19526	1	5.8	19.1122	2	13.9	19.6491	19.3807
LtaP23.1260	3	4.2	18.9145	0.46437	0	0	16.2922	-2.15792	3	4.2	18.72	0.2699	3	4.2	18.3723	-0.07781	3	4.2	18.6332	0.18311	1	1.5	17.3395	-1.11058	1	1.5	16.8051	-1.64499	3	4.2	18.965	0.51489	2	3.1	18.1012	1	1.5	18.799	18.4501
LtaP09.1070	1	6.2	18.0817	0.46318	0	0	16.8298	-0.78866	3	14.8	19.2448	1.62629	4	17	19.6694	2.05088	2	8.2	18.7651	1.14662	3	14.8	19.6564	2.03788	2	8.5	18.1643	0.5458	2	8.8	17.6284	0.00994	1	6.2	17.294	2	8.8	17.9429	17.6185
LtaP36.3510	0	0	15.2943	0.462775	1	2.5	16.0152	1.18371	0	0	15.7513	0.919785	1	2.5	15.8079	0.976335	0	0	15.8259	0.994345	0	0	14.9433	0.111785	2	6.1	15.4756	0.644115	1	2.5	18.4564	3.62486	0	0	14.3387	0	0	15.3244	14.8315
LtaP06.0570	11	47.6	25.599	0.45621	9	46.9	24.1123	-1.03056	11	47.6	25.4381	0.29527	11	47.6	24.8249	-0.3179	11	47.6	25.0205	-0.12236	11	47.6	24.3417	-0.80112	11	47.6	24.8548	-0.28802	11	47.6	24.9558	-0.18703	11	47.6	25.2866	11	47.6	24.9991	25.1428
LtaP16.1490	4	23.5	22.1001	0.454905	2	16.8	20.6921	-0.953085	5	30.2	22.0276	0.382415	6	32.9	21.9989	0.353755	4	22.1	21.556	-0.089175	3	22.8	21.568	-0.077155	4	25.5	21.9125	0.267365	6	32.9	22.1487	0.503535	4	23.5	21.7671	4	23.5	21.5233	21.6452
LtaP17.1290	7	6.9	21.2347	0.453895	0	0	16.5966	-4.18428	5	4.8	20.8404	0.059535	11	10.8	21.4462	0.665325	7	7.8	20.8645	0.083615	6	6.8	20.0967	-0.684105	8	7.5	21.2906	0.509795	11	10.8	21.2386	0.457745	7	6.3	21.2762	3	3.4	20.2855	20.7808
LtaP05.0780	3	3.9	19.4852	0.45098	0	0	16.1926	-2.8416	3	3.9	20.0189	0.98468	3	3.9	19.4569	0.42264	2	2.8	19.3626	0.32838	3	3.9	19.2515	0.21727	3	3.9	19.5453	0.51113	3	3.9	19.6361	0.60185	2	2	18.7964	2	2.8	19.272	19.0342
LtaP04.0840	3	4.9	19.6615	0.44941	0	0	14.5412	-4.67087	4	5.7	19.6033	0.39128	6	9.3	20.2742	1.06219	2	3.1	18.9222	-0.28989	3	6.3	19.7465	0.5345	4	5.7	19.5577	0.34567	6	9.3	19.4584	0.24633	3	4.9	18.9508	1	2.4	19.4733	19.212
LtaPcontig218-1	3	6	19.0101	0.440835	0	0	15.5241	-3.04521	4	9.9	19.0863	0.517015	3	8	18.0133	-0.556025	3	8	19.0434	0.474065	1	2	17.4553	-1.114	1	2	17.8187	-0.750655	2	4.1	18.51	-0.059335	2	4.1	18.4879	3	6	18.6507	18.5693
LtaP24.2230	7	46.9	23.2411	0.43968	3	28	21.8137	-0.98771	6	38.5	22.4406	-0.36085	7	46.9	22.5806	-0.22085	5	31.5	21.9485	-0.85288	7	46.9	22.7441	-0.05734	6	38.5	23.384	0.58262	6	40.6	22.8302	0.02875	6	38.5	23.184	6	42	22.4188	22.8014
LtaP36.5410	4	21.5	20.9187	0.438255	2	11.8	20.6655	0.185045	4	21.5	21.036	0.555555	4	21.5	21.0785	0.598065	4	21.5	20.3925	-0.088015	3	17.9	21.0816	0.601125	3	17.9	21.6206	1.14006	4	23.6	20.8808	0.400355	3	17.9	20.7116	2	11.8	20.2493	20.4805
LtaP13.1100	2	14.1	19.246	0.43034	1	8.1	19.8093	0.99359	1	8.1	18.9697	0.15399	1	8.1	18.641	-0.17472	1	8.1	19.0944	0.27872	1	8.1	18.8575	0.0418	2	14.1	18.8382	0.0225	1	8.1	18.7029	-0.11275	1	8.1	18.8265	1	8.1	18.8049	18.8157
LtaP01.0260	2	6.9	16.5127	0.42586	1	3.3	16.5785	0.49158	0	0	15.0803	-1.00662	2	6.9	16.7758	0.68896	0	0	15.1369	-0.94996	1	3.3	16.3919	0.30498	0	0	15.4725	-0.6144	2	6.9	17.317	1.23011	0	0	15.097	0	0	17.0767	16.0869
LtaP36.2980	1	3.8	18.1525	0.41817	2	6.4	17.8896	0.15528	2	6.4	18.3349	0.60053	1	3.8	17.7982	0.06386	2	6.4	18.8222	1.08781	1	3.8	17.8345	0.10011	1	3.8	17.1616	-0.57275	1	3.8	17.7354	0.00099	1	3.8	17.6136	1	3.8	17.8551	17.7344
LtaP33.2660	2	6.8	18.4406	0.4168	1	3.6	17.5088	-0.51501	2	6.8	17.8082	-0.21563	3	8.3	18.1878	0.16393	2	6.8	17.8257	-0.19808	6	14.2	22.5775	4.55372	1	3.6	18.1128	0.08896	3	10.4	18.5202	0.49639	2	6.8	18.1494	2	6.8	17.8983	18.0238
LtaP13.0820	20	18.6	23.2287	0.40937	8	7.3	22.7593	-0.06001	16	15.5	23.012	0.19265	21	19.5	23.5789	0.75956	17	15.3	22.5643	-0.25504	16	16.1	23.2736	0.45423	13	10.4	23.6294	0.81013	15	14.9	22.941	0.1217	17	16.2	22.8018	12	12.1	22.8369	22.8193
LtaP07.0300	1	2.6	17.5019	0.407685	0	0	16.2067	-0.887565	1	2.6	18.0678	0.973585	2	3.6	17.9864	0.892205	2	3.6	17.8591	0.764925	1	2.6	18.634	1.53977	1	2.6	17.4488	0.354565	3	5.7	17.6221	0.527915	0	0	15.9542	1	2.6	18.2343	17.0942
LtaP35.1420	1	6.3	18.3789	0.40091	0	0	15.4954	-2.48269	2	9.3	17.9284	-0.04965	2	9.3	18.7902	0.81216	2	9.3	17.7877	-0.19029	2	9.3	18.1412	0.16317	1	3	18.8128	0.8348	2	9.3	18.6209	0.64281	2	9.3	18.0391	2	9.3	17.917	17.978
LtaP31.0690	4	5.7	19.8193	0.397595	0	0	17.239	-2.18274	4	5.5	19.1184	-0.303345	5	6.7	20.0346	0.612815	4	5.8	19.12	-0.301775	4	5.5	19.9475	0.525745	4	5.1	19.9916	0.569875	4	5.5	19.6128	0.191015	5	6.7	20.0387	1	1	18.8048	19.4217
LtaP22.0680	4	13.1	20.19	0.396915	1	4	18.3769	-1.41624	7	20.4	20.216	0.422845	7	21.9	21.3385	1.54537	5	16.3	20.1874	0.394255	10	25.6	24.0767	4.28356	5	16.3	20.8314	1.03833	7	22.4	21.4847	1.69157	5	17.1	19.5168	5	13.8	20.0695	19.7931
LtaP32.3140	7	42.5	23.8526	0.395005	6	38.1	22.0789	-1.37875	8	43.3	22.8683	-0.589345	8	43.3	22.5194	-0.938245	8	43.3	22.5791	-0.878525	7	38.8	22.3887	-1.06893	6	38.1	23.2552	-0.202385	7	42.5	23.0844	-0.373245	8	43.3	23.6261	8	43.3	23.2891	23.4576
LtaP21.1290	2	2	19.3429	0.39299	0	0	16.0924	-2.85752	2	1.7	18.4218	-0.52819	3	3	18.1754	-0.77458	3	3	19.5466	0.59663	4	3.5	19.1074	0.15745	3	3	19.3678	0.41783	4	3.5	19.2376	0.28764	4	3.5	19.307	2	1.7	18.5929	18.95
LtaP05.0870	20	29.3	25.0758	0.38882	13	20.9	24.7383	0.05125	20	29.6	25.0016	0.31457	21	30.7	25.9127	1.22574	18	30.2	24.456	-0.23105	21	30.7	25.5788	0.89185	17	27.8	25.6158	0.92883	21	30.7	25.3444	0.65738	18	27.4	24.9058	15	24.5	24.4682	24.687
LtaP36.3370	3	28.7	20.83	0.386315	1	6.2	19.2148	-1.22898	3	28.7	19.5908	-0.852885	3	28.7	19.6806	-0.763175	2	15.5	19.8598	-0.583935	1	6.2	19.2319	-1.21183	3	28.7	20.4117	-0.032005	3	28.7	20.1044	-0.339295	3	28.7	20.4493	3	28.7	20.4382	20.4437
LtaP08.0250	6	14.3	21.3411	0.386175	3	7.8	20.4756	-0.479415	6	13.8	21.1757	0.220685	9	19.7	21.1872	0.232275	5	11.4	20.2856	-0.669405	3	7.8	20.8006	-0.154405	5	11.5	21.6621	0.707125	4	9.6	20.3361	-0.618825	4	9.6	21.0759	3	5.2	20.8341	20.955
LtaP32.2940	5	8	21.3663	0.385385	2	3.7	20.9397	-0.041255	4	6.5	21.3577	0.376715	8	14.1	21.8819	0.900895	4	6.7	21.1023	0.121305	5	8.5	21.2615	0.280595	6	10.1	21.8207	0.839695	7	12	21.7307	0.749745	6	10.1	21.6117	4	6.5	20.3502	20.981
LtaP03.0930	10	28.3	22.4115	0.383785	6	17.7	21.9795	-0.048245	8	23.2	22.0594	0.031665	9	28.3	21.6689	-0.358825	8	24	21.6494	-0.378295	5	17.9	20.7931	-1.2346	6	20.6	21.7015	-0.326265	9	28.3	22.0206	-0.007145	8	24	21.795	7	23	22.2605	22.0277
LtaP27.2020	3	12.4	21.07	0.379555	1	8.5	20.3703	-0.320145	2	12.4	20.4573	-0.233095	5	24.7	21.3122	0.621805	3	18.9	20.0121	-0.678345	4	18.1	20.7793	0.088815	3	18.1	21.8476	1.15715	3	12.4	20.9853	0.294875	4	24.7	21.3218	3	12.4	20.0591	20.6904
LtaP09.1210	2	2.9	17.0153	0.37242	1	1.5	16.8028	0.15996	1	1.5	15.8569	-0.786	1	1.4	16.1294	-0.51349	1	1.5	15.7629	-0.87996	0	0	14.753	-1.88984	0	0	16.0824	-0.56048	1	1.5	16.0946	-0.54825	0	0	15.952	1	1.5	17.3338	16.6429
LtaP32.1710	2	3.5	17.5842	0.362515	0	0	17.3216	0.099855	1	1.8	15.0678	-2.1539	1	1.5	18.4276	1.20591	0	0	14.1912	-3.03053	1	1.5	18.3025	1.08075	1	1.8	14.8594	-2.36236	3	5.3	17.351	0.129315	2	3.5	16.6399	2	3.3	17.8035	17.2217
LtaP06.0960	7	7.3	20.5312	0.35924	1	1.1	20.1367	-0.03522	9	9.1	21.0291	0.85718	9	10.3	21.0119	0.83995	4	4.3	19.8303	-0.34163	6	7.2	20.9521	0.78019	7	7.3	21.1045	0.93257	11	12	21.4339	1.26197	5	5.2	20.4699	4	4.1	19.874	20.1719
LtaP25.0770	1	6.1	19.1699	0.357365	1	6.1	18.2785	-0.534085	1	6.1	18.6083	-0.204235	2	10	19.3374	0.524815	2	10	17.2821	-1.53047	3	13.9	21.6783	2.86577	2	10	19.9451	1.13249	1	6.1	19.5956	0.783045	1	6.1	18.6064	2	10	19.0188	18.8126
LtaP32.3410	2	2	18.8532	0.35721	0	0	17.1389	-1.35717	1	1.4	18.5365	0.04051	2	2	18.7056	0.20952	2	2	18.5108	0.01479	2	2	18.5407	0.04464	1	1.4	18.575	0.079	2	2	18.7394	0.24331	2	2	18.6067	1	1.4	18.3854	18.496
LtaP30.1040	1	8.2	16.6933	0.35054	0	0	15.3038	-1.03901	2	19.6	17.7219	1.37911	1	8.2	17.1614	0.81867	2	19.6	17.2845	0.94179	0	0	15.8506	-0.4922	0	0	15.7495	-0.59324	1	8.2	17.0715	0.72872	0	0	15.77	1	11.3	16.9155	16.3428
LtaP05.0620	18	22.4	23.2569	0.347785	14	17.3	22.4442	-0.464995	17	19.8	23.1898	0.280685	17	19.7	22.4652	-0.443935	18	21.2	23.0622	0.153035	14	16.8	22.5376	-0.371535	13	15.5	22.8075	-0.101635	18	21.5	22.9768	0.067685	12	15	22.6968	13	15.5	23.1216	22.9092
LtaP07.0720	1	6.5	18.7807	0.34501	0	0	16.7512	-1.68444	1	6.5	18.9236	0.48796	2	17.4	20.127	1.69136	1	6.5	20.2346	1.79888	1	6.5	19.1667	0.731	1	6.5	18.9814	0.54574	1	6.5	19.4443	1.00865	1	6.5	18.7491	1	6.5	18.1222	18.4357
LtaP18.1580	2	3.5	19.3741	0.33134	0	0	16.5174	-2.5254	2	3.5	18.2284	-0.81435	1	2.1	18.0642	-0.97851	1	2.1	17.2949	-1.74784	0	0	16.6369	-2.40582	1	2.1	18.2105	-0.83222	2	3.5	17.5758	-1.4669	2	3.5	19.8237	1	2.1	18.2618	19.0427
LtaP18.0870	5	12.6	20.0701	0.324065	3	7.7	20.5114	0.765375	5	12.6	20.8362	1.09018	5	12.6	20.4048	0.658725	5	12.6	20.6318	0.885775	3	6.7	20.1643	0.418295	4	10.7	20.3952	0.649135	4	10.7	20.3107	0.564695	5	12.6	19.8941	1	3.9	19.598	19.7461
LtaP32.1880	2	6	18.5992	0.323885	1	3.9	17.813	-0.462295	2	6	19.0215	0.746125	2	6	17.3023	-0.972985	2	6	18.0385	-0.236845	1	3.9	17.2468	-1.02849	1	3.9	17.362	-0.913365	1	3.9	17.6369	-0.638455	2	6	17.6004	2	6	18.9502	18.2753
LtaP36.1690	5	16.6	20.7336	0.32055	1	4.1	19.5145	-0.89853	5	16.6	20.4747	0.06167	5	16.6	19.5876	-0.8254	4	12.4	20.1629	-0.25012	3	9.4	19.4032	-1.00984	3	9.4	20.471	0.058	4	12.4	19.7546	-0.65842	5	16.6	21.2346	3	9.4	19.5914	20.413
LtaP19.0020	11	38.8	24.8052	0.319835	6	24.7	23.0227	-1.46269	9	33.7	23.5252	-0.960235	10	38.8	22.943	-1.54238	9	37.3	23.2895	-1.19586	9	33.7	23.1333	-1.35215	10	38	24.3605	-0.124875	11	38.8	23.5706	-0.914825	10	38	25.0531	7	23.9	23.9177	24.4854
LtaP33.2440	1	3.7	15.6335	0.31897	0	0	17.2679	1.95339	1	4.2	15.7286	0.41407	2	7.9	16.8051	1.49057	0	0	15.3678	0.0533	0	0	15.7052	0.39068	0	0	16.0694	0.75488	0	0	16.2651	0.95061	1	4.2	14.9834	0	0	15.6456	15.3145
LtaP18.0630	2	28.6	19.8118	0.31447	1	27.9	19.2398	-0.25753	1	27.9	19.8421	0.34472	2	28.6	20.309	0.81163	2	22.7	18.8812	-0.61612	2	28.6	19.6387	0.1414	1	22.1	19.2432	-0.25418	2	28.6	20.07	0.57265	2	22.7	19.3475	2	22.7	19.6472	19.4973
LtaP16.0360	3	5.8	18.2837	0.313855	2	3.6	18.1043	0.134425	2	3.6	18.0305	0.060585	2	3.6	18.2076	0.237695	1	2.2	17.8939	-0.076025	2	4.4	18.3619	0.391995	2	3.6	18.4373	0.467415	2	4.4	17.8611	-0.108735	2	4.4	17.8096	1	2.2	18.1302	17.9699
LtaP05.0660	1	0.8	16.0349	0.307935	0	0	15.6984	-0.028605	1	0.8	15.8289	0.101935	2	1.7	16.685	0.957975	0	0	15.0699	-0.657145	0	0	15.6824	-0.044565	0	0	16.1708	0.443755	1	0.8	17.1364	1.40942	0	0	15.8769	0	0	15.5771	15.727
LtaP32.0380	7	20.1	20.8257	0.307545	1	2.6	18.5278	-1.99032	7	21.2	20.1263	-0.391875	8	21.8	21.0254	0.507235	6	18.6	20.6219	0.103775	8	21.8	22.9372	2.41902	6	17.7	21.2511	0.732965	8	21.8	20.6325	0.114375	7	21.2	20.8504	4	13.5	20.1859	20.5182
LtaP08.0520	1	5.7	18.2262	0.303055	1	5.7	17.9854	0.062195	2	9.4	18.5849	0.661695	2	9.4	17.9202	-0.002965	1	5.7	18.0391	0.115895	1	5.7	17.9773	0.054115	1	5.7	19.6961	1.77289	2	9.4	19.2795	1.3563	1	5.7	17.555	1	5.7	18.2914	17.9232
LtaP25.0710	8	12.4	21.4874	0.30276	4	8.1	21.0232	-0.1615	6	11.8	21.4417	0.257	8	12.5	20.0285	-1.15616	6	11.8	20.415	-0.76963	5	8.8	19.9858	-1.19888	3	6.8	21.0753	-0.10938	7	12.9	20.7929	-0.39178	7	11.8	21.2289	7	11.5	21.1405	21.1847
LtaP35.4320	5	6.8	20.4496	0.30151	0	0	15.4224	-4.72571	4	6	20.366	0.21793	4	6	20.8748	0.72669	5	7.5	20.1915	0.04338	2	3.8	19.9115	-0.23655	5	7.4	21.2215	1.07337	4	6	20.7748	0.62666	5	7.4	20.7408	2	3.8	19.5554	20.1481
LtaP25.1120	1	1.9	18.2837	0.29908	0	0	14.8167	-3.16796	1	1.9	18.1236	0.13898	2	4	19.2718	1.2871	1	1.9	18.295	0.31038	2	4	20.5994	2.61475	1	1.9	18.3573	0.37263	1	1.9	19.5965	1.61187	1	1.9	17.9374	1	1.9	18.0319	17.9847
LtaP31.1230	0	0	16.2568	0.291075	0	0	15.5931	-0.372605	0	0	16.6035	0.637815	0	0	14.5975	-1.36824	1	1.2	15.0952	-0.870535	0	0	16.9531	0.987415	1	1.1	15.2813	-0.684435	1	1.1	16.1903	0.224605	0	0	15.1554	0	0	16.776	15.9657
LtaP26.0720	16	33.3	22.6378	0.288325	5	8.1	21.4113	-0.938245	11	25.7	22.8157	0.466215	17	35.7	23.4833	1.13382	12	26.5	21.9312	-0.418265	15	30.1	22.6137	0.264185	14	30.3	22.9043	0.554835	14	29	23.0864	0.736855	14	30.3	22.7362	12	23.5	21.9628	22.3495
LtaP09.0790	2	3.3	19.571	0.28174	1	2.1	18.8897	-0.39957	2	3.3	18.7206	-0.56867	2	3.3	18.8825	-0.40678	2	3.3	18.3998	-0.88953	1	2.1	18.5072	-0.78205	2	3.3	19.4938	0.20455	2	3.3	19.1562	-0.13303	2	3.3	19.4168	2	3.3	19.1618	19.2893
LtaP25.0040	3	2.6	19.4554	0.279235	0	0	16.2023	-2.97392	3	2.6	19.2522	0.076025	5	5.4	19.7377	0.561575	2	3	19.1548	-0.021385	1	0.8	18.9957	-0.180525	3	2.6	19.81	0.633785	4	3.5	19.7111	0.534965	4	3.5	19.2228	3	4	19.1295	19.1762
LTAP_270018900.1;LTAP_270018400.1	2	20.4	22.0866	0.277565	2	20.4	21.1713	-0.637675	2	20.4	20.8858	-0.923235	2	20.4	20.7821	-1.02688	2	20.4	21.0799	-0.729155	2	20.4	23.3222	1.51324	2	20.4	21.9535	0.144545	2	20.4	21.1923	-0.616745	2	20.4	21.6136	2	20.4	22.0044	21.809
LtaP24.1070	9	8.4	21.4068	0.27571	4	3.4	20.9991	-0.13191	8	6.8	21.4904	0.35937	10	8.4	21.5119	0.38086	7	5.8	20.8392	-0.29182	6	5.8	21.072	-0.0591	9	8.3	21.8884	0.75732	10	8.4	21.3714	0.24035	8	7.4	21.7895	5	4.1	20.4726	21.1311
LtaP06.0520	1	1.6	16.4772	0.270655	0	0	16.6593	0.452765	1	0.9	13.8431	-2.36345	1	0.9	17.303	1.09642	1	0.9	15.6031	-0.603455	0	0	15.2227	-0.983865	0	0	16.2129	0.006325	2	2.5	15.9477	-0.258855	1	0.9	15.9955	0	0	16.4175	16.2065
LtaP31.1350	38	32.3	24.5802	0.26976	16	15.5	24.0205	-0.28998	40	32.8	24.6822	0.37178	42	34.6	25.2488	0.93839	37	31.2	24.3153	0.00489	31	28.6	24.3492	0.0387	38	33.5	24.8745	0.5641	40	33.8	25.2829	0.97247	41	33.8	25.1018	23	19.3	23.5191	24.3104
LtaP04.1080	7	10.9	20.4137	0.26768	1	1.7	19.0629	-1.08314	7	10.9	19.8769	-0.26913	7	10.9	21.2884	1.14238	5	8.7	20.5085	0.36252	4	8	20.266	0.12001	6	10.9	20.4724	0.32638	7	10.9	20.3014	0.15539	7	10.9	20.5596	2	3.2	19.7324	20.146
LtaP25.1130	11	21.2	21.6904	0.266105	4	9.3	20.9463	-0.477995	8	16.4	21.6886	0.264355	12	21.2	22.4613	1.03704	7	14.3	21.4534	0.029095	9	17.5	21.9238	0.499515	8	16.7	21.7054	0.281125	13	21.2	22.1396	0.715345	9	17.9	21.6973	6	13.4	21.1513	21.4243
LtaP32.2730	4	4.4	20.2353	0.266035	0	0	17.112	-2.85723	5	7	20.4016	0.432335	5	7	20.6744	0.705125	4	6	20.5789	0.609705	5	7	20.3728	0.403615	3	3.4	20.7156	0.746345	4	4.4	20.7048	0.735585	3	3.4	20.0013	4	4.4	19.9372	19.9692
LtaP01.0750	6	17.5	20.9851	0.26182	1	3.5	19.6522	-1.07107	5	14.8	20.8075	0.08423	5	15	21.6932	0.96996	3	10.3	20.2029	-0.5204	4	12.8	20.8196	0.09628	3	8	21.2071	0.48383	4	12.8	20.8936	0.17028	5	14.8	20.9484	5	14.8	20.4981	20.7233
LtaP36.3310	1	2.2	17.142	0.261655	0	0	16.2683	-0.612015	1	2.2	17.5989	0.718565	4	7.5	18.7594	1.879	2	4.5	18.2048	1.32445	1	2.2	18.2658	1.38541	1	2.2	17.8214	0.941045	2	4.5	18.085	1.20468	1	2.2	17.8422	0	0	15.9185	16.8804
LtaP08.0350	2	4	17.3166	0.257635	0	0	15.2659	-1.79313	2	4	17.2547	0.195695	2	4	18.3119	1.25294	2	4	17.4491	0.390115	2	4	17.2769	0.217935	1	2.6	17.4545	0.395505	1	2.6	17.2898	0.230785	1	2.6	17.2611	1	2.6	16.857	17.059
LtaP24.1080	0	0	15.7915	0.256565	0	0	16.948	1.41315	2	5.3	17.7095	2.17465	2	5.3	17.944	2.40915	0	0	14.0223	-1.51263	0	0	16.616	1.0811	2	5.3	17.2366	1.7017	2	5.3	19.0848	3.54994	1	3.2	14.9189	0	0	16.1509	15.5349
LtaP17.0010	7	13.3	21.2589	0.249895	3	5.6	20.5052	-0.503785	4	8.5	20.7232	-0.285835	6	12	20.3883	-0.620745	4	8.1	21.029	0.019965	1	2.2	20.9499	-0.059165	2	3.9	20.6505	-0.358485	7	13.3	21.6404	0.631405	5	9.7	20.479	7	13.3	21.539	21.009
LtaP36.5150	3	5.2	20.1791	0.246855	1	1.9	18.8429	-1.08939	3	5.6	20.1531	0.220865	4	6.9	21.1462	1.21392	2	3.7	19.8354	-0.096865	2	3.3	19.8882	-0.044095	4	6.4	20.9486	1.01628	3	5	20.1766	0.244305	3	5.1	20.2236	2	3.8	19.6409	19.9323
LtaP14.1290	1	3.5	19.7414	0.24387	0	0	16.2921	-3.20545	2	7.4	20.3371	0.83961	2	7.4	20.527	1.02946	2	7.4	20.2291	0.73153	1	3.5	19.6629	0.16541	2	7.4	19.5222	0.02473	2	7.4	20.4111	0.91359	2	7.4	19.292	2	7.4	19.703	19.4975
LtaP35.0800	4	4	20.889	0.242825	2	1.9	20.0273	-0.618845	7	7.3	20.7254	0.079285	7	7.3	20.9048	0.258645	5	4.4	20.0465	-0.599665	6	5.8	20.655	0.008865	5	4.9	21.0639	0.417815	4	4.2	20.534	-0.112105	6	6.8	20.9825	3	2.9	20.3098	20.6461
LtaP13.0570	3	8.6	19.8921	0.242735	2	5.6	18.9351	-0.714265	3	8.6	19.1837	-0.465685	3	8.6	18.6214	-1.02795	3	8.6	19.1338	-0.515545	2	5.6	18.2398	-1.40957	2	5.1	17.8451	-1.80425	3	8.6	19.3145	-0.334925	3	8.6	19.0647	3	8.6	20.2341	19.6494
LtaP36.3400	4	6.6	18.8532	0.242335	0	0	16.8611	-1.74974	2	2.8	18.6917	0.080905	4	6.3	18.834	0.223195	0	0	16.5095	-2.10128	3	5	18.5043	-0.106505	4	6.6	19.0291	0.418305	2	3.3	18.5278	-0.082985	5	8	20.0495	1	1.6	17.1721	18.6108
LtaP33.1830	1	2.2	16.6105	0.24153	1	2.2	18.3001	1.93108	2	3.9	18.6119	2.24293	2	3.9	18.988	2.61903	2	3.9	17.4037	1.03468	1	2.2	17.2394	0.87041	0	0	15.2485	-1.12049	2	3.9	18.2812	1.91227	1	2.2	18.0134	0	0	14.7245	16.369
LtaP30.0720	1	4	18.015	0.235285	0	0	15.7115	-2.06828	2	6.3	17.9105	0.130725	2	6.3	17.4409	-0.338875	1	4	19.0984	1.31867	0	0	14.832	-2.94778	0	0	14.9844	-2.79536	1	4	18.1852	0.405495	2	6.3	17.2303	2	6.3	18.3292	17.7797
LtaP29.2680	6	9.1	21.25	0.22641	2	2.6	20.0852	-0.93837	6	9.1	21.2589	0.23529	6	9.1	21.9736	0.94996	5	6.9	20.9357	-0.08795	5	6.9	21.308	0.28441	5	6.9	21.7011	0.67751	6	9.1	21.5368	0.51321	5	6.9	21.1765	4	5.6	20.8707	21.0236
LtaP02.0520	2	5.4	21.197	0.21961	2	5.4	20.5079	-0.46949	2	5.4	21.0354	0.05809	2	5.4	21.455	0.47769	2	5.4	20.3111	-0.66626	2	5.4	20.7547	-0.22267	2	5.4	21.3653	0.38794	2	5.4	20.8258	-0.15156	2	5.4	21.1917	2	5.4	20.763	20.9773
LtaP19.1540	3	28.9	20.553	0.217045	2	16.3	21.2167	0.880715	3	28.9	20.699	0.363015	3	28.9	19.9284	-0.407525	3	28.9	20.085	-0.250965	2	16.3	19.396	-0.939925	2	16.3	19.5563	-0.779675	3	28.9	21.004	0.668065	2	16.3	19.3781	3	28.9	21.2938	20.336
LtaP11.0970	11	14.7	21.7836	0.21421	6	10.2	21.9156	0.34621	13	17.3	22.71	1.14063	15	19.6	21.9608	0.39141	12	15.8	22.6822	1.11277	8	11.8	21.6172	0.04784	6	9.3	21.225	-0.3444	14	18.3	22.8118	1.2424	7	11.2	21.0213	7	11.2	22.1175	21.5694
LtaP35.3540	2	6.6	19.9701	0.21355	2	6.6	19.9974	0.24083	2	6.6	19.4468	-0.30977	2	6.6	18.7944	-0.96223	1	3.3	18.9123	-0.84428	1	3.3	18.9251	-0.83147	2	6.6	19.288	-0.46858	1	3.3	19.3319	-0.42464	2	6.6	19.2615	2	6.6	20.2517	19.7566
LtaP25.1030	5	1.3	19.3208	0.21348	0	0	15.8328	-3.27453	3	0.8	19.0993	-0.00802	7	1.8	19.2387	0.13139	7	1.9	20.0289	0.92163	10	2.7	20.8941	1.7868	5	1.3	19.3551	0.24779	7	1.8	19.4536	0.3463	4	1.1	18.8956	2	0.6	19.3189	19.1073
LtaP21.0210	1	1.1	17.119	0.20889	0	0	15.8778	-1.03232	1	1.1	17.9795	1.06944	1	1.1	17.2744	0.36431	1	1.7	16.204	-0.70605	0	0	15.859	-1.05112	0	0	15.4259	-1.48422	1	1.1	17.8844	0.97432	0	0	15.8938	1	1.1	17.9264	16.9101
LtaP17.0240	3	4.6	18.8889	0.20802	1	1.2	18.5431	-0.13775	2	3.1	18.7732	0.09239	5	7.4	19.2995	0.6186	2	3.1	18.5065	-0.1744	2	3.1	18.7888	0.10798	3	4.8	18.8522	0.17136	4	5.8	18.9037	0.22281	2	3.1	18.4925	2	3.1	18.8692	18.6808
LtaP24.2160	2	13.5	17.9075	0.206925	0	0	16.342	-1.35862	2	9.4	17.7369	0.036265	3	16.9	17.8585	0.157865	3	15	17.9913	0.290695	5	21.4	22.6756	4.97497	2	9.4	20.382	2.68144	3	16.9	18.2334	0.532755	0	0	16.6608	2	9.4	18.7405	17.7006
LtaP13.0780	3	3.7	20.35	0.205025	3	3.7	19.861	-0.284035	3	3.7	20.2106	0.065615	3	3.7	19.9151	-0.229885	2	3.7	20.1065	-0.038515	2	3.7	19.4057	-0.739305	3	3.7	20.1887	0.043695	3	3.7	20.2887	0.143725	3	3.7	20.4783	3	3.7	19.8117	20.145
LtaP32.0160	1	4.9	19.2156	0.20374	1	4.9	18.989	-0.02288	2	8.8	18.9764	-0.03552	2	8.8	20.1607	1.14877	2	8.8	18.4733	-0.53863	2	8.8	19.9197	0.9078	2	8.8	19.6254	0.61353	2	8.8	19.6812	0.66934	2	8.8	19.2247	2	8.8	18.7991	19.0119
LtaP32.2150	5	8.7	19.9513	0.203095	0	0	17.1369	-2.61129	4	7.4	19.6051	-0.143135	6	9	20.5334	0.785205	4	7.4	19.6049	-0.143305	2	3.2	20.1245	0.376275	3	4.8	20.0865	0.338295	4	7.4	19.7876	0.039315	4	7.4	19.7994	3	4.6	19.6971	19.7482
LtaP26.2140	2	9.2	19.564	0.200415	1	4.3	19.6188	0.255185	3	12.3	21.9543	2.59066	4	15.8	21.6908	2.32717	3	12.3	21.1169	1.75326	3	12.3	19.8271	0.463465	3	12.3	21.9921	2.62846	3	12.3	22.2593	2.8957	2	9.2	19.1883	1	4.3	19.5389	19.3636
LtaP12.0230	1	2.9	19.3491	0.20029	1	2.9	19.332	0.18321	1	2.9	19.9642	0.8154	1	2.9	19.3955	0.24667	2	7.3	20.2723	1.12347	1	2.9	19.4611	0.31227	1	2.9	19.5253	0.37643	1	2.9	20.0596	0.91077	1	2.9	18.8662	1	2.9	19.4315	19.1488
LtaP36.2760	1	3.8	16.7738	0.1954	0	0	15.8812	-0.69721	0	0	14.4488	-2.12958	2	10	17.6898	1.11144	0	0	15.2997	-1.27865	1	6.2	17.9913	1.41288	1	3.8	16.8095	0.23114	1	6.2	16.629	0.05061	1	6.2	16.7207	0	0	16.4361	16.5784
LtaP19.0480	2	10.4	19.8334	0.194115	2	10.4	18.8451	-0.794245	2	10.4	19.3901	-0.249205	2	10.4	20.2832	0.643895	2	10.4	19.2008	-0.438535	2	10.4	20.4335	0.794185	2	10.4	20.2785	0.639245	2	10.4	20.0356	0.396335	2	10.4	20.047	2	10.4	19.2316	19.6393
LtaP35.3980	12	70.5	24.6679	0.19389	7	41	24.4339	-0.04011	12	70.5	25.4536	0.97961	13	70.5	25.4197	0.94569	9	56.8	23.8123	-0.66166	10	57.6	24.0739	-0.40011	10	56.8	24.146	-0.32801	12	70.5	24.7609	0.2869	11	57.6	24.2408	10	57.6	24.7072	24.474
LtaP26.2420	2	6.7	19.3609	0.19315	2	10.1	18.5475	-0.62029	2	10.9	18.8872	-0.28062	1	6	18.5205	-0.64731	2	10.9	18.8607	-0.30708	0	0	16.8138	-2.35404	1	6	18.801	-0.36676	2	6.7	18.9531	-0.21467	2	6.7	18.8098	2	6.7	19.5258	19.1678
LtaP30.0880	1	7.3	17.6026	0.192045	0	0	16.7279	-0.682655	2	21	17.8875	0.477005	2	21	18.8048	1.39427	1	7.3	17.1746	-0.235855	1	13.7	17.8046	0.394105	1	7.3	17.6166	0.206115	2	21	18.6078	1.19725	1	7.3	17.5413	0	0	17.2797	17.4105
LtaP03.0820	10	10.1	21.7581	0.186095	4	4.8	21.7653	0.193355	11	11.2	22.2524	0.680415	12	12.1	22.335	0.763075	11	11.2	21.6018	0.029865	6	6.5	21.7121	0.140175	10	10.2	21.9723	0.400395	11	11.2	22.2168	0.644835	11	11.2	21.7208	6	6.8	21.4231	21.572
LtaP12.0080	33	50.2	25.2404	0.18442	17	32.9	24.5934	-0.46266	26	43.6	24.9918	-0.0642	37	53.8	25.9922	0.93619	25	43.1	24.7536	-0.30245	31	47.1	25.0701	0.01403	26	42.4	25.566	0.50993	32	48.6	25.2511	0.19512	32	49	25.3381	25	40	24.774	25.056
LtaP36.1250	7	43	23.3776	0.18441	4	15.8	22.1121	-1.08108	6	33.9	23.5121	0.31893	7	43	23.3174	0.12426	7	43	23.1006	-0.09255	6	33.9	22.8768	-0.31635	4	15.8	21.7386	-1.4546	7	43	23.7668	0.57363	6	33.9	23.0823	6	33.9	23.304	23.1931
LtaP19.0220	7	11.2	20.446	0.18383	2	3.4	19.1455	-1.1166	6	9.2	20.1602	-0.10197	4	6.5	20.1605	-0.1016	6	10.1	20.6953	0.43318	2	3.9	19.3146	-0.94756	3	4.3	19.2409	-1.02123	5	8.6	20.9508	0.68863	5	7.8	19.6566	6	9.6	20.8676	20.2621
LtaP01.0600	2	7.2	20.9722	0.181845	1	3.6	19.9307	-0.859675	2	6.6	20.3073	-0.483035	2	6.6	20.0011	-0.789205	2	6.6	20.1586	-0.631765	2	6.6	20.8845	0.094165	2	6.6	21.1472	0.356845	2	6.6	20.4811	-0.309245	2	6.6	21.1669	1	3.6	20.4138	20.7903
LtaP05.0190	3	8.8	19.7187	0.178925	1	3.5	18.4694	-1.07031	4	10.4	20.5865	1.04683	5	13.4	19.8734	0.333715	5	13.4	21.0799	1.5402	2	7.1	19.7661	0.226395	2	7.1	19.1414	-0.398345	5	13.4	20.1938	0.654035	3	8.8	18.8829	3	8.8	20.1965	19.5397
LtaP21.0390	1	7.9	16.93	0.169915	0	0	15.4694	-1.29067	1	7.9	16.7389	-0.021175	2	13.1	16.8521	0.092055	2	13.1	17.221	0.460965	2	13.1	20.99	4.22991	2	13.1	17.5305	0.770505	2	13.1	17.1315	0.371455	1	7.9	16.5224	1	7.9	16.9977	16.76
LtaP27.0610	4	6.9	19.0885	0.16763	0	0	16.3956	-2.52531	2	4.1	18.6704	-0.25047	3	5.7	19.3276	0.40674	1	1.2	18.1157	-0.80515	3	5.3	18.9052	-0.01572	4	6.9	19.6678	0.74687	4	6.9	18.2366	-0.68433	3	5.3	19.4279	2	3.3	18.4138	18.9209
LtaP24.0100	6	29.7	21.8475	0.165755	6	28.7	21.9804	0.298605	6	29.7	22.2361	0.554355	10	43	22.7549	1.0731	7	33.3	21.64	-0.041735	9	39.1	22.9257	1.24393	6	28.7	22.0829	0.401185	10	43	22.543	0.861195	8	36.2	21.6286	7	32.6	21.7349	21.6818
LtaP05.0110	2	3.6	16.4243	0.164545	0	0	16.4887	0.228975	1	2.4	17.1511	0.891345	2	3.6	18.1689	1.90918	2	3.6	16.8573	0.597605	0	0	15.9683	-0.291385	1	1.3	17.4408	1.1811	2	3.6	18.1854	1.92572	2	3.6	16.7807	1	1.3	15.7387	16.2597
LtaP08.0400	9	12.7	21.5849	0.161995	2	2.4	20.5062	-0.916705	10	14	21.7907	0.367755	10	14	20.8324	-0.590535	10	14	21.304	-0.118885	5	7.8	20.5058	-0.917085	8	10.6	21.5368	0.113925	8	10.6	21.3051	-0.117825	7	10.1	21.3474	7	10.1	21.4984	21.4229
LtaP06.1200	1	2.4	17.6555	0.161805	0	0	16.4593	-1.03444	2	5	18.5146	1.02091	2	5	19.2443	1.75058	2	5	18.7447	1.25095	2	5	18.8047	1.31097	1	2.6	18.1525	0.658795	2	5	18.376	0.882325	1	2.4	17.8311	1	2.4	17.1563	17.4937
LtaP20.0570	7	12.4	21.3151	0.16025	1	2.1	16.7927	-4.36215	5	8.5	20.7902	-0.36468	7	12.4	22.2255	1.07066	3	5.6	20.5155	-0.6394	6	10.4	20.9767	-0.17814	5	8.5	21.2518	0.09695	7	12.4	21.3338	0.17893	6	10.4	21.6892	4	7.2	20.6205	21.1549
LtaP19.0970	18	17.7	22.796	0.155705	2	2.1	20.4091	-2.23119	10	9.8	21.338	-1.30229	16	17.1	21.9363	-0.704045	11	11.9	21.75	-0.890325	4	5.6	20.5059	-2.13443	12	12.2	21.7719	-0.868405	9	9.4	21.3889	-1.25148	19	19.7	23.7812	7	7.9	21.4995	22.6403
LtaP35.1560	0	0	15.9296	0.153495	0	0	17.3996	1.62346	2	4.5	17.8428	2.06666	2	4.5	17.2683	1.49216	2	4.5	18.4983	2.72219	0	0	16.3369	0.560795	0	0	15.4665	-0.309585	1	1.5	15.0997	-0.676445	1	1.5	15.3813	0	0	16.1709	15.7761
LtaP29.1650	5	8.3	20.8688	0.150215	3	4.4	21.1643	0.445745	4	8.3	21.2375	0.518995	5	8.3	22.0995	1.381	4	8.3	21.3904	0.671825	5	8.3	21.5475	0.828955	5	8.3	22.5091	1.79059	5	8.3	22.4984	1.77989	4	8.3	20.8057	4	5.5	20.6314	20.7185
LtaP29.0970	4	29.1	20.3516	0.1477	1	6.1	19.3657	-0.83829	5	39.1	21.8177	1.61374	5	39.1	21.3319	1.12794	5	39.1	20.9175	0.71356	3	18.4	20.6347	0.43072	1	6.1	19.407	-0.79698	5	39.1	21.1802	0.97628	3	18.4	20.1624	4	34.6	20.2455	20.2039
LtaP32.0260	27	17.1	23.8809	0.147665	11	8	23.8954	0.162155	26	16.6	23.5862	-0.147025	31	21.1	24.2277	0.494475	18	12.1	23.2435	-0.489795	25	17.2	23.7599	0.026645	24	16.1	23.9899	0.256635	28	17.9	23.9653	0.232005	28	18.7	24.0216	23	15.3	23.4449	23.7333
LtaP25.2320	2	8.1	18.4486	0.14744	0	0	16.2029	-2.09823	2	8.1	18.4588	0.15773	2	8.1	18.6213	0.32024	2	8.1	18.7363	0.43521	2	8.1	22.5109	4.20978	2	8.1	18.91	0.60889	2	8.1	18.7408	0.43969	1	3.2	17.8756	2	8.1	18.7266	18.3011
LtaP31.3340	0	0	14.8943	0.146935	1	2.5	15.5024	0.755015	2	4.6	18.2258	3.47845	0	0	14.6146	-0.132775	0	0	14.8842	0.136875	0	0	15.0076	0.260245	0	0	15.5037	0.756365	2	4.6	17.8703	3.12297	0	0	14.0308	0	0	15.464	14.7474
LtaP32.4040	2	2.3	20.1174	0.146635	1	1.2	19.5641	-0.406745	3	4.1	20.9961	1.02531	4	5.4	20.4714	0.500595	4	5.4	20.9404	0.969605	4	5.4	20.88	0.909215	1	1	20.4129	0.442065	3	4.1	20.7824	0.811565	2	2.3	19.7303	2	2.3	20.2113	19.9708
LtaP05.0800	3	23.8	19.5553	0.143795	1	8.2	19.8563	0.444815	1	8.2	19.3085	-0.103025	1	8.2	18.607	-0.804515	2	12.9	18.7219	-0.689655	1	8.2	19.7449	0.333355	3	23.8	20.1041	0.692535	3	23.8	18.8821	-0.529415	1	8.2	19.1555	1	8.2	19.6676	19.4115
LtaP19.1080	1	4.4	20.1234	0.143735	0	0	16.5172	-3.46241	1	4.4	20.3289	0.349285	4	17.2	20.7366	0.756965	4	17.2	21.0772	1.0976	4	17.2	23.5585	3.57883	1	4.4	20.6218	0.642205	2	6.9	21.0309	1.05129	1	4.4	19.67	1	4.4	20.2893	19.9796
LtaP13.1010	15	31.7	22.5298	0.131665	7	16.7	22.0483	-0.349825	15	30.7	22.1075	-0.290645	17	32.8	22.8667	0.468585	12	29.9	21.9338	-0.464355	13	29.7	22.5942	0.196035	14	28.3	22.6802	0.282035	14	27	22.1667	-0.231385	14	29.9	22.7814	10	20.2	22.0148	22.3981
LtaP27.2340	6	11	20.5599	0.13016	1	1.7	18.7575	-1.67229	6	11	20.4285	-0.00127	9	15.2	21.3628	0.933	4	7.3	20.1913	-0.23841	4	8.5	20.7631	0.33336	4	7.3	21.2925	0.86279	7	11.4	20.7556	0.32588	7	13.4	21.1124	2	3.9	19.7471	20.4298
LtaP36.4470	2	1.5	18.4359	0.129	1	0.7	18.8949	0.58805	1	0.9	18.6453	0.33846	2	1.5	19.0358	0.72893	2	1.5	18.3956	0.08874	2	1.5	18.9925	0.68566	2	1.5	18.583	0.27609	2	1.5	18.6446	0.33776	2	1.5	18.301	2	1.5	18.3127	18.3069
LtaP09.1380	7	36.9	25.5403	0.126445	6	36.3	24.5606	-0.853295	8	38.5	24.3654	-1.04847	7	36.9	24.3187	-1.09521	7	36.9	25.3782	-0.035725	7	36.9	26.0068	0.592945	7	36.9	25.6287	0.214825	6	36.3	24.3878	-1.0261	7	36.9	25.5138	7	36.9	25.314	25.4139
LtaP36.0230	4	11.8	19.3675	0.125445	0	0	16.3339	-2.9082	1	3.1	14.9141	-4.32794	1	3.1	15.2041	-4.03802	3	9.2	19.0969	-0.145155	0	0	14.9806	-4.26145	0	0	15.8178	-3.42426	4	11.8	20.36	1.11795	2	6.4	19.1159	3	8.8	19.3682	19.2421
LtaP30.1010	5	10.1	20.4209	0.12415	3	7	20.7337	0.43696	5	10.1	21.2926	0.99585	7	14.3	21.5146	1.21785	5	10.1	20.5253	0.22859	5	10.1	21.2721	0.97537	4	8.4	20.8404	0.54362	6	12	21.4866	1.18979	5	10.1	20.2843	5	10.1	20.3092	20.2968
LtaP19.0030	15	50.8	25.015	0.12305	5	20	23.8999	-0.99205	16	56.5	25.7172	0.82518	16	56.5	25.7891	0.89709	14	49.2	25.0885	0.19654	15	50.8	25.1363	0.24427	13	49.6	25.0765	0.18452	15	50.8	25.9142	1.02223	14	49.6	25.0496	15	50.8	24.7344	24.892
LtaP06.0440	3	3.7	19.8251	0.1164	0	0	16.7925	-2.91612	3	3.7	19.5524	-0.15627	4	5.1	19.0009	-0.70781	4	5.1	19.5034	-0.20532	1	1.4	17.9174	-1.79131	3	4.3	18.8728	-0.83584	3	4.3	18.3442	-1.36446	5	6.3	20.7222	2	2.3	18.6952	19.7087
LtaP27.0530	1	4.2	17.4259	0.116095	1	4.2	17.6664	0.356585	1	2.2	17.303	-0.006815	1	2.2	18.0702	0.760455	1	2.2	18.8068	1.497	1	4.2	19.0195	1.70969	2	6.4	17.461	0.151225	0	0	16.0577	-1.25206	1	4.2	17.2112	1	4.2	17.4083	17.3098
LtaP31.1360	24	22.8	23.4922	0.113995	8	9.1	22.7406	-0.637535	22	21	23.2541	-0.124095	27	25.5	24.0085	0.630385	21	22.2	23.0502	-0.327985	20	19.9	23.294	-0.084125	23	22.8	24.0941	0.715935	23	21.9	23.3789	0.000715	22	21	23.6943	17	16	23.062	23.3782
LtaP35.1110	9	13.8	22.3427	0.111615	4	7.1	21.5753	-0.655765	9	13.8	21.3674	-0.863645	7	12.4	20.6232	-1.60786	7	11.9	21.3056	-0.925425	3	5.3	19.937	-2.29401	4	6.8	20.5409	-1.6901	6	9.3	21.5197	-0.711355	8	12.1	22.1734	8	12.1	22.2887	22.2311
LtaP03.0240	7	37.3	24.3977	0.11068	7	37.3	23.7219	-0.56514	7	37.3	24.4548	0.16769	7	37.3	25.8043	1.51729	6	37.3	23.5926	-0.69443	6	36.1	24.0007	-0.28639	6	37.3	24.5688	0.28177	7	37.3	24.8054	0.51832	6	37.3	24.5775	7	37.3	23.9966	24.2871
LtaP12.0920	15	14.8	22.5513	0.10924	10	8.9	23.3399	0.89785	17	14.6	23.3935	0.95147	19	15.9	23.4775	1.03552	15	12.7	23.2476	0.80562	18	15.5	23.4059	0.96385	13	11.3	23.3518	0.90976	20	17.2	23.3853	0.94333	9	8.7	22.1052	10	8.9	22.7789	22.442
LtaP31.0460	11	21.5	21.3968	0.108535	2	3.4	19.3625	-1.92573	7	14.5	20.5263	-0.761965	12	23	21.2111	-0.077175	10	18.9	21.8793	0.591035	17	29.5	24.1424	2.85416	9	18.9	21.6423	0.353995	8	17.3	21.5888	0.300475	8	17.6	20.8633	8	18.3	21.7132	21.2883
LtaP22.1380	3	16.1	19.5251	0.105685	1	6.7	17.86	-1.55946	3	16.1	19.6854	0.265975	2	6.7	20.4253	1.00587	3	16.1	20.8432	1.42376	3	16.1	20.5202	1.10073	3	16.1	20.4882	1.06872	3	16.1	20.678	1.25859	3	16.1	20.2375	1	9.4	18.6014	19.4195
LtaP35.0350	9	82.7	23.7821	0.105305	7	61.5	23.433	-0.243755	9	82.7	24.222	0.545225	9	82.7	24.4458	0.768985	9	82.7	23.6696	-0.007185	9	82.7	23.7108	0.034065	8	74	23.3438	-0.332955	9	82.7	24.5071	0.830355	8	74	23.4897	9	82.7	23.8638	23.6768
LtaP17.0270	6	18.4	21.2979	0.103875	3	8.9	20.0072	-1.18689	7	25.1	21.0748	-0.119285	6	21.4	21.4058	0.211765	7	25.1	21.7659	0.571815	3	8.9	19.6371	-1.55691	2	5.8	20.7634	-0.430695	6	21.4	21.1797	-0.014375	5	18.4	21.0267	5	18.7	21.3614	21.1941
LtaP30.1340	9	18.9	21.955	0.09862	2	3.3	20.6474	-1.20898	10	20.7	22.2721	0.41578	10	20.7	22.7287	0.87231	7	14.5	22.0475	0.19115	6	12.3	21.2701	-0.58627	5	9.1	21.5968	-0.25953	10	20.7	22.9471	1.09072	7	14.4	22.0379	7	14.7	21.6748	21.8563
LtaP07.0730	3	7.1	19.1716	0.094735	1	2.4	18.5433	-0.533595	2	4.8	19.1257	0.048835	2	4.8	19.7567	0.679825	1	2.4	18.713	-0.363875	2	4.8	19.1974	0.120545	3	7.1	19.9999	0.923055	3	7.1	19.262	0.185195	2	4.8	19.384	2	4.8	18.7697	19.0768
LtaP20.1420	1	3.3	15.9494	0.088685	0	0	16.7251	0.864405	0	0	14.4359	-1.42479	1	3.3	15.7023	-0.158405	3	6.1	17.0579	1.19722	5	10.4	21.6129	5.75224	1	3.3	16.0768	0.216155	1	3.3	15.7887	-0.071995	0	0	15.6172	1	3.3	16.1041	15.8607
LtaP32.1080	4	3.3	19.3707	0.08658	1	1.1	19.2091	-0.07503	3	3.6	19.5921	0.30795	7	7	20.5801	1.296	2	2.5	19.8532	0.5691	5	5.7	19.6724	0.38822	2	2.5	19.5472	0.26306	4	4.4	19.712	0.42787	4	5	19.4499	3	3.2	19.1183	19.2841
LtaP19.1070	24	15.5	23.1427	0.0863	10	6.7	22.7343	-0.32213	23	16	23.2311	0.17473	29	19.1	23.6552	0.59883	25	15.8	23.0553	-0.00109	21	14.5	23.4105	0.35413	22	14.7	23.5328	0.47638	26	17.4	23.8153	0.75888	20	13.3	23.5293	16	10.1	22.5835	23.0564
LtaP22.0080	3	8.8	17.5132	0.08571	0	0	15.1529	-2.27457	2	8.2	18.3623	0.93475	2	8.2	18.5444	1.11684	2	8.2	17.5649	0.13737	2	8.2	17.7814	0.35385	2	8.2	18.1026	0.67506	3	8.8	19.2713	1.84381	2	8.2	16.8939	2	8.2	17.9611	17.4275
LtaP29.0120	2	3.3	18.9439	0.079325	1	1.7	19.1321	0.267585	2	3.3	20.0599	1.1953	2	3.3	19.6139	0.749345	2	3.3	19.4896	0.625035	2	3.3	19.1943	0.329725	1	1.7	19.4279	0.563335	2	3.3	20.4906	1.62606	2	3.3	18.3447	2	3.3	19.3844	18.8646
LtaP06.0390	6	14.5	20.3369	0.079015	3	7.2	20.8086	0.550715	7	17	20.8423	0.584405	7	17	21.3475	1.08965	5	11	20.4026	0.144705	5	12.4	21.0044	0.746465	6	13.5	21.1	0.842125	5	11.7	20.9711	0.713235	6	14.5	20.5686	2	5.4	19.9472	20.2579
LtaP13.1370	1	1.9	17.7016	0.07883	0	0	17.1153	-0.50744	1	1.9	17.7776	0.15489	2	3.3	18.0781	0.45537	1	1.9	16.5396	-1.08312	1	1.9	16.6425	-0.9803	1	1.9	17.2724	-0.35036	1	1.9	17.2218	-0.4009	2	3.3	17.9869	1	1.9	17.2586	17.6227
LtaP35.0560	12	29.6	22.7671	0.077235	8	24.4	22.7947	0.104915	12	29.6	23.4297	0.739875	12	29.6	23.7848	1.09496	11	29.6	22.5987	-0.091125	9	22.5	22.652	-0.037835	12	29.6	24.0748	1.38499	12	29.6	24.5902	1.90043	12	29.6	22.6704	11	28.6	22.7093	22.6898
LtaP15.0080	3	10.2	21.118	0.07677	1	1.9	20.0812	-0.96002	5	13.9	20.9704	-0.07081	4	12.1	21.1019	0.06064	4	12.1	21.912	0.87079	3	8	20.1721	-0.86917	0	0	13.195	-7.84625	2	5.2	21.0833	0.04206	2	5.2	21.7468	1	3.3	20.3357	21.0412
LtaP04.0760	4	4.9	19.3714	0.076535	1	1	17.8392	-1.45567	2	2.4	19.0332	-0.261715	4	4.9	19.7872	0.492255	2	2.4	18.5975	-0.697365	3	3.1	19.2653	-0.029565	4	4.9	20.2357	0.940825	3	3.1	19.5937	0.298835	3	3.1	19.6482	1	1.3	18.9416	19.2949
LtaP13.0760	1	2.9	17.1625	0.074395	0	0	18.0036	0.915465	0	0	14.5331	-2.55498	2	8.6	17.2728	0.184645	0	0	15.6732	-1.4149	0	0	15.2812	-1.80688	1	2.9	17.1671	0.079005	1	2.9	17.641	0.552845	1	2.9	17.4362	0	0	16.7401	17.0881
LtaP22.0970	2	5.8	18.5966	0.070855	0	0	15.4706	-3.05515	2	5.8	18.7529	0.227235	2	5.8	18.7424	0.216675	1	2.8	17.8389	-0.686785	2	5.8	18.1224	-0.403285	2	5.8	19.8721	1.34639	1	2.8	19.8108	1.28508	2	5.8	18.9704	1	2.8	18.081	18.5257
LtaP12.0900	0	0	15.7444	0.0688	0	0	16.2681	0.5925	2	37.3	21.67	5.99436	2	37.3	19.7547	4.07912	2	35.1	21.9075	6.23194	2	37.3	22.0702	6.3946	0	0	15.9123	0.23675	0	0	14.4974	-1.17822	0	0	15.4468	0	0	15.9044	15.6756
LtaP34.2440	11	15.5	20.9673	0.06719	2	2.8	19.6947	-1.20541	11	15.5	21.4752	0.57507	14	18.4	22.1305	1.23033	10	13.8	21.5802	0.68008	10	14.5	22.2685	1.36837	7	10.6	21.7761	0.87598	10	14.5	22.1465	1.24636	7	10.7	20.6165	7	10.3	21.1838	20.9001
LtaP26.2100	6	11.2	21.4991	0.063845	0	0	16.2541	-5.18116	3	6.1	20.8169	-0.618355	4	8.4	21.5593	0.124045	6	10.6	21.4288	-0.006515	11	19.4	24.2487	2.81339	5	8	22.2026	0.767365	7	13.8	21.5908	0.155545	6	11.2	21.3957	4	6.3	21.4749	21.4353
LtaP24.0370	2	9.8	18.8179	0.06009	1	5.7	17.9151	-0.84274	3	14.2	18.694	-0.06378	3	14.2	19.1869	0.42912	2	9.8	18.6166	-0.14124	2	10.1	18.9523	0.19446	1	5.7	19.3938	0.63599	2	10.1	19.0368	0.279	2	9.8	19.2663	1	5.7	18.2493	18.7578
LtaP34.1540	4	4.9	19.7733	0.052275	0	0	15.153	-4.56805	4	4.9	20.3197	0.598645	3	4.8	20.5012	0.780105	3	4.8	20.055	0.333915	3	4.8	19.9303	0.209205	3	4.8	20.3526	0.631565	3	4.8	20.0797	0.358605	2	3.3	19.7767	3	3.6	19.6654	19.7211
LtaP01.0030	3	9.5	19.9656	0.052105	1	4.3	21.0033	1.08973	3	9.4	21.0364	1.1229	3	9.4	20.823	0.909455	2	6.1	19.6792	-0.234345	2	7.6	20.4982	0.584705	3	9.4	19.9357	0.022215	3	9.4	20.5632	0.649645	2	7.6	19.4587	2	6.1	20.3684	19.9135
LtaP12.0900	0	0	15.3396	0.04963	0	0	16.3849	1.09495	26	39.6	25.6479	10.358	26	39.6	24.4712	9.18129	29	42.8	26.0513	10.7614	27	40.4	26.0165	10.7266	0	0	14.6473	-0.64267	1	2.1	16.9448	1.65485	0	0	15.4043	0	0	15.1756	15.2899
LtaP23.0090	8	16.9	19.9999	0.048865	1	2.6	15.9225	-4.0285	3	8.1	18.8155	-1.13554	8	18.9	20.0441	0.093035	4	11	19.7544	-0.196615	10	20.8	23.5803	3.62922	6	14.8	20.6222	0.671175	5	12.2	19.9851	0.034065	5	10.3	20.472	2	5.5	19.4301	19.951
LtaP29.3020	1	1.8	17.6429	0.04211	0	0	15.8743	-1.7265	2	3.8	19.1518	1.55099	2	3.8	19.1677	1.56691	1	1.8	18.6837	1.08287	2	3.8	18.6021	1.00125	1	1.8	18.4556	0.8548	2	3.8	19.1203	1.51949	1	1.8	17.7684	1	2	17.4332	17.6008
LtaP36.2340	1	4.3	19.1034	0.03809	1	4.3	18.6278	-0.43749	2	8	18.3989	-0.66639	2	8	17.8608	-1.20452	2	8	18.8981	-0.16721	1	4.3	18.0665	-0.99875	2	8	18.2774	-0.7879	2	8	18.3131	-0.7522	2	8	19.0282	3	12.3	19.1024	19.0653
[truncated: 411 more rows]

## Sheet: Log2 over control
			HmdUGT					PP1Ce					PNUTS					WD-GT					JBP3					Chromo-J3C					CS-J3C					LEO1
[truncated: 1,877 more rows]
